# Supplementary material for: Mechanisms of magnoliae cortex on treating sarcopenia explored by GEO gene sequencing data combined with network pharmacology and molecular docking
Source: BMC Genom Data. 2022 Feb 17;23:15. doi: 10.1186/s12863-022-01029-x (PMC8851866; doi:10.1186/s12863-022-01029-x)
Supplement: Supplementary file 1 — Additional file 1: Table S1. Differentially expressed genes related to sarcopenia in old people of GEO series.Table S2. Integrated data of sarcopenia related pathogenic genes. Table S3. Result of GO enrichment analysis for sarcopenia related pathogenic gene products. Table S4. Result of KEGG enrichment analysis for sarcopenia related pathogenic gene products. Table S5. Result of targets prediction of MC. Table S6. Composite targets of MC and sarcopenia. Table S7. Result of GO enrichment analysis for composite targets of MC and sarcopenia. Table S8. Result of KEGG enrichment analysis for composite targets of MC and sarcopenia. Table S9. Core proteins of MC-sarcopenia composite targets. Table S10. The affinity energy of Honokiol-AKT1. Table S11. The affinity energy of Magnolol-AKT1. Table S12. The affinity energy of Honokiol-EGFR. Table S13. The affinity energy of Magnolol-EGFR. Table S14. The affinity energy of Honokiol-INS. Table S15. The affinity energy of Magnolol-INS. Table S16. The affinity energy of Obovatol-PIK3CA. Figure S1. Sarcopenia related pathogenic gene products involve in EGFR tyrosine kinase inhibitor resistance (hsa01521). Figure S2. Sarcopenia related pathogenic gene products involve in endocrine resistance (hsa01522). Figure S3. Sarcopenia related pathogenic gene products involve in longevity regulating pathway (hsa04211). Figure S4. The GO and KEGG analysis of core sarcopenia-related pathogenic proteins. Figure S5. Core sarcopenia related pathogenic gene products involve in PI3K-Akt signaling pathway (hsa04151). Figure S6. Core sarcopenia related pathogenic gene products involve in longevity regulating pathway (hsa04213). [file 12863_2022_1029_MOESM1_ESM.zip › Supplementary Table S5.csv]

molecule_ID	MOL_ID	molecule_name	target_name	target_ID	drugbank_ID	validated	SVM_score	RF_score	target_name	Gene names
5955	MOL005955	Honokiol	Prostaglandin G/H synthase 1	6	20		0.91344	0.752	Prostaglandin G/H synthase 1	PTGS1
5955	MOL005955	Honokiol	Muscarinic acetylcholine receptor M3	16	51		0.84102	0.718	Muscarinic acetylcholine receptor M3	CHRM3
5955	MOL005955	Honokiol	Muscarinic acetylcholine receptor M1	38	103		0.87652	0.736	Muscarinic acetylcholine receptor M1	CHRM1
5955	MOL005955	Honokiol	Estrogen receptor	46	136		0.95245	0.82	Estrogen receptor	ESR1
5955	MOL005955	Honokiol	Androgen receptor	48	146		0.88491	0.75	Androgen receptor	AR
5955	MOL005955	Honokiol	Peroxisome proliferator activated receptor gamma	78	238		0.88075	0.708	Peroxisome proliferator activated receptor gamma	PPARG
5955	MOL005955	Honokiol	Prostaglandin G/H synthase 2	94	290		0.92623	0.826	Prostaglandin G/H synthase 2	PTGS2
5955	MOL005955	Honokiol	Muscarinic acetylcholine receptor M4	154	450		0.8251	0.71	Muscarinic acetylcholine receptor M4	CHRM4
5955	MOL005955	Honokiol	Retinoic acid receptor RXR-alpha	158	459		0.91799	0.712	Retinoic acid receptor RXR-alpha	RXRA
5955	MOL005955	Honokiol	5-hydroxytryptamine 2A receptor	175	502		0.90301	0.716	5-hydroxytryptamine 2A receptor	HTR2A
5955	MOL005955	Honokiol	Sodium-dependent noradrenaline transporter	186	540		0.84145	0.718	Sodium-dependent noradrenaline transporter	SLC6A2
5955	MOL005955	Honokiol	Alpha-1A adrenergic receptor	191	556		0.83925	0.716	Alpha-1A adrenergic receptor	ADRA1A
5955	MOL005955	Honokiol	Sodium-dependent dopamine transporter	239	713		0.84976	0.73	Sodium-dependent dopamine transporter	SLC6A3
5955	MOL005955	Honokiol	Beta-2 adrenergic receptor	261	766		0.8879	0.728	Beta-2 adrenergic receptor	ADRB2
5955	MOL005955	Honokiol	Sodium-dependent serotonin transporter	290	824		0.88987	0.732	Sodium-dependent serotonin transporter	SLC6A4
5955	MOL005955	Honokiol	Dipeptidyl peptidase IV	332	952		0.86503	0.74	Dipeptidyl peptidase IV	DPP4
5955	MOL005955	Honokiol	Mitogen-activated protein kinase 14	402	1540		0.87543	0.734	Mitogen-activated protein kinase 14	MAPK14
5955	MOL005955	Honokiol	Glycogen synthase kinase-3 beta	422	1721		0.89094	0.706	Glycogen synthase kinase-3 beta	GSK3B
5955	MOL005955	Honokiol	Heat shock protein HSP 90	444	1939		0.93158	0.72	Heat shock protein HSP 90	HSP90
5955	MOL005955	Honokiol	Cell division protein kinase 2	482	2240		0.88564	0.736	Cell division protein kinase 2	CDK2
5955	MOL005955	Honokiol	Leukotriene A-4 hydrolase	521	3060		0.80434	0.732	Leukotriene A-4 hydrolase	LTA4H
5955	MOL005955	Honokiol	Amine oxidase [flavin-containing] B	565	3939		0.87352	0.706	Amine oxidase [flavin-containing] B	MAOB
5955	MOL005955	Honokiol	Serine/threonine-protein kinase Chk1	647	5790		0.85196	0.712	Serine/threonine-protein kinase Chk1	CHEK1
5955	MOL005955	Honokiol	mRNA of PKA Catalytic Subunit C-alpha	699	6263		0.88167	0.726	mRNA of PKA Catalytic Subunit C-alpha	PRKACA
5955	MOL005955	Honokiol	Ig gamma-1 chain C region	1201	4785		0.86308	0.7	Ig gamma-1 chain C region	IGHG1
5955	MOL005955	Honokiol	Trypsin-1	2928	3176		0.81258	0.764	Trypsin-1	PRSS1
5955	MOL005955	Honokiol	Proto-oncogene serine/threonine-protein kinase Pim-1	2966	2347		0.88247	0.72	Proto-oncogene serine/threonine-protein kinase Pim-1	PIM1
5955	MOL005955	Honokiol	Cyclin-A2	3025	6235		0.9404	0.724	Cyclin-A2	CCNA2
5955	MOL005955	Honokiol	Nuclear receptor coactivator 2	3276	6241		0.81627	0.832	Nuclear receptor coactivator 2	NCOA2
5955	MOL005955	Honokiol	cAMP-dependent protein kinase inhibitor alpha	3586	6264		0.80356	0.77	cAMP-dependent protein kinase inhibitor alpha	PKIA
5955	MOL005955	Honokiol	Nuclear receptor coactivator 1	3279	6228		0.80813	0.702	Nuclear receptor coactivator 1	NCOA1
5955	MOL005955	Honokiol	Ras-specific guanine nucleotide-releasing factor 2	4495	h001	validated	NA	NA	Ras-specific guanine nucleotide-releasing factor 2	RASGRF2
BAT-MAN		Honokiol								ESRRG
BAT-MAN		Honokiol								ESR2
BAT-MAN		Honokiol								ADRA2A
BAT-MAN		Honokiol								ADRA1D
BAT-MAN		Honokiol								ADRA1B
BAT-MAN		Honokiol								ADRA2C
BAT-MAN		Honokiol								ADRA2B
BAT-MAN		Honokiol								PHKG2
BAT-MAN		Honokiol								APLP1
BAT-MAN		Honokiol								CHRNA7
BAT-MAN		Honokiol								INS
BAT-MAN		Honokiol								CALCA
BAT-MAN		Honokiol								TFAP2C
BAT-MAN		Honokiol								TOX3
BAT-MAN		Honokiol								NAV2
BAT-MAN		Honokiol								TGFB1
BAT-MAN		Honokiol								MED1
BAT-MAN		Honokiol								GSK3A
BAT-MAN		Honokiol								NKX3-1
BAT-MAN		Honokiol								CETN2
BAT-MAN		Honokiol								NR0B1
BAT-MAN		Honokiol								CETN1
BAT-MAN		Honokiol								TRPV1
BAT-MAN		Honokiol								SHH
BAT-MAN		Honokiol								LEF1
BAT-MAN		Honokiol								ADRBK1
BAT-MAN		Honokiol								ARRB2
BAT-MAN		Honokiol								ADRB1
BAT-MAN		Honokiol								UCHL1
BAT-MAN		Honokiol								PDE4D
BAT-MAN		Honokiol								FGFR2
BAT-MAN		Honokiol								PGR
BAT-MAN		Honokiol								PPARGC1B
BAT-MAN		Honokiol								WNT4
BAT-MAN		Honokiol								ARRB1
BAT-MAN		Honokiol								NCOA3
BAT-MAN		Honokiol								AREG
BAT-MAN		Honokiol								DRD5
BAT-MAN		Honokiol								ATP2B4
BAT-MAN		Honokiol								ARRDC3
BAT-MAN		Honokiol								GPER1
BAT-MAN		Honokiol								WNT5A
BAT-MAN		Honokiol								ADORA1
BAT-MAN		Honokiol								ADAM17
BAT-MAN		Honokiol								ADRB3
BAT-MAN		Honokiol								NOS1
BAT-MAN		Honokiol								RGS2
BAT-MAN		Honokiol								TRPM8
BAT-MAN		Honokiol								SOX9
BAT-MAN		Honokiol								VDR
BAT-MAN		Honokiol								TPM1
BAT-MAN		Honokiol								EDN2
BAT-MAN		Honokiol								TRIM24
BAT-MAN		Honokiol								TRPA1
Swiss		Honokiol	Arachidonate 5-lipoxygenase	ALOX5						ALOX5
Swiss		Honokiol	Cannabinoid receptor 1	CNR1						CNR1
Swiss		Honokiol	Cannabinoid receptor 2	CNR2						CNR2
Swiss		Honokiol	Carbonic anhydrase II	CA2						CA2
Swiss		Honokiol	Serine/threonine-protein kinase B-raf	BRAF						BRAF
Swiss		Honokiol	Histone deacetylase 8	HDAC8						HDAC8
Swiss		Honokiol	Heat shock protein HSP 90-alpha	HSP90AA1						HSP90AA1
Swiss		Honokiol	Calcium-activated potassium channel subunit alpha-1	KCNMA1						KCNMA1
Swiss		Honokiol	Histone deacetylase 6	HDAC6						HDAC6
Swiss		Honokiol	Cyclin-dependent kinase 4/cyclin D1	CCND1						CCND1
Swiss		Honokiol		CDK4						CDK4
Swiss		Honokiol	Cyclin-dependent kinase 1/cyclin B1	CDK1						CDK1
Swiss		Honokiol		CCNB1						CCNB1
Swiss		Honokiol	Cyclin-dependent kinase 2/cyclin E1	CCNE1						CCNE1
Swiss		Honokiol	Anandamide amidohydrolase	FAAH						FAAH
Swiss		Honokiol	Cytochrome b-c1 complex subunit 7	UQCRB						UQCRB
Swiss		Honokiol	Heat shock protein HSP 90-beta	HSP90AB1						HSP90AB1
Swiss		Honokiol	Cholesteryl ester transfer protein	CETP						CETP
Swiss		Honokiol	Mu opioid receptor	OPRM1						OPRM1
Swiss		Honokiol	Delta opioid receptor	OPRD1						OPRD1
Swiss		Honokiol	Monoglyceride lipase	MGLL						MGLL
Swiss		Honokiol	p53-binding protein Mdm-2	MDM2						MDM2
Swiss		Honokiol	Receptor protein-tyrosine kinase erbB-2	ERBB2						ERBB2
Swiss		Honokiol	Epidermal growth factor receptor erbB1	EGFR						EGFR
Swiss		Honokiol	Bile acid receptor FXR	NR1H4						NR1H4
Swiss		Honokiol	Epoxide hydratase	EPHX2						EPHX2
Swiss		Honokiol	Transthyretin	TTR						TTR
Swiss		Honokiol	Voltage-gated potassium channel subunit Kv1.5	KCNA5						KCNA5
Swiss		Honokiol	Voltage-gated potassium channel subunit Kv1.3	KCNA3						KCNA3
Swiss		Honokiol	Heat shock protein 75 kDa, mitochondrial	TRAP1						TRAP1
Swiss		Honokiol	Prostanoid EP4 receptor	PTGER4						PTGER4
Swiss		Honokiol	Acetylcholinesterase	ACHE						ACHE
Swiss		Honokiol	Kinesin-like protein 1	KIF11						KIF11
Swiss		Honokiol	Arachidonate 15-lipoxygenase	ALOX15						ALOX15
Swiss		Honokiol	G-protein coupled receptor 55	GPR55						GPR55
Swiss		Honokiol	Serine/threonine-protein kinase RAF	RAF1						RAF1
Swiss		Honokiol	Kinesin-1 heavy chain/ Tyrosine-protein kinase receptor RET	RET						RET
Swiss		Honokiol	Testis-specific androgen-binding protein	SHBG						SHBG
Swiss		Honokiol	Dual specificity phosphatase Cdc25B	CDC25B						CDC25B
Swiss		Honokiol	Quinone reductase 2	NQO2						NQO2
Swiss		Honokiol	Serine/threonine-protein kinase AKT	AKT1						AKT1
Swiss		Honokiol	G-protein coupled bile acid receptor 1	GPBAR1						GPBAR1
Swiss		Honokiol	Vascular endothelial growth factor receptor 2	KDR						KDR
Swiss		Honokiol	5-lipoxygenase activating protein	ALOX5AP						ALOX5AP
Swiss		Honokiol	Pyruvate dehydrogenase kinase isoform 1	PDK1						PDK1
Swiss		Honokiol	Glucocorticoid receptor	NR3C1						NR3C1
Swiss		Honokiol	Phosphodiesterase 4B	PDE4B						PDE4B
Swiss		Honokiol	Poly [ADP-ribose] polymerase-1	PARP1						PARP1
Swiss		Honokiol	Protein kinase C (PKC)	PRKCZ						PRKCZ
Swiss		Honokiol	Steryl-sulfatase	STS						STS
Swiss		Honokiol	NAD-dependent deacetylase sirtuin 2	SIRT2						SIRT2
Swiss		Honokiol	Toll-like receptor (TLR7/TLR9)	TLR9						TLR9
Swiss		Honokiol	Beta secretase 2	BACE2						BACE2
Swiss		Honokiol	NADPH oxidase 4	NOX4						NOX4
Swiss		Honokiol	NADPH oxidase 1	NOX1						NOX1
Swiss		Honokiol	Monoamine oxidase A	MAOA						MAOA
Swiss		Honokiol	Macrophage migration inhibitory factor	MIF						MIF
Swiss		Honokiol	Carbonic anhydrase I	CA1						CA1
Swiss		Honokiol	Phospholipase A2 group IIA	PLA2G2A						PLA2G2A
Swiss		Honokiol	Carbonic anhydrase IX	CA9						CA9
Swiss		Honokiol	Estradiol 17-beta-dehydrogenase 1	HSD17B1						HSD17B1
Swiss		Honokiol	Cytochrome P450 11B1	CYP11B1						CYP11B1
Swiss		Honokiol	Cytochrome P450 11B2	CYP11B2						CYP11B2
Swiss		Honokiol	Protein kinase C gamma (by homology)	PRKCG						PRKCG
Swiss		Honokiol	Neuropeptide Y receptor type 5	NPY5R						NPY5R
Swiss		Honokiol	Interleukin-8 receptor B	CXCR2						CXCR2
Swiss		Honokiol	Carbonic anhydrase XII	CA12						CA12
Swiss		Honokiol	Dual specificty protein kinase CLK1	CLK1						CLK1
Swiss		Honokiol	CDC7/DBF4 (Cell division cycle 7-related protein kinase/Activator of S phase kinase)	CDC7						CDC7
Swiss		Honokiol	ATP-binding cassette sub-family G member 2	ABCG2						ABCG2
Swiss		Honokiol	Tubulin beta-1 chain	TUBB1						TUBB1
Swiss		Honokiol	Histone deacetylase 1	HDAC1						HDAC1
Swiss		Honokiol	Glutaminyl-peptide cyclotransferase	QPCT						QPCT
Swiss		Honokiol	Tyrosine-protein kinase SYK	SYK						SYK
Swiss		Honokiol	Inhibitor of NF-kappa-B kinase (IKK)	CHUK						CHUK
Swiss		Honokiol	Phosphodiesterase 10A	PDE10A						PDE10A
Swiss		Honokiol	GABA-A receptor; GABA-A site (alpha1/beta2 interface)	GABRA1						GABRA1
Swiss		Honokiol		GABRB2						GABRB2
Swiss		Honokiol	Adenosine A2a receptor	ADORA2A						ADORA2A
Swiss		Honokiol	Egl nine homolog 1	EGLN1						EGLN1
Swiss		Honokiol	Uridine phosphorylase 1 (by homology)	UPP1						UPP1
Swiss		Honokiol	Acyl coenzyme A:cholesterol acyltransferase	CES1						CES1
Swiss		Honokiol	Glutamate NMDA receptor; GRIN1/GRIN2B	GRIN1						GRIN1
Swiss		Honokiol		GRIN2B						GRIN2B
Swiss		Honokiol	Catechol O-methyltransferase	COMT						COMT
Swiss		Honokiol	Phospholipase A-2-activating protein	PLAA						PLAA
Swiss		Honokiol	Serine/threonine-protein kinase Sgk1	SGK1						SGK1
Swiss		Honokiol	Estradiol 17-beta-dehydrogenase 2	HSD17B2						HSD17B2
Swiss		Honokiol	Serine/threonine-protein kinase PAK 1	PAK1						PAK1
Swiss		Honokiol	Vascular endothelial growth factor receptor 1	FLT1						FLT1
Swiss		Honokiol	Platelet-derived growth factor receptor beta	PDGFRB						PDGFRB
Swiss		Honokiol	Stem cell growth factor receptor	KIT						KIT
Swiss		Honokiol	Tyrosine-protein kinase receptor FLT3	FLT3						FLT3
Swiss		Honokiol	Dual-specificity tyrosine-phosphorylation regulated kinase 1A	DYRK1A						DYRK1A
Swiss		Honokiol	11-beta-hydroxysteroid dehydrogenase 1	HSD11B1						HSD11B1
210	MOL000210	Magnolol	Prostaglandin G/H synthase 1	6	20		0.91612	0.742	Prostaglandin G/H synthase 1	PTGS1
210	MOL000210	Magnolol	Muscarinic acetylcholine receptor M3	16	51		0.84833	0.708	Muscarinic acetylcholine receptor M3	CHRM3
210	MOL000210	Magnolol	Muscarinic acetylcholine receptor M1	38	103		0.88251	0.728	Muscarinic acetylcholine receptor M1	CHRM1
210	MOL000210	Magnolol	Estrogen receptor	46	136		0.94511	0.826	Estrogen receptor	ESR1
210	MOL000210	Magnolol	Androgen receptor	48	146		0.87201	0.748	Androgen receptor	AR
210	MOL000210	Magnolol	Sodium channel protein type 5 subunit alpha	70	220		0.81513	0.742	Sodium channel protein type 5 subunit alpha	SCN5A
210	MOL000210	Magnolol	Peroxisome proliferator activated receptor gamma	78	238		0.86615	0.71	Peroxisome proliferator activated receptor gamma	PPARG
210	MOL000210	Magnolol	Prostaglandin G/H synthase 2	94	290		0.925	0.832	Prostaglandin G/H synthase 2	PTGS2
210	MOL000210	Magnolol	Retinoic acid receptor RXR-alpha	158	459		0.91487	0.71	Retinoic acid receptor RXR-alpha	RXRA
210	MOL000210	Magnolol	CGMP-inhibited 3',5'-cyclic phosphodiesterase A	172	485		0.87318	0.7	CGMP-inhibited 3',5'-cyclic phosphodiesterase A	PDE3A
210	MOL000210	Magnolol	5-hydroxytryptamine 2A receptor	175	502		0.89124	0.7	5-hydroxytryptamine 2A receptor	HTR2A
210	MOL000210	Magnolol	Sodium-dependent noradrenaline transporter	186	540		0.84839	0.712	Sodium-dependent noradrenaline transporter	SLC6A2
210	MOL000210	Magnolol	Alpha-1A adrenergic receptor	191	556		0.81881	0.702	Alpha-1A adrenergic receptor	ADRA1A
210	MOL000210	Magnolol	Sodium-dependent dopamine transporter	239	713		0.85094	0.73	Sodium-dependent dopamine transporter	SLC6A3
210	MOL000210	Magnolol	Beta-2 adrenergic receptor	261	766		0.88692	0.714	Beta-2 adrenergic receptor	ADRB2
210	MOL000210	Magnolol	Sodium-dependent serotonin transporter	290	824		0.88865	0.722	Sodium-dependent serotonin transporter	SLC6A4
210	MOL000210	Magnolol	Estrogen receptor beta	307	869		0.86003	0.74	Estrogen receptor beta	ESR2
210	MOL000210	Magnolol	Gamma-aminobutyric acid receptor subunit alpha-1	309	872		0.80108	0.7	Gamma-aminobutyric acid receptor subunit alpha-1	GABRA1
210	MOL000210	Magnolol	Dipeptidyl peptidase IV	332	952		0.86133	0.74	Dipeptidyl peptidase IV	DPP4
210	MOL000210	Magnolol	Mitogen-activated protein kinase 14	402	1540		0.87121	0.748	Mitogen-activated protein kinase 14	MAPK14
210	MOL000210	Magnolol	Glycogen synthase kinase-3 beta	422	1721		0.87909	0.704	Glycogen synthase kinase-3 beta	GSK3B
210	MOL000210	Magnolol	Heat shock protein HSP 90	444	1939		0.92683	0.724	Heat shock protein HSP 90	HSP90
210	MOL000210	Magnolol	Cell division protein kinase 2	482	2240		0.89041	0.738	Cell division protein kinase 2	CDK2
210	MOL000210	Magnolol	Amine oxidase [flavin-containing] B	565	3939		0.85515	0.702	Amine oxidase [flavin-containing] B	MAOB
210	MOL000210	Magnolol	Serine/threonine-protein kinase Chk1	647	5790		0.85752	0.72	Serine/threonine-protein kinase Chk1	CHEK1
210	MOL000210	Magnolol	mRNA of PKA Catalytic Subunit C-alpha	699	6263		0.87265	0.726	mRNA of PKA Catalytic Subunit C-alpha	PRKACA
210	MOL000210	Magnolol	Ig gamma-1 chain C region	1201	4785		0.85628	0.708	Ig gamma-1 chain C region	IGHG1
210	MOL000210	Magnolol	Trypsin-1	2928	3176		0.81009	0.752	Trypsin-1	PRSS1
210	MOL000210	Magnolol	Proto-oncogene serine/threonine-protein kinase Pim-1	2966	2347		0.8852	0.726	Proto-oncogene serine/threonine-protein kinase Pim-1	PIM1
210	MOL000210	Magnolol	Cyclin-A2	3025	6235		0.93812	0.71	Cyclin-A2	CCNA2
BAT-MAN		Magnolol								ESRRG
BAT-MAN		Magnolol								ADRA2A
BAT-MAN		Magnolol								ADRA1D
BAT-MAN		Magnolol								ADRA1B
BAT-MAN		Magnolol								ADRA2C
BAT-MAN		Magnolol								ADRA2B
BAT-MAN		Magnolol								PHKG2
BAT-MAN		Magnolol								APLP1
BAT-MAN		Magnolol								CHRNA7
BAT-MAN		Magnolol								INS
BAT-MAN		Magnolol								CALCA
BAT-MAN		Magnolol								TFAP2C
BAT-MAN		Magnolol								TOX3
BAT-MAN		Magnolol								NAV2
BAT-MAN		Magnolol								TGFB1
BAT-MAN		Magnolol								MED1
BAT-MAN		Magnolol								GSK3A
BAT-MAN		Magnolol								NKX3-1
BAT-MAN		Magnolol								CETN2
BAT-MAN		Magnolol								NR0B1
BAT-MAN		Magnolol								CETN1
BAT-MAN		Magnolol								TRPV1
BAT-MAN		Magnolol								SHH
BAT-MAN		Magnolol								LEF1
BAT-MAN		Magnolol								ADRBK1
BAT-MAN		Magnolol								ARRB2
BAT-MAN		Magnolol								ADRB1
BAT-MAN		Magnolol								UCHL1
BAT-MAN		Magnolol								PDE4D
BAT-MAN		Magnolol								FGFR2
BAT-MAN		Magnolol								PGR
BAT-MAN		Magnolol								PPARGC1B
BAT-MAN		Magnolol								WNT4
BAT-MAN		Magnolol								ARRB1
BAT-MAN		Magnolol								NCOA3
BAT-MAN		Magnolol								AREG
BAT-MAN		Magnolol								DRD5
BAT-MAN		Magnolol								ATP2B4
BAT-MAN		Magnolol								ARRDC3
BAT-MAN		Magnolol								GPER1
BAT-MAN		Magnolol								WNT5A
BAT-MAN		Magnolol								ADORA1
BAT-MAN		Magnolol								ADAM17
BAT-MAN		Magnolol								ADRB3
BAT-MAN		Magnolol								NOS1
BAT-MAN		Magnolol								RGS2
BAT-MAN		Magnolol								TRPM8
BAT-MAN		Magnolol								SOX9
BAT-MAN		Magnolol								VDR
BAT-MAN		Magnolol								TPM1
BAT-MAN		Magnolol								EDN2
BAT-MAN		Magnolol								TRIM24
BAT-MAN		Magnolol								TRPA1
Swiss		Magnolol	Cannabinoid receptor 1	CNR1						CNR1
Swiss		Magnolol	Cannabinoid receptor 2	CNR2						CNR2
Swiss		Magnolol	Arachidonate 5-lipoxygenase	ALOX5						ALOX5
Swiss		Magnolol	Carbonic anhydrase II	CA2						CA2
Swiss		Magnolol	Delta opioid receptor	OPRD1						OPRD1
Swiss		Magnolol	Epoxide hydratase	EPHX2						EPHX2
Swiss		Magnolol	p53-binding protein Mdm-2	MDM2						MDM2
Swiss		Magnolol	Serine/threonine-protein kinase PAK 1	PAK1						PAK1
Swiss		Magnolol	Macrophage migration inhibitory factor	MIF						MIF
Swiss		Magnolol	Melanocortin receptor 4	MC4R						MC4R
Swiss		Magnolol	Mu opioid receptor	OPRM1						OPRM1
Swiss		Magnolol	Calcium-activated potassium channel subunit alpha-1	KCNMA1						KCNMA1
Swiss		Magnolol	Carbonic anhydrase I	CA1						CA1
Swiss		Magnolol	Fibroblast growth factor receptor 1	FGFR1						FGFR1
Swiss		Magnolol	Cyclin-dependent kinase 5/CDK5 activator 1	CDK5R1						CDK5R1
Swiss		Magnolol		CDK5						CDK5
Swiss		Magnolol	Dual-specificity tyrosine-phosphorylation regulated kinase 1A (by homology)	DYRK1A						DYRK1A
Swiss		Magnolol	Prenyl protein specific protease	RCE1						RCE1
Swiss		Magnolol	5-lipoxygenase activating protein	ALOX5AP						ALOX5AP
Swiss		Magnolol	Lysine-specific demethylase 4D-like	KDM4E						KDM4E
Swiss		Magnolol	Cholesteryl ester transfer protein	CETP						CETP
Swiss		Magnolol	Estradiol 17-beta-dehydrogenase 3	HSD17B3						HSD17B3
Swiss		Magnolol	11-beta-hydroxysteroid dehydrogenase 1	HSD11B1						HSD11B1
Swiss		Magnolol	Receptor protein-tyrosine kinase erbB-2	ERBB2						ERBB2
Swiss		Magnolol	Epidermal growth factor receptor erbB1	EGFR						EGFR
Swiss		Magnolol	Vascular endothelial growth factor receptor 2	KDR						KDR
Swiss		Magnolol	Cyclin-dependent kinase 1/cyclin B	CCNB3						CCNB3
Swiss		Magnolol		CDK1						CDK1
Swiss		Magnolol		CCNB1						CCNB1
Swiss		Magnolol		CCNB2						CCNB2
Swiss		Magnolol	Adenosine A2a receptor	ADORA2A						ADORA2A
Swiss		Magnolol	Carbonic anhydrase XII	CA12						CA12
Swiss		Magnolol	Carbonic anhydrase IX	CA9						CA9
Swiss		Magnolol	Serine/threonine-protein kinase Aurora-B	AURKB						AURKB
Swiss		Magnolol	Serine/threonine-protein kinase Aurora-C	AURKC						AURKC
Swiss		Magnolol	Serine/threonine-protein kinase Aurora-A	AURKA						AURKA
Swiss		Magnolol	Pantothenate kinase 3	PANK3						PANK3
Swiss		Magnolol	Arachidonate 15-lipoxygenase	ALOX15						ALOX15
Swiss		Magnolol	G-protein coupled receptor 55	GPR55						GPR55
Swiss		Magnolol	ATP-binding cassette sub-family G member 2	ABCG2						ABCG2
Swiss		Magnolol	Histone deacetylase 1	HDAC1						HDAC1
Swiss		Magnolol	Matrix metalloproteinase 9	MMP9						MMP9
Swiss		Magnolol	Matrix metalloproteinase 1	MMP1						MMP1
Swiss		Magnolol	Matrix metalloproteinase 2	MMP2						MMP2
Swiss		Magnolol	Estradiol 17-beta-dehydrogenase 2	HSD17B2						HSD17B2
Swiss		Magnolol	ADAMTS5	ADAMTS5						ADAMTS5
Swiss		Magnolol	Aldo-keto-reductase family 1 member C3	AKR1C3						AKR1C3
Swiss		Magnolol	Cytochrome P450 19A1	CYP19A1						CYP19A1
Swiss		Magnolol	Steryl-sulfatase	STS						STS
Swiss		Magnolol	Indoleamine 2,3-dioxygenase	IDO1						IDO1
Swiss		Magnolol	Cytochrome b-c1 complex subunit 7	UQCRB						UQCRB
Swiss		Magnolol	Serine/threonine protein phosphatase PP1-alpha catalytic subunit	PPP1CA						PPP1CA
Swiss		Magnolol	Carboxypeptidase B	CPB1						CPB1
Swiss		Magnolol	Dual specificity protein phosphatase 3	DUSP3						DUSP3
Swiss		Magnolol	Quinone reductase 1	NQO1						NQO1
Swiss		Magnolol	Quinone reductase 2	NQO2						NQO2
Swiss		Magnolol	NAD-dependent deacetylase sirtuin 2	SIRT2						SIRT2
Swiss		Magnolol	Serine/threonine-protein kinase RAF	RAF1						RAF1
Swiss		Magnolol	Serine/threonine-protein kinase B-raf	BRAF						BRAF
Swiss		Magnolol	Thymidylate synthase	TYMS						TYMS
Swiss		Magnolol	G-protein coupled receptor 84	GPR84						GPR84
Swiss		Magnolol	Cyclin-dependent kinase 2/cyclin E1	CCNE1						CCNE1
Swiss		Magnolol	Kinesin-1 heavy chain/ Tyrosine-protein kinase receptor RET	RET						RET
Swiss		Magnolol	Tyrosine-protein kinase JAK2	JAK2						JAK2
Swiss		Magnolol	Cyclin-dependent kinase 4	CDK4						CDK4
Swiss		Magnolol	Serine/threonine-protein kinase RIPK2	RIPK2						RIPK2
Swiss		Magnolol	Phospholipase A2 group IIA	PLA2G2A						PLA2G2A
Swiss		Magnolol	Kappa Opioid receptor	OPRK1						OPRK1
Swiss		Magnolol	Phosphodiesterase 4B	PDE4B						PDE4B
Swiss		Magnolol	Carbonic anhydrase VI	CA6						CA6
Swiss		Magnolol	Caspase-6	CASP6						CASP6
Swiss		Magnolol	Carbonic anhydrase IV	CA4						CA4
Swiss		Magnolol	Glucocorticoid receptor	NR3C1						NR3C1
Swiss		Magnolol	Egl nine homolog 1	EGLN1						EGLN1
Swiss		Magnolol	Tubulin beta-1 chain	TUBB1						TUBB1
Swiss		Magnolol	Interleukin-8 receptor B	CXCR2						CXCR2
Swiss		Magnolol	Macrophage colony stimulating factor receptor	CSF1R						CSF1R
Swiss		Magnolol	Serotonin 1a (5-HT1a) receptor	HTR1A						HTR1A
Swiss		Magnolol	Focal adhesion kinase 1	PTK2						PTK2
Swiss		Magnolol	Serine/threonine-protein kinase PLK1	PLK1						PLK1
Swiss		Magnolol	Serine/threonine-protein kinase AKT	AKT1						AKT1
Swiss		Magnolol	Tyrosine-protein kinase receptor FLT3	FLT3						FLT3
Swiss		Magnolol	Histone deacetylase 8	HDAC8						HDAC8
Swiss		Magnolol	Dual-specificity tyrosine-phosphorylation regulated kinase 2	DYRK2						DYRK2
Swiss		Magnolol	Prostaglandin E synthase	PTGES						PTGES
Swiss		Magnolol	Phosphodiesterase 10A (by homology)	PDE10A						PDE10A
Swiss		Magnolol	Potassium-transporting ATPase	ATP4B						ATP4B
Swiss		Magnolol		ATP4A						ATP4A
Swiss		Magnolol	Monoglyceride lipase	MGLL						MGLL
Swiss		Magnolol	Serine/threonine-protein kinase 17B	STK17B						STK17B
Swiss		Magnolol	Neurokinin 3 receptor	TACR3						TACR3
Swiss		Magnolol	Serine/threonine-protein kinase 33	STK33						STK33
5972	MOL005972	Obovatol	Nitric oxide synthase, inducible	3	7		0.85875	0.752	Nitric oxide synthase, inducible	NOS2
5972	MOL005972	Obovatol	Dopamine D1 receptor	7	23		0.88385	0.714	Dopamine D1 receptor	DRD1
5972	MOL005972	Obovatol	Muscarinic acetylcholine receptor M3	16	51		0.89642	0.726	Muscarinic acetylcholine receptor M3	CHRM3
5972	MOL005972	Obovatol	Muscarinic acetylcholine receptor M1	38	103		0.91301	0.746	Muscarinic acetylcholine receptor M1	CHRM1
5972	MOL005972	Obovatol	Estrogen receptor	46	136		0.94808	0.77	Estrogen receptor	ESR1
5972	MOL005972	Obovatol	Beta-1 adrenergic receptor	63	193		0.8832	0.71	Beta-1 adrenergic receptor	ADRB1
5972	MOL005972	Obovatol	Sodium channel protein type 5 subunit alpha	70	220		0.87769	0.714	Sodium channel protein type 5 subunit alpha	SCN5A
5972	MOL005972	Obovatol	Prostaglandin G/H synthase 2	94	290		0.92249	0.814	Prostaglandin G/H synthase 2	PTGS2
5972	MOL005972	Obovatol	Alpha-2C adrenergic receptor	126	378		0.82348	0.73	Alpha-2C adrenergic receptor	ADRA2C
5972	MOL005972	Obovatol	Muscarinic acetylcholine receptor M4	154	450		0.89541	0.712	Muscarinic acetylcholine receptor M4	CHRM4
5972	MOL005972	Obovatol	5-hydroxytryptamine 2A receptor	175	502		0.9364	0.702	5-hydroxytryptamine 2A receptor	HTR2A
5972	MOL005972	Obovatol	Alpha-1A adrenergic receptor	191	556		0.91898	0.702	Alpha-1A adrenergic receptor	ADRA1A
5972	MOL005972	Obovatol	Muscarinic acetylcholine receptor M2	210	617		0.93687	0.7	Muscarinic acetylcholine receptor M2	CHRM2
5972	MOL005972	Obovatol	Alpha-1B adrenergic receptor	216	632		0.89457	0.756	Alpha-1B adrenergic receptor	ADRA1B
5972	MOL005972	Obovatol	Sodium-dependent dopamine transporter	239	713		0.90258	0.726	Sodium-dependent dopamine transporter	SLC6A3
5972	MOL005972	Obovatol	Beta-2 adrenergic receptor	261	766		0.94462	0.726	Beta-2 adrenergic receptor	ADRB2
5972	MOL005972	Obovatol	Sodium-dependent serotonin transporter	290	824		0.93256	0.718	Sodium-dependent serotonin transporter	SLC6A4
5972	MOL005972	Obovatol	Estrogen receptor beta	307	869		0.9028	0.742	Estrogen receptor beta	ESR2
5972	MOL005972	Obovatol	Mitogen-activated protein kinase 14	402	1540		0.90369	0.716	Mitogen-activated protein kinase 14	MAPK14
5972	MOL005972	Obovatol	Glycogen synthase kinase-3 beta	422	1721		0.90998	0.7	Glycogen synthase kinase-3 beta	GSK3B
5972	MOL005972	Obovatol	Heat shock protein HSP 90	444	1939		0.94235	0.716	Heat shock protein HSP 90	HSP90
5972	MOL005972	Obovatol	Cell division protein kinase 2	482	2240		0.9264	0.708	Cell division protein kinase 2	CDK2
5972	MOL005972	Obovatol	Leukotriene A-4 hydrolase	521	3060		0.86927	0.712	Leukotriene A-4 hydrolase	LTA4H
5972	MOL005972	Obovatol	Proto-oncogene serine/threonine-protein kinase Pim-1	2966	2347		0.86739	0.708	Proto-oncogene serine/threonine-protein kinase Pim-1	PIM1
5972	MOL005972	Obovatol	Nuclear receptor coactivator 2	3276	6241		0.81471	0.796	Nuclear receptor coactivator 2	NCOA2
5972	MOL005972	Obovatol	Calmodulin	3907	465		0.82641	0.736	Calmodulin	CALM
Swiss		Obovatol	Matrix metalloproteinase 2	MMP2						MMP2
Swiss		Obovatol	Histone deacetylase 1	HDAC1						HDAC1
Swiss		Obovatol	Methyl-CpG-binding protein 2	MECP2						MECP2
Swiss		Obovatol	Methyl-CpG-binding domain protein 2	MBD2						MBD2
Swiss		Obovatol	Estradiol 17-beta-dehydrogenase 2	HSD17B2						HSD17B2
Swiss		Obovatol	Serine/threonine-protein kinase B-raf	BRAF						BRAF
Swiss		Obovatol	Interleukin-8 receptor B	CXCR2						CXCR2
Swiss		Obovatol	Serine/threonine-protein kinase RAF	RAF1						RAF1
Swiss		Obovatol	Glutamate NMDA receptor; GRIN1/GRIN2B	GRIN1						GRIN1
Swiss		Obovatol		GRIN2B						GRIN2B
Swiss		Obovatol	Heat shock protein HSP 90-alpha	HSP90AA1						HSP90AA1
Swiss		Obovatol	Tyrosine-protein kinase LCK	LCK						LCK
Swiss		Obovatol	Adenosine A1 receptor	ADORA1						ADORA1
Swiss		Obovatol	Adenosine A2a receptor	ADORA2A						ADORA2A
Swiss		Obovatol	Vascular endothelial growth factor receptor 2	KDR						KDR
Swiss		Obovatol	p53-binding protein Mdm-2	MDM2						MDM2
Swiss		Obovatol	G-protein coupled bile acid receptor 1	GPBAR1						GPBAR1
Swiss		Obovatol	11-beta-hydroxysteroid dehydrogenase 1	HSD11B1						HSD11B1
Swiss		Obovatol	NADPH oxidase 4	NOX4						NOX4
Swiss		Obovatol	NADPH oxidase 1	NOX1						NOX1
Swiss		Obovatol	Chymase	CMA1						CMA1
Swiss		Obovatol	Cathepsin G	CTSG						CTSG
Swiss		Obovatol	Kinesin-1 heavy chain/ Tyrosine-protein kinase receptor RET	RET						RET
Swiss		Obovatol	Serine/threonine-protein kinase RIPK2	RIPK2						RIPK2
Swiss		Obovatol	Dual-specificity tyrosine-phosphorylation regulated kinase 1A	DYRK1A						DYRK1A
Swiss		Obovatol	Dual specificity phosphatase Cdc25A	CDC25A						CDC25A
Swiss		Obovatol	Dual specificity phosphatase Cdc25B	CDC25B						CDC25B
Swiss		Obovatol	Dual specificity tyrosine-phosphorylation-regulated kinase 1B	DYRK1B						DYRK1B
Swiss		Obovatol	Tankyrase-2	TNKS2						TNKS2
Swiss		Obovatol	Translocator protein (by homology)	TSPO						TSPO
Swiss		Obovatol	LDL-associated phospholipase A2	PLA2G7						PLA2G7
Swiss		Obovatol	Poly [ADP-ribose] polymerase-1	PARP1						PARP1
Swiss		Obovatol	Phosphodiesterase 10A	PDE10A						PDE10A
Swiss		Obovatol	Tyrosine-protein kinase BRK	PTK6						PTK6
Swiss		Obovatol	Tyrosine-protein kinase SYK	SYK						SYK
Swiss		Obovatol	Dihydropyrimidine dehydrogenase	DPYD						DPYD
Swiss		Obovatol	Thymidylate synthase	TYMS						TYMS
Swiss		Obovatol	PI3-kinase p110-delta subunit	PIK3CD						PIK3CD
Swiss		Obovatol	PI3-kinase p110-gamma subunit	PIK3CG						PIK3CG
Swiss		Obovatol	Adenosine A2b receptor	ADORA2B						ADORA2B
Swiss		Obovatol	Cyclin-dependent kinase 1/cyclin B	CCNB3						CCNB3
Swiss		Obovatol		CDK1						CDK1
Swiss		Obovatol		CCNB1						CCNB1
Swiss		Obovatol		CCNB2						CCNB2
Swiss		Obovatol	Anandamide amidohydrolase	FAAH						FAAH
Swiss		Obovatol	c-Jun N-terminal kinase 1	MAPK8						MAPK8
Swiss		Obovatol	c-Jun N-terminal kinase 3	MAPK10						MAPK10
Swiss		Obovatol	Metabotropic glutamate receptor 4	GRM4						GRM4
Swiss		Obovatol	PI3-kinase p110-alpha subunit	PIK3CA						PIK3CA
Swiss		Obovatol	c-Jun N-terminal kinase 2	MAPK9						MAPK9
Swiss		Obovatol	Beta-glucuronidase	GUSB						GUSB
Swiss		Obovatol	Metabotropic glutamate receptor 5 (by homology)	GRM5						GRM5
Swiss		Obovatol	Casein kinase II alpha	CSNK2A1						CSNK2A1
Swiss		Obovatol	Monoglyceride lipase	MGLL						MGLL
Swiss		Obovatol	Acyl coenzyme A:cholesterol acyltransferase	CES1						CES1
Swiss		Obovatol	Serine/threonine-protein kinase mTOR	MTOR						MTOR
Swiss		Obovatol	PI3-kinase p110-beta subunit	PIK3CB						PIK3CB
Swiss		Obovatol	Matrix metalloproteinase 9	MMP9						MMP9
Swiss		Obovatol	Inhibitor of NF-kappa-B kinase (IKK)	CHUK						CHUK
Swiss		Obovatol	Hepatocyte growth factor receptor	MET						MET
Swiss		Obovatol	TGF-beta receptor type II	TGFBR2						TGFBR2
Swiss		Obovatol	Alkaline phosphatase, tissue-nonspecific isozyme	ALPL						ALPL
Swiss		Obovatol	Histone deacetylase 6	HDAC6						HDAC6
Swiss		Obovatol	Egl nine homolog 1	EGLN1						EGLN1
Swiss		Obovatol	Beta-adrenergic receptor kinase 2	GRK3						GRK3
Swiss		Obovatol		PIK3R1						PIK3R1
Swiss		Obovatol	G-protein coupled receptor kinase 2	GRK2						GRK2
Swiss		Obovatol	Ephrin receptor	EPHB4						EPHB4
Swiss		Obovatol	G protein-coupled receptor kinase 5	GRK5						GRK5
Swiss		Obovatol	Serine/threonine-protein kinase/endoribonuclease IRE1	ERN1						ERN1
Swiss		Obovatol	Serine/threonine-protein kinase PIM2	PIM2						PIM2
Swiss		Obovatol	Orexin receptor 2	HCRTR2						HCRTR2
Swiss		Obovatol	Orexin receptor 1	HCRTR1						HCRTR1
Swiss		Obovatol	Serine/threonine-protein kinase PIM3	PIM3						PIM3
Swiss		Obovatol	Cyclin-dependent kinase 4/cyclin D1	CCND1						CCND1
Swiss		Obovatol		CDK4						CDK4
Swiss		Obovatol	Cyclin-dependent kinase 2/cyclin E1	CCNE1						CCNE1
Swiss		Obovatol	Phosphodiesterase 4B	PDE4B						PDE4B
Swiss		Obovatol	Phosphodiesterase 7A	PDE7A						PDE7A
Swiss		Obovatol	Nitric-oxide synthase, brain	NOS1						NOS1
Swiss		Obovatol	Calcium-activated potassium channel subunit alpha-1	KCNMA1						KCNMA1
Swiss		Obovatol	Purinergic receptor P2Y1	P2RY1						P2RY1
Swiss		Obovatol	Serine/threonine-protein kinase TBK1	TBK1						TBK1
Swiss		Obovatol	Phosphodiesterase 5A	PDE5A						PDE5A
Swiss		Obovatol	Purine nucleoside phosphorylase (by homology)	PNP						PNP
Swiss		Obovatol	ATP-dependent RNA helicase DDX3X	DDX3X						DDX3X
Swiss		Obovatol	Receptor protein-tyrosine kinase erbB-2	ERBB2						ERBB2
Swiss		Obovatol	Serine/threonine-protein kinase Aurora-B	AURKB						AURKB
Swiss		Obovatol	Beta secretase 2	BACE2						BACE2
Swiss		Obovatol	Adenosine A3 receptor	ADORA3						ADORA3
Swiss		Obovatol	Focal adhesion kinase 1	PTK2						PTK2
Swiss		Obovatol	Serine/threonine-protein kinase PLK1	PLK1						PLK1
Swiss		Obovatol	Glutaminyl-peptide cyclotransferase-like protein	QPCTL						QPCTL
Swiss		Obovatol	Cytochrome P450 11B1	CYP11B1						CYP11B1
Swiss		Obovatol	GABA receptor alpha-1 subunit (by homology)	GABRA1						GABRA1
Swiss		Obovatol	Troponin, cardiac muscle	TNNC1						TNNC1
Swiss		Obovatol		TNNT2						TNNT2
Swiss		Obovatol		TNNI3						TNNI3
Swiss		Obovatol	Caspase-3	CASP3						CASP3
Swiss		Obovatol	Cytochrome P450 11B2	CYP11B2						CYP11B2
Swiss		Obovatol	Urokinase-type plasminogen activator	PLAU						PLAU
Swiss		Obovatol	Caspase-7	CASP7						CASP7
	MOL009166	Anonaine	Prostaglandin G/H synthase 1						Prostaglandin G/H synthase 1	PTGS1
	MOL009167	Anonaine	Muscarinic acetylcholine receptor M3						Muscarinic acetylcholine receptor M3	CHRM3
	MOL009168	Anonaine	Muscarinic acetylcholine receptor M1						Muscarinic acetylcholine receptor M1	CHRM1
	MOL009169	Anonaine	Androgen receptor						Androgen receptor	AR
	MOL009170	Anonaine	Sodium channel protein type 5 subunit alpha						Sodium channel protein type 5 subunit alpha	SCN5A
	MOL009171	Anonaine	Muscarinic acetylcholine receptor M5						Muscarinic acetylcholine receptor M5	CHRM5
	MOL009172	Anonaine	Prostaglandin G/H synthase 2						Prostaglandin G/H synthase 2	PTGS2
	MOL009173	Anonaine	Nitric-oxide synthase, endothelial						Nitric-oxide synthase, endothelial	NOS3
	MOL009174	Anonaine	5-hydroxytryptamine receptor 3A						5-hydroxytryptamine receptor 3A	HTR3A
	MOL009175	Anonaine	Retinoic acid receptor RXR-alpha						Retinoic acid receptor RXR-alpha	RXRA
	MOL009176	Anonaine	Delta-type opioid receptor						Delta-type opioid receptor	OPRD1
	MOL009177	Anonaine	Acetylcholinesterase						Acetylcholinesterase	ACHE
	MOL009178	Anonaine	Alpha-1B adrenergic receptor						Alpha-1B adrenergic receptor	ADRA1B
	MOL009179	Anonaine	Beta-2 adrenergic receptor						Beta-2 adrenergic receptor	ADRB2
	MOL009180	Anonaine	Alpha-1D adrenergic receptor						Alpha-1D adrenergic receptor	ADRA1D
	MOL009181	Anonaine	Sodium-dependent serotonin transporter						Sodium-dependent serotonin transporter	SLC6A4
	MOL009182	Anonaine	Mu-type opioid receptor						Mu-type opioid receptor	OPRM1
	MOL009183	Anonaine	Heat shock protein HSP 90						Heat shock protein HSP 90	HSP90
	MOL009184	Anonaine	Neuronal acetylcholine receptor protein, alpha-7 chain						Neuronal acetylcholine receptor protein, alpha-7 chain	CHRNA7
	MOL009185	Anonaine	Tyrosine 3-monooxygenase						Tyrosine 3-monooxygenase	TH
	MOL009186	Anonaine	Aromatic-L-amino-acid decarboxylase						Aromatic-L-amino-acid decarboxylase	DDC
Swiss		Anonaine	Dopamine transporter (by homology)	SLC6A3						SLC6A3
Swiss		Anonaine	Dopamine D2 receptor (by homology)	DRD2						DRD2
Swiss		Anonaine	Serotonin 2a (5-HT2a) receptor	HTR2A						HTR2A
Swiss		Anonaine	Serotonin 2b (5-HT2b) receptor	HTR2B						HTR2B
Swiss		Anonaine	Serotonin 2c (5-HT2c) receptor	HTR2C						HTR2C
Swiss		Anonaine	Serotonin 1d (5-HT1d) receptor	HTR1D						HTR1D
Swiss		Anonaine	Dopamine D3 receptor	DRD3						DRD3
Swiss		Anonaine	Dopamine D5 receptor	DRD5						DRD5
Swiss		Anonaine	Dopamine D1 receptor	DRD1						DRD1
Swiss		Anonaine	Serotonin 1b (5-HT1b) receptor	HTR1B						HTR1B
Swiss		Anonaine	Dopamine D4 receptor	DRD4						DRD4
Swiss		Anonaine	Serotonin 7 (5-HT7) receptor	HTR7						HTR7
Swiss		Anonaine	Serotonin 6 (5-HT6) receptor	HTR6						HTR6
Swiss		Anonaine	Serotonin 5a (5-HT5a) receptor	HTR5A						HTR5A
Swiss		Anonaine	Neuronal acetylcholine receptor; alpha4/beta2	CHRNA4						CHRNA4
Swiss		Anonaine		CHRNB2						CHRNB2
Swiss		Anonaine	Beta-1 adrenergic receptor	ADRB1						ADRB1
Swiss		Anonaine	Protein tyrosine phosphatase receptor type C-associated protein	PTPRCAP						PTPRCAP
Swiss		Anonaine	Serotonin 1a (5-HT1a) receptor	HTR1A						HTR1A
Swiss		Anonaine	Alpha-2a adrenergic receptor	ADRA2A						ADRA2A
Swiss		Anonaine	Adrenergic receptor alpha-2	ADRA2C						ADRA2C
Swiss		Anonaine	Histamine H2 receptor	HRH2						HRH2
Swiss		Anonaine	Alpha-2b adrenergic receptor	ADRA2B						ADRA2B
Swiss		Anonaine	Alpha-1a adrenergic receptor	ADRA1A						ADRA1A
Swiss		Anonaine	HERG	KCNH2						KCNH2
Swiss		Anonaine	Translocator protein	TSPO						TSPO
Swiss		Anonaine	Serine/threonine-protein kinase haspin	HASPIN						HASPIN
Swiss		Anonaine	Serotonin 1f (5-HT1f) receptor	HTR1F						HTR1F
Swiss		Anonaine	Serotonin 4 (5-HT4) receptor	HTR4						HTR4
Swiss		Anonaine	Rho-associated protein kinase	ROCK2						ROCK2
Swiss		Anonaine		ROCK1						ROCK1
Swiss		Anonaine	Myosin light chain kinase, smooth muscle	MYLK						MYLK
Swiss		Anonaine	Protein kinase N2	PKN2						PKN2
Swiss		Anonaine	Protein kinase N1	PKN1						PKN1
Swiss		Anonaine	Protein kinase C epsilon	PRKCE						PRKCE
Swiss		Anonaine	Ribosomal protein S6 kinase alpha 5	RPS6KA5						RPS6KA5
Swiss		Anonaine	Coagulation factor VII/tissue factor	F3						F3
Swiss		Anonaine	Sodium channel protein type IV alpha subunit	SCN4A						SCN4A
Swiss		Anonaine	Leukotriene A4 hydrolase	LTA4H						LTA4H
Swiss		Anonaine	Neuronal acetylcholine receptor; alpha3/alpha6/beta2/beta3	CHRNB3						CHRNB3
Swiss		Anonaine		CHRNA6						CHRNA6
Swiss		Anonaine		CHRNA3						CHRNA3
Swiss		Anonaine	Phenylethanolamine N-methyltransferase	PNMT						PNMT
Swiss		Anonaine	Amine oxidase, copper containing	AOC3						AOC3
Swiss		Anonaine	Dipeptidyl peptidase IX	DPP9						DPP9
Swiss		Anonaine	Serine/threonine-protein kinase PRKX	PRKX						PRKX
Swiss		Anonaine	Sigma opioid receptor	SIGMAR1						SIGMAR1
Swiss		Anonaine	Nuclear receptor subfamily 4 group A member 1	NR4A1						NR4A1
Swiss		Anonaine	Dual-specificity tyrosine-phosphorylation regulated kinase 2	DYRK2						DYRK2
Swiss		Anonaine	Serotonin 1e (5-HT1e) receptor	HTR1E						HTR1E
Swiss		Anonaine	Acetylcholine receptor; alpha1/beta1/delta/gamma	CHRNB1						CHRNB1
Swiss		Anonaine		CHRNA1						CHRNA1
Swiss		Anonaine		CHRNG						CHRNG
Swiss		Anonaine		CHRND						CHRND
Swiss		Anonaine	Dipeptidyl peptidase I	CTSC						CTSC
Swiss		Anonaine	Phosphodiesterase 10A	PDE10A						PDE10A
Swiss		Anonaine	Monoamine oxidase A	MAOA						MAOA
Swiss		Anonaine	Muscarinic acetylcholine receptor M4	CHRM4						CHRM4
Swiss		Anonaine	Phospholipase A2 group IIA	PLA2G2A						PLA2G2A
Swiss		Anonaine	Nitric oxide synthase, inducible (by homology)	NOS2						NOS2
Swiss		Anonaine	Leucine-rich repeat serine/threonine-protein kinase 2	LRRK2						LRRK2
Swiss		Anonaine	Cyclin-dependent kinase 9	CDK9						CDK9
Swiss		Anonaine	Metastin receptor	KISS1R						KISS1R
Swiss		Anonaine	Toll-like receptor (TLR7/TLR9)	TLR9						TLR9
Swiss		Anonaine	Fibroblast activation protein alpha	FAP						FAP
Swiss		Anonaine	Histone acetyltransferase PCAF	KAT2B						KAT2B
Swiss		Anonaine	PH domain leucine-rich repeat-containing protein phosphatase 2	PHLPP2						PHLPP2
Swiss		Anonaine	Cytochrome P450 1A2	CYP1A2						CYP1A2
Swiss		Anonaine	Indoleamine 2,3-dioxygenase	IDO1						IDO1
5980	MOL005980	Neohesperidin	Prostaglandin G/H synthase 1	6	20		0.90703	0.726	Prostaglandin G/H synthase 1	PTGS1
5980	MOL005980	Neohesperidin	Sodium channel protein type 5 subunit alpha	70	220		0.82421	0.73	Sodium channel protein type 5 subunit alpha	SCN5A
5980	MOL005980	Neohesperidin	Prostaglandin G/H synthase 2	94	290		0.93979	0.82	Prostaglandin G/H synthase 2	PTGS2
5980	MOL005980	Neohesperidin	Heat shock protein HSP 90	444	1939		0.97603	0.728	Heat shock protein HSP 90	HSP90
5980	MOL005980	Neohesperidin	mRNA of PKA Catalytic Subunit C-alpha	699	6263		0.92725	0.728	mRNA of PKA Catalytic Subunit C-alpha	PRKACA
5980	MOL005980	Neohesperidin	Nuclear receptor coactivator 2	3276	6241		0.80194	0.812	Nuclear receptor coactivator 2	NCOA2
5980	MOL005980	Neohesperidin	Calmodulin	3907	465		0.8194	0.72	Calmodulin	CALM
Swiss		Neohesperidin	Cytochrome P450 19A1	CYP19A1						CYP19A1
Swiss		Neohesperidin	Steroid 5-alpha-reductase 1	SRD5A1						SRD5A1
Swiss		Neohesperidin	Low affinity sodium-glucose cotransporter	SLC5A4						SLC5A4
Swiss		Neohesperidin	Sodium/glucose cotransporter 2	SLC5A2						SLC5A2
Swiss		Neohesperidin	Sodium/glucose cotransporter 1	SLC5A1						SLC5A1
Swiss		Neohesperidin	Eukaryotic initiation factor 4A-I	EIF4A1						EIF4A1
Swiss		Neohesperidin	Carbonic anhydrase II	CA2						CA2
Swiss		Neohesperidin	Carbonic anhydrase I	CA1						CA1
Swiss		Neohesperidin	Carbonic anhydrase XII	CA12						CA12
Swiss		Neohesperidin	Solute carrier family 28 member 3	SLC28A3						SLC28A3
Swiss		Neohesperidin	Matrix metalloproteinase 12	MMP12						MMP12
Swiss		Neohesperidin	Tyrosyl-DNA phosphodiesterase 1	TDP1						TDP1
Swiss		Neohesperidin	Carbonic anhydrase III	CA3						CA3
Swiss		Neohesperidin	Carbonic anhydrase VI	CA6						CA6
Swiss		Neohesperidin	Carbonic anhydrase XIII	CA13						CA13
Swiss		Neohesperidin	Carbonic anhydrase VB	CA5B						CA5B
Swiss		Neohesperidin	P-glycoprotein 1 (by homology)	ABCB1						ABCB1
Swiss		Neohesperidin	Carbonic anhydrase VA	CA5A						CA5A
Swiss		Neohesperidin	Cytochrome P450 1B1	CYP1B1						CYP1B1
Swiss		Neohesperidin	Carbonic anhydrase VII	CA7						CA7
Swiss		Neohesperidin	Carbonic anhydrase IV	CA4						CA4
Swiss		Neohesperidin	Tyrosinase	TYR						TYR
Swiss		Neohesperidin	Transforming protein p21/H-Ras-1	HRAS						HRAS
Swiss		Neohesperidin	Taste receptor type 2 member 31	TAS2R31						TAS2R31
Swiss		Neohesperidin	6-O-methylguanine-DNA methyltransferase	MGMT						MGMT
32	MOL000032	beta-Eudesmol	Gamma-aminobutyric acid receptor subunit alpha-1	309	872		0.83109	0.746	Gamma-aminobutyric acid receptor subunit alpha-1	GABRA1
32	MOL000032	beta-Eudesmol	Neuronal acetylcholine receptor protein, alpha-7 chain	581	4095		0.80216	0.71	Neuronal acetylcholine receptor protein, alpha-7 chain	CHRNA7
Swiss		beta-Eudesmol	UDP-glucuronosyltransferase 2B7	UGT2B7						UGT2B7
Swiss		beta-Eudesmol	11-beta-hydroxysteroid dehydrogenase 1	HSD11B1						HSD11B1
Swiss		beta-Eudesmol	Cyclooxygenase-1	PTGS1						PTGS1
Swiss		beta-Eudesmol	LXR-alpha	NR1H3						NR1H3
Swiss		beta-Eudesmol	Cytochrome P450 19A1	CYP19A1						CYP19A1
Swiss		beta-Eudesmol	Nuclear receptor subfamily 1 group I member 3 (by homology)	NR1I3						NR1I3
Swiss		beta-Eudesmol	Cytochrome P450 17A1	CYP17A1						CYP17A1
Swiss		beta-Eudesmol	Serotonin transporter	SLC6A4						SLC6A4
Swiss		beta-Eudesmol	SUMO-activating enzyme	SAE1						SAE1
Swiss		beta-Eudesmol		UBA2						UBA2
Swiss		beta-Eudesmol	Aldo-keto reductase family 1 member B10	AKR1B10						AKR1B10
Swiss		beta-Eudesmol	Androgen Receptor	AR						AR
Swiss		beta-Eudesmol	Estrogen receptor alpha	ESR1						ESR1
Swiss		beta-Eudesmol	Muscarinic acetylcholine receptor M2	CHRM2						CHRM2
Swiss		beta-Eudesmol	Acetylcholinesterase	ACHE						ACHE
Swiss		beta-Eudesmol	Norepinephrine transporter	SLC6A2						SLC6A2
Swiss		beta-Eudesmol	Cytochrome P450 2C19	CYP2C19						CYP2C19
Swiss		beta-Eudesmol	Butyrylcholinesterase	BCHE						BCHE
Swiss		beta-Eudesmol	Cannabinoid receptor 2	CNR2						CNR2
Swiss		beta-Eudesmol	Testis-specific androgen-binding protein	SHBG						SHBG
Swiss		beta-Eudesmol	Ileal bile acid transporter	SLC10A2						SLC10A2
Swiss		beta-Eudesmol	HMG-CoA reductase	HMGCR						HMGCR
Swiss		beta-Eudesmol	Glucagon receptor	GCGR						GCGR
Swiss		beta-Eudesmol	Gamma-secretase	PSEN2						PSEN2
Swiss		beta-Eudesmol		PSENEN						PSENEN
Swiss		beta-Eudesmol		NCSTN						NCSTN
Swiss		beta-Eudesmol		APH1A						APH1A
Swiss		beta-Eudesmol		PSEN1						PSEN1
Swiss		beta-Eudesmol		APH1B						APH1B
Swiss		beta-Eudesmol	Monoacylglycerol lipase ABHD6	ABHD6						ABHD6
5970	MOL005970	Eucalyptol	Prostaglandin G/H synthase 1	6	20		0.91225	0.762	Prostaglandin G/H synthase 1	PTGS1
5970	MOL005970	Eucalyptol	Dopamine D1 receptor	7	23		0.85814	0.72	Dopamine D1 receptor	DRD1
5970	MOL005970	Eucalyptol	Muscarinic acetylcholine receptor M3	16	51		0.88108	0.732	Muscarinic acetylcholine receptor M3	CHRM3
5970	MOL005970	Eucalyptol	Muscarinic acetylcholine receptor M1	38	103		0.91792	0.732	Muscarinic acetylcholine receptor M1	CHRM1
5970	MOL005970	Eucalyptol	Sodium channel protein type 5 subunit alpha	70	220		0.81215	0.756	Sodium channel protein type 5 subunit alpha	SCN5A
5970	MOL005970	Eucalyptol	Muscarinic acetylcholine receptor M5	87	274		0.89629	0.726	Muscarinic acetylcholine receptor M5	CHRM5
5970	MOL005970	Eucalyptol	Prostaglandin G/H synthase 2	94	290		0.91704	0.83	Prostaglandin G/H synthase 2	PTGS2
5970	MOL005970	Eucalyptol	Carbonic anhydrase II	117	357		0.87148	0.794	Carbonic anhydrase II	CA2
5970	MOL005970	Eucalyptol	Muscarinic acetylcholine receptor M4	154	450		0.90408	0.718	Muscarinic acetylcholine receptor M4	CHRM4
5970	MOL005970	Eucalyptol	Retinoic acid receptor RXR-alpha	158	459		0.93958	0.758	Retinoic acid receptor RXR-alpha	RXRA
5970	MOL005970	Eucalyptol	Delta-type opioid receptor	163	467		0.95736	0.716	Delta-type opioid receptor	OPRD1
5970	MOL005970	Eucalyptol	Acetylcholinesterase	165	474		0.8827	0.76	Acetylcholinesterase	ACHE
5970	MOL005970	Eucalyptol	5-hydroxytryptamine 2A receptor	175	502		0.92449	0.716	5-hydroxytryptamine 2A receptor	HTR2A
5970	MOL005970	Eucalyptol	Alpha-1A adrenergic receptor	191	556		0.86844	0.754	Alpha-1A adrenergic receptor	ADRA1A
5970	MOL005970	Eucalyptol	Muscarinic acetylcholine receptor M2	210	617		0.91246	0.72	Muscarinic acetylcholine receptor M2	CHRM2
5970	MOL005970	Eucalyptol	Beta-2 adrenergic receptor	261	766		0.88755	0.754	Beta-2 adrenergic receptor	ADRB2
5970	MOL005970	Eucalyptol	Alpha-1D adrenergic receptor	272	789		0.85588	0.742	Alpha-1D adrenergic receptor	ADRA1D
5970	MOL005970	Eucalyptol	Sodium-dependent serotonin transporter	290	824		0.86204	0.708	Sodium-dependent serotonin transporter	SLC6A4
5970	MOL005970	Eucalyptol	Mu-type opioid receptor	299	847		0.92559	0.748	Mu-type opioid receptor	OPRM1
5970	MOL005970	Eucalyptol	Heat shock protein HSP 90	444	1939		0.94275	0.704	Heat shock protein HSP 90	HSP90
5970	MOL005970	Eucalyptol	Phosphatidylinositol-4,5-bisphosphate 3-kinase catalytic subunit, gamma isoform	491	2404		0.92371	0.704	Phosphatidylinositol-4,5-bisphosphate 3-kinase catalytic subunit, gamma isoform	PIK3CG
5970	MOL005970	Eucalyptol	Neuronal acetylcholine receptor protein, alpha-7 chain	581	4095		0.80188	0.732	Neuronal acetylcholine receptor protein, alpha-7 chain	CHRNA7
5970	MOL005970	Eucalyptol	Ig gamma-1 chain C region	1201	4785		0.85298	0.702	Ig gamma-1 chain C region	IGHG1
5970	MOL005970	Eucalyptol	Nuclear receptor coactivator 2	3276	6241		0.86911	0.842	Nuclear receptor coactivator 2	NCOA2
5970	MOL005970	Eucalyptol	Nuclear receptor coactivator 1	3279	6228		0.83476	0.704	Nuclear receptor coactivator 1	NCOA1
Swiss		Eucalyptol	Cytochrome P450 19A1	CYP19A1						CYP19A1
