# Supplementary material for: Mechanisms of magnoliae cortex on treating sarcopenia explored by GEO gene sequencing data combined with network pharmacology and molecular docking
Source: BMC Genom Data. 2022 Feb 17;23:15. doi: 10.1186/s12863-022-01029-x (PMC8851866; doi:10.1186/s12863-022-01029-x)
Supplement: Supplementary file 1 — Additional file 1: Table S1. Differentially expressed genes related to sarcopenia in old people of GEO series.Table S2. Integrated data of sarcopenia related pathogenic genes. Table S3. Result of GO enrichment analysis for sarcopenia related pathogenic gene products. Table S4. Result of KEGG enrichment analysis for sarcopenia related pathogenic gene products. Table S5. Result of targets prediction of MC. Table S6. Composite targets of MC and sarcopenia. Table S7. Result of GO enrichment analysis for composite targets of MC and sarcopenia. Table S8. Result of KEGG enrichment analysis for composite targets of MC and sarcopenia. Table S9. Core proteins of MC-sarcopenia composite targets. Table S10. The affinity energy of Honokiol-AKT1. Table S11. The affinity energy of Magnolol-AKT1. Table S12. The affinity energy of Honokiol-EGFR. Table S13. The affinity energy of Magnolol-EGFR. Table S14. The affinity energy of Honokiol-INS. Table S15. The affinity energy of Magnolol-INS. Table S16. The affinity energy of Obovatol-PIK3CA. Figure S1. Sarcopenia related pathogenic gene products involve in EGFR tyrosine kinase inhibitor resistance (hsa01521). Figure S2. Sarcopenia related pathogenic gene products involve in endocrine resistance (hsa01522). Figure S3. Sarcopenia related pathogenic gene products involve in longevity regulating pathway (hsa04211). Figure S4. The GO and KEGG analysis of core sarcopenia-related pathogenic proteins. Figure S5. Core sarcopenia related pathogenic gene products involve in PI3K-Akt signaling pathway (hsa04151). Figure S6. Core sarcopenia related pathogenic gene products involve in longevity regulating pathway (hsa04213). [file 12863_2022_1029_MOESM1_ESM.zip › Supplementary Table S4.csv]

	ID	Description	GeneRatio	BgRatio	pvalue	p.adjust	qvalue	geneID	Count
hsa04211	hsa04211	Longevity regulating pathway	28/280	89/8108	5.01951092259095e-20	1.39542403648028e-17	6.657456592068e-18		28
hsa04213	hsa04213	Longevity regulating pathway - multiple species	21/280	62/8108	4.92185400301337e-16	6.84137706418859e-14	3.26396633884045e-14		21
hsa05410	hsa05410	Hypertrophic cardiomyopathy	24/280	90/8108	1.77250079256249e-15	1.6425174011079e-13	7.83631929343415e-14		24
hsa05418	hsa05418	Fluid shear stress and atherosclerosis	28/280	139/8108	1.8059925100321e-14	1.25516479447231e-12	5.98829095431695e-13		28
hsa04152	hsa04152	AMPK signaling pathway	26/280	120/8108	2.60700381754237e-14	1.44949412255356e-12	6.91542065284924e-13		26
hsa04931	hsa04931	Insulin resistance	24/280	108/8108	1.48503613214391e-13	6.88066741226678e-12	3.28271145000233e-12		24
hsa04068	hsa04068	FoxO signaling pathway	26/280	131/8108	2.3617903321989e-13	9.37968160501849e-12	4.47497115574528e-12		26
hsa05205	hsa05205	Proteoglycans in cancer	31/280	205/8108	2.31373078548197e-12	8.04021447954985e-11	3.83592209172011e-11		31
hsa04910	hsa04910	Insulin signaling pathway	25/280	137/8108	5.04144092736783e-12	1.55724508645362e-10	7.42949189296312e-11		25
hsa04630	hsa04630	JAK-STAT signaling pathway	27/280	162/8108	6.388739178353e-12	1.77606949158213e-10	8.47348564707871e-11		27
hsa05142	hsa05142	Chagas disease	21/280	102/8108	2.49727824126589e-11	6.31130319156288e-10	3.01107232918183e-10		21
hsa05414	hsa05414	Dilated cardiomyopathy	20/280	96/8108	6.02861917535206e-11	1.39663010895656e-09	6.66321066749438e-10		20
hsa05215	hsa05215	Prostate cancer	20/280	97/8108	7.36132508956865e-11	1.57419105761545e-09	7.51033976749514e-10		20
hsa04066	hsa04066	HIF-1 signaling pathway	21/280	109/8108	9.42391378311393e-11	1.87132002264691e-09	8.92791832084478e-10		21
hsa04920	hsa04920	Adipocytokine signaling pathway	17/280	69/8108	1.03139226280664e-10	1.91151366040164e-09	9.1196789553429e-10		17
hsa04371	hsa04371	Apelin signaling pathway	23/280	138/8108	2.516866324533e-10	4.37305523887609e-09	2.0863497163892e-09		23
hsa04932	hsa04932	Non-alcoholic fatty liver disease	24/280	155/8108	4.8749576036887e-10	7.97198949309093e-09	3.80337249575713e-09		24
hsa04935	hsa04935	Growth hormone synthesis, secretion and action	21/280	119/8108	5.2416138498935e-10	8.09538139039107e-09	3.86224178413205e-09		21
hsa04218	hsa04218	Cellular senescence	24/280	156/8108	5.58480669273868e-10	8.17145400305975e-09	3.8985354198619e-09		24
hsa04933	hsa04933	AGE-RAGE signaling pathway in diabetic complications	19/280	100/8108	9.76493229799875e-10	1.33921034454019e-08	6.38926555895736e-09		19
hsa01521	hsa01521	EGFR tyrosine kinase inhibitor resistance	17/280	79/8108	1.01163371350158e-09	1.33921034454019e-08	6.38926555895736e-09		17
hsa05131	hsa05131	Shigellosis	30/280	247/8108	1.37786020824834e-09	1.74111426315018e-08	8.30671704494217e-09		30
hsa05415	hsa05415	Diabetic cardiomyopathy	26/280	203/8108	5.9904290136177e-09	7.24060550341617e-08	3.45443503760105e-08		26
hsa04917	hsa04917	Prolactin signaling pathway	15/280	70/8108	1.06504973876983e-08	1.23368261407506e-07	5.88580118793856e-08		15
hsa05224	hsa05224	Breast cancer	21/280	147/8108	2.69480147289339e-08	2.99661923785745e-07	1.42966309719818e-07		21
hsa05210	hsa05210	Colorectal cancer	16/280	86/8108	2.92386686516666e-08	3.1262884173705e-07	1.49152722676518e-07		16
hsa01522	hsa01522	Endocrine resistance	17/280	98/8108	3.19920241534785e-08	3.29399359802483e-07	1.57153802859193e-07		17
hsa05212	hsa05212	Pancreatic cancer	15/280	76/8108	3.47879026975319e-08	3.40192664324605e-07	1.62303202214692e-07		15
hsa04210	hsa04210	Apoptosis	20/280	136/8108	3.54877239763077e-08	3.40192664324605e-07	1.62303202214692e-07		20
hsa04625	hsa04625	C-type lectin receptor signaling pathway	17/280	104/8108	7.97241457927836e-08	7.38777084346461e-07	3.5246464455757e-07		17
hsa05417	hsa05417	Lipid and atherosclerosis	25/280	215/8108	8.4137914672834e-08	7.54527105775737e-07	3.59978853948288e-07		25
hsa05323	hsa05323	Rheumatoid arthritis	16/280	93/8108	9.26079767676082e-08	8.04531798168596e-07	3.83835693181534e-07		16
hsa04151	hsa04151	PI3K-Akt signaling pathway	33/280	354/8108	1.53396270571336e-07	1.29224737026762e-06	6.16520896076184e-07		33
hsa04020	hsa04020	Calcium signaling pathway	26/280	240/8108	1.92397627174322e-07	1.5731335398371e-06	7.50529443466396e-07		26
hsa04010	hsa04010	MAPK signaling pathway	29/280	294/8108	2.80500750046584e-07	2.22797738608429e-06	1.06295021070284e-06		29
hsa04930	hsa04930	Type II diabetes mellitus	11/280	46/8108	3.11368997833379e-07	2.33915814003467e-06	1.11599366014528e-06		11
hsa04150	hsa04150	mTOR signaling pathway	20/280	155/8108	3.23723317104663e-07	2.33915814003467e-06	1.11599366014528e-06		20
hsa04140	hsa04140	Autophagy - animal	19/280	141/8108	3.24314034890375e-07	2.33915814003467e-06	1.11599366014528e-06		19
hsa05022	hsa05022	Pathways of neurodegeneration - multiple diseases	39/280	476/8108	3.28155278637957e-07	2.33915814003467e-06	1.11599366014528e-06		39
hsa04380	hsa04380	Osteoclast differentiation	18/280	128/8108	3.49103989931602e-07	2.42627273002464e-06	1.15755533503636e-06		18
hsa04024	hsa04024	cAMP signaling pathway	24/280	219/8108	4.70182334950823e-07	3.18806558820314e-06	1.52100062140703e-06		24
hsa05213	hsa05213	Endometrial cancer	12/280	58/8108	4.89990265669002e-07	3.24326890133292e-06	1.54733768106001e-06		12
hsa05163	hsa05163	Human cytomegalovirus infection	24/280	225/8108	7.73400008706108e-07	5.00012098651856e-06	2.38551777471162e-06		24
hsa04022	hsa04022	cGMP-PKG signaling pathway	20/280	167/8108	1.0885138982862e-06	6.87742872099008e-06	3.28116629626941e-06		20
hsa05231	hsa05231	Choline metabolism in cancer	15/280	98/8108	1.12836990435052e-06	6.97081852020991e-06	3.32572182334891e-06		15
hsa05162	hsa05162	Measles	18/280	139/8108	1.21192394903117e-06	7.19906317345268e-06	3.43461552387368e-06		18
hsa05010	hsa05010	Alzheimer disease	32/280	369/8108	1.21710780270603e-06	7.19906317345268e-06	3.43461552387368e-06		32
hsa04921	hsa04921	Oxytocin signaling pathway	19/280	154/8108	1.29139952211202e-06	7.47935556556542e-06	3.5683407847832e-06		19
hsa04260	hsa04260	Cardiac muscle contraction	14/280	87/8108	1.39220301418504e-06	7.76362152475221e-06	3.70396180279734e-06		14
hsa05214	hsa05214	Glioma	13/280	75/8108	1.39633480661011e-06	7.76362152475221e-06	3.70396180279734e-06		13
hsa05235	hsa05235	PD-L1 expression and PD-1 checkpoint pathway in cancer	14/280	89/8108	1.84637917753059e-06	1.00645766932059e-05	4.8017291304201e-06		14
hsa05412	hsa05412	Arrhythmogenic right ventricular cardiomyopathy	13/280	77/8108	1.90491168053892e-06	1.01839509074965e-05	4.85868161433004e-06		13
hsa05020	hsa05020	Prion disease	26/280	273/8108	2.33547621685971e-06	1.22502337412641e-05	5.84448864596472e-06		26
hsa04660	hsa04660	T cell receptor signaling pathway	15/280	104/8108	2.44490677419714e-06	1.25867422819779e-05	6.00503418223859e-06		15
hsa05167	hsa05167	Kaposi sarcoma-associated herpesvirus infection	21/280	194/8108	3.07162618629795e-06	1.55256741780151e-05	7.40717510954146e-06		21
hsa05207	hsa05207	Chemical carcinogenesis - receptor activation	22/280	212/8108	3.59293260347822e-06	1.77388967560861e-05	8.46308591922322e-06		22
hsa04919	hsa04919	Thyroid hormone signaling pathway	16/280	121/8108	3.63711192480902e-06	1.77388967560861e-05	8.46308591922322e-06		16
hsa05135	hsa05135	Yersinia infection	17/280	137/8108	4.37020944731464e-06	2.09468659716116e-05	9.99358240220771e-06		17
hsa04672	hsa04672	Intestinal immune network for IgA production	10/280	49/8108	5.1207729062303e-06	2.41283875920682e-05	1.15114609488852e-05		10
hsa05218	hsa05218	Melanoma	12/280	72/8108	5.47889252071063e-06	2.53855353459592e-05	1.2111236098413e-05		12
hsa05166	hsa05166	Human T-cell leukemia virus 1 infection	22/280	219/8108	6.12500969764058e-06	2.79139786220341e-05	1.33175361846888e-05		22
hsa04668	hsa04668	TNF signaling pathway	15/280	112/8108	6.27313844130437e-06	2.81279433335906e-05	1.34196170391231e-05		15
hsa04614	hsa04614	Renin-angiotensin system	7/280	23/8108	8.28103859181983e-06	3.65417258496176e-05	1.74337654564628e-05		7
hsa04060	hsa04060	Cytokine-cytokine receptor interaction	26/280	295/8108	9.69168038395021e-06	4.18255109787545e-05	1.99546171273119e-05		26
hsa05220	hsa05220	Chronic myeloid leukemia	12/280	76/8108	9.77934609215484e-06	4.18255109787545e-05	1.99546171273119e-05		12
hsa05321	hsa05321	Inflammatory bowel disease	11/280	65/8108	1.16475468321892e-05	4.90608790810393e-05	2.34065534426768e-05		11
hsa04722	hsa04722	Neurotrophin signaling pathway	15/280	119/8108	1.33088326392724e-05	5.52217234883241e-05	2.63458430879547e-05		15
hsa05226	hsa05226	Gastric cancer	17/280	149/8108	1.36681203877251e-05	5.58784921733465e-05	2.66591821803925e-05		17
hsa04261	hsa04261	Adrenergic signaling in cardiomyocytes	17/280	150/8108	1.49424447028514e-05	6.02021522672003e-05	2.8721965867729e-05		17
hsa05132	hsa05132	Salmonella infection	23/280	249/8108	1.51588153190792e-05	6.02021522672003e-05	2.8721965867729e-05		23
hsa04922	hsa04922	Glucagon signaling pathway	14/280	107/8108	1.68349286500753e-05	6.59170445735344e-05	3.14484953285321e-05		14
hsa05225	hsa05225	Hepatocellular carcinoma	18/280	168/8108	1.82580895362056e-05	7.04965123759049e-05	3.36333228298524e-05		18
hsa04923	hsa04923	Regulation of lipolysis in adipocytes	10/280	57/8108	2.10749191835518e-05	8.02579114113343e-05	3.82904083219543e-05		10
hsa05164	hsa05164	Influenza A	18/280	172/8108	2.51844229688914e-05	9.46117511534026e-05	4.51385105843572e-05		18
hsa05160	hsa05160	Hepatitis C	17/280	157/8108	2.72533362066032e-05	0.000101019032872476	4.81953735022035e-05		17
hsa05017	hsa05017	Spinocerebellar ataxia	16/280	143/8108	3.1355589834098e-05	0.000114695447024727	5.47202814279272e-05		16
hsa03320	hsa03320	PPAR signaling pathway	11/280	76/8108	5.31862369316853e-05	0.000189561203423186	9.0438135673311e-05		11
hsa05133	hsa05133	Pertussis	11/280	76/8108	5.31862369316853e-05	0.000189561203423186	9.0438135673311e-05		11
hsa04620	hsa04620	Toll-like receptor signaling pathway	13/280	104/8108	5.50335890251954e-05	0.000193662503151953	9.23948330069903e-05		13
hsa04915	hsa04915	Estrogen signaling pathway	15/280	138/8108	7.7650476267536e-05	0.000269835405029688	0.000128736315917231		15
hsa05221	hsa05221	Acute myeloid leukemia	10/280	67/8108	8.92278847595174e-05	0.000306238913125257	0.000146104138787514		10
hsa05145	hsa05145	Toxoplasmosis	13/280	112/8108	0.000119415995382133	0.000404849350197963	0.000193150390476877		13
hsa05134	hsa05134	Legionellosis	9/280	57/8108	0.000128775352182522	0.000431319854298084	0.000205779256499654		9
hsa04926	hsa04926	Relaxin signaling pathway	14/280	129/8108	0.000136652432170521	0.000452254477897678	0.000215766998163981		14
hsa05161	hsa05161	Hepatitis B	16/280	162/8108	0.000142128323993838	0.000464843224356317	0.000221772988522892		16
hsa05223	hsa05223	Non-small cell lung cancer	10/280	72/8108	0.000165696496354142	0.000535623557981995	0.000255541720203451		10
hsa04510	hsa04510	Focal adhesion	18/280	201/8108	0.000193341576224548	0.000617804117131313	0.000294749408400399		18
hsa05169	hsa05169	Epstein-Barr virus infection	18/280	202/8108	0.000205749755527133	0.000649982182233442	0.000310101306177258		18
hsa05330	hsa05330	Allograft rejection	7/280	38/8108	0.000273260134710735	0.000853554128647016	0.000407223855393881		7
hsa05144	hsa05144	Malaria	8/280	50/8108	0.000278130254621538	0.000859113453164306	0.000409876164705424		8
hsa05140	hsa05140	Leishmaniasis	10/280	77/8108	0.000291192860329924	0.000889578188700206	0.000424410646634706		10
hsa04659	hsa04659	Th17 cell differentiation	12/280	107/8108	0.000301150626129526	0.000909998631130525	0.000434153076571171		12
hsa05222	hsa05222	Small cell lung cancer	11/280	92/8108	0.000305975414996361	0.000914636186763316	0.000436365617312298		11
hsa04929	hsa04929	GnRH secretion	9/280	64/8108	0.000319125232157598	0.000943795899359705	0.000450277483223486		9
hsa04657	hsa04657	IL-17 signaling pathway	11/280	94/8108	0.000369728775475332	0.00108176033634965	0.000516099213858597		11
hsa05170	hsa05170	Human immunodeficiency virus 1 infection	18/280	212/8108	0.000373557526221461	0.00108176033634965	0.000516099213858597		18
hsa05171	hsa05171	Coronavirus disease - COVID-19	19/280	232/8108	0.000407217347705427	0.00116707652228978	0.000556802884545673		19
hsa05152	hsa05152	Tuberculosis	16/280	180/8108	0.000474801814398042	0.00134688677961893	0.00064258892174171		16
hsa04664	hsa04664	Fc epsilon RI signaling pathway	9/280	68/8108	0.000506182212027114	0.00142140055498523	0.000678138848648765		9
hsa04924	hsa04924	Renin secretion	9/280	69/8108	0.000564842112157952	0.00157026107179911	0.000749159011914758		9
hsa04914	hsa04914	Progesterone-mediated oocyte maturation	11/280	100/8108	0.000631575994118635	0.00173839729074238	0.00082937545866543		11
hsa04012	hsa04012	ErbB signaling pathway	10/280	85/8108	0.000651600231046908	0.00177593004148079	0.000847282034178641		10
hsa05146	hsa05146	Amoebiasis	11/280	102/8108	0.000747460167591748	0.00201741676301462	0.000962493419688915		11
hsa04071	hsa04071	Sphingolipid signaling pathway	12/280	119/8108	0.000798057600855542	0.00213326935613308	0.00101776576627326		12
hsa01524	hsa01524	Platinum drug resistance	9/280	73/8108	0.000857884541487947	0.00224992360880801	0.00107342057822722		9
hsa04115	hsa04115	p53 signaling pathway	9/280	73/8108	0.000857884541487947	0.00224992360880801	0.00107342057822722		9
hsa05202	hsa05202	Transcriptional misregulation in cancer	16/280	192/8108	0.00096086248403009	0.00249555477527994	0.00119060924530584		16
hsa05012	hsa05012	Parkinson disease	19/280	249/8108	0.000969496099749042	0.00249555477527994	0.00119060924530584		19
hsa04550	hsa04550	Signaling pathways regulating pluripotency of stem cells	13/280	143/8108	0.00129608966788217	0.00330562318964444	0.00157708641384021		13
hsa05143	hsa05143	African trypanosomiasis	6/280	37/8108	0.00151540942910075	0.00382985292081826	0.0018271922303033		6
hsa04725	hsa04725	Cholinergic synapse	11/280	113/8108	0.00174526272657593	0.00437101836025322	0.00208537793787166		11
hsa04141	hsa04141	Protein processing in endoplasmic reticulum	14/280	171/8108	0.00232823678435146	0.00577901630401523	0.00275712250778462		14
hsa05230	hsa05230	Central carbon metabolism in cancer	8/280	70/8108	0.00269604416412969	0.00659715478821296	0.00314744984216143		8
hsa04014	hsa04014	Ras signaling pathway	17/280	232/8108	0.00272903885123918	0.00659715478821296	0.00314744984216143		17
hsa04714	hsa04714	Thermogenesis	17/280	232/8108	0.00272903885123918	0.00659715478821296	0.00314744984216143		17
hsa05332	hsa05332	Graft-versus-host disease	6/280	42/8108	0.00296018470530166	0.00709423575925742	0.00338460320206905		6
hsa04940	hsa04940	Type I diabetes mellitus	6/280	43/8108	0.0033425899519634	0.00794222227902414	0.00378917079574798		6
hsa04928	hsa04928	Parathyroid hormone synthesis, secretion and action	10/280	106/8108	0.00351638739259641	0.00828437029781187	0.00395240688195493		10
hsa05310	hsa05310	Asthma	5/280	31/8108	0.0038511935842925	0.00899690602044802	0.00429235198249319		5
hsa04658	hsa04658	Th1 and Th2 cell differentiation	9/280	92/8108	0.004344121367866	0.0100638811688896	0.00480139730132558		9
hsa04350	hsa04350	TGF-beta signaling pathway	9/280	94/8108	0.00501054598539392	0.0115118329251199	0.00549220351596028		9
hsa04072	hsa04072	Phospholipase D signaling pathway	12/280	148/8108	0.00506274537223996	0.0115364197826452	0.00550393370925138		12
hsa05217	hsa05217	Basal cell carcinoma	7/280	63/8108	0.00575030580128324	0.0129966261199735	0.00620058648662121		7
hsa04750	hsa04750	Inflammatory mediator regulation of TRP channels	9/280	98/8108	0.00657944348228456	0.0147506878070573	0.00703743530363204		9
hsa04662	hsa04662	B cell receptor signaling pathway	8/280	82/8108	0.0071381793380732	0.0158753108478748	0.00757398397134504		8
hsa04960	hsa04960	Aldosterone-regulated sodium reabsorption	5/280	37/8108	0.00835090053479744	0.0184250027672515	0.00879042161557625		5
hsa04972	hsa04972	Pancreatic secretion	9/280	102/8108	0.00850111749590948	0.0186087453847467	0.00887808375039034		9
hsa04120	hsa04120	Ubiquitin mediated proteolysis	11/280	140/8108	0.00898462144273411	0.0195134746959382	0.00930972287651726		11
hsa05211	hsa05211	Renal cell carcinoma	7/280	69/8108	0.00941629062770099	0.0202924712752006	0.00968137592076968		7
hsa04064	hsa04064	NF-kappa B signaling pathway	9/280	104/8108	0.00960880405320014	0.0205480578983818	0.00980331425670622		9
hsa04611	hsa04611	Platelet activation	10/280	124/8108	0.0104907674962377	0.0222628501065196	0.0106214279190514		10
hsa04137	hsa04137	Mitophagy - animal	7/280	72/8108	0.0117844557876366	0.0248187780982043	0.0118408407435583		7
hsa04970	hsa04970	Salivary secretion	8/280	93/8108	0.014759472650772	0.0308506270444709	0.0147185876849804		8
hsa04370	hsa04370	VEGF signaling pathway	6/280	59/8108	0.0156294528888884	0.032425282859037	0.015469843393558		6
hsa04730	hsa04730	Long-term depression	6/280	60/8108	0.016879252299195	0.0347587565864904	0.0165831250658757		6
hsa05165	hsa05165	Human papillomavirus infection	19/280	331/8108	0.0203421271831606	0.0415817011538135	0.0198382974077263		19
hsa04640	hsa04640	Hematopoietic cell lineage	8/280	99/8108	0.0208141573764182	0.0420450290463699	0.020059347443554		8
hsa01523	hsa01523	Antifolate resistance	4/280	31/8108	0.021022514523185	0.0420450290463699	0.020059347443554		4
hsa04710	hsa04710	Circadian rhythm	4/280	31/8108	0.021022514523185	0.0420450290463699	0.020059347443554		4
hsa04973	hsa04973	Carbohydrate digestion and absorption	5/280	47/8108	0.0222520242679742	0.0441861624749774	0.0210808650959756		5
hsa04621	hsa04621	NOD-like receptor signaling pathway	12/280	185/8108	0.0263976548243744	0.052046440008341	0.0248309407082581		12
hsa04015	hsa04015	Rap1 signaling pathway	13/280	210/8108	0.0298401206852363	0.058419391200674	0.0278714248060769		13
hsa04062	hsa04062	Chemokine signaling pathway	12/280	192/8108	0.0338522384950309	0.0658106454658643	0.0313977331643275		12
hsa04961	hsa04961	Endocrine and other factor-regulated calcium reabsorption	5/280	53/8108	0.0352778254408215	0.0676361067072303	0.0322686461382469		5
hsa05320	hsa05320	Autoimmune thyroid disease	5/280	53/8108	0.0352778254408215	0.0676361067072303	0.0322686461382469		5
hsa05216	hsa05216	Thyroid cancer	4/280	37/8108	0.0376051213626473	0.071604272183671	0.0341618261838036		4
hsa00562	hsa00562	Inositol phosphate metabolism	6/280	73/8108	0.0397412653105511	0.0746754998307745	0.0356270843569769		6
hsa05206	hsa05206	MicroRNAs in cancer	17/280	310/8108	0.0397553020681821	0.0746754998307745	0.0356270843569769		17
hsa04080	hsa04080	Neuroactive ligand-receptor interaction	18/280	341/8108	0.047851812986455	0.0891191276917509	0.0425180238135578		18
hsa05014	hsa05014	Amyotrophic lateral sclerosis	19/280	365/8108	0.0480984752708734	0.0891191276917509	0.0425180238135578		19
hsa04217	hsa04217	Necroptosis	10/280	159/8108	0.0484064326671021	0.0891191276917509	0.0425180238135578		10
hsa05100	hsa05100	Bacterial invasion of epithelial cells	6/280	77/8108	0.0494719571261365	0.0897818746654516	0.0428342150997611		6
