# Supplementary material for: Mechanisms of magnoliae cortex on treating sarcopenia explored by GEO gene sequencing data combined with network pharmacology and molecular docking
Source: BMC Genom Data. 2022 Feb 17;23:15. doi: 10.1186/s12863-022-01029-x (PMC8851866; doi:10.1186/s12863-022-01029-x)
Supplement: Supplementary file 1 — Additional file 1: Table S1. Differentially expressed genes related to sarcopenia in old people of GEO series.Table S2. Integrated data of sarcopenia related pathogenic genes. Table S3. Result of GO enrichment analysis for sarcopenia related pathogenic gene products. Table S4. Result of KEGG enrichment analysis for sarcopenia related pathogenic gene products. Table S5. Result of targets prediction of MC. Table S6. Composite targets of MC and sarcopenia. Table S7. Result of GO enrichment analysis for composite targets of MC and sarcopenia. Table S8. Result of KEGG enrichment analysis for composite targets of MC and sarcopenia. Table S9. Core proteins of MC-sarcopenia composite targets. Table S10. The affinity energy of Honokiol-AKT1. Table S11. The affinity energy of Magnolol-AKT1. Table S12. The affinity energy of Honokiol-EGFR. Table S13. The affinity energy of Magnolol-EGFR. Table S14. The affinity energy of Honokiol-INS. Table S15. The affinity energy of Magnolol-INS. Table S16. The affinity energy of Obovatol-PIK3CA. Figure S1. Sarcopenia related pathogenic gene products involve in EGFR tyrosine kinase inhibitor resistance (hsa01521). Figure S2. Sarcopenia related pathogenic gene products involve in endocrine resistance (hsa01522). Figure S3. Sarcopenia related pathogenic gene products involve in longevity regulating pathway (hsa04211). Figure S4. The GO and KEGG analysis of core sarcopenia-related pathogenic proteins. Figure S5. Core sarcopenia related pathogenic gene products involve in PI3K-Akt signaling pathway (hsa04151). Figure S6. Core sarcopenia related pathogenic gene products involve in longevity regulating pathway (hsa04213). [file 12863_2022_1029_MOESM1_ESM.zip › Supplementary Table S7.csv]

	ONTOLOGY	ID	Description	GeneRatio	BgRatio	pvalue	p.adjust	qvalue	geneID	Count
GO:0051896	BP	GO:0051896	regulation of protein kinase B signaling	10/26	244/18670	5.34490771321456e-13	9.7514976395296e-10	4.28359078841191e-10	AKT1/EGFR/ESR1/INS/MTOR/PIK3CA/PIK3CB/PIK3CD/PIK3CG/TGFB1	10
GO:0051897	BP	GO:0051897	positive regulation of protein kinase B signaling	9/26	176/18670	1.30302505259171e-12	9.7514976395296e-10	4.28359078841191e-10	EGFR/ESR1/INS/MTOR/PIK3CA/PIK3CB/PIK3CD/PIK3CG/TGFB1	9
GO:0043491	BP	GO:0043491	protein kinase B signaling	10/26	269/18670	1.41462731714646e-12	9.7514976395296e-10	4.28359078841191e-10	AKT1/EGFR/ESR1/INS/MTOR/PIK3CA/PIK3CB/PIK3CD/PIK3CG/TGFB1	10
GO:0014065	BP	GO:0014065	phosphatidylinositol 3-kinase signaling	7/26	148/18670	9.88913630870776e-10	5.11268347160191e-07	2.24587490379337e-07	AKT1/EGFR/INS/PIK3CA/PIK3CB/PIK3CD/PIK3CG	7
GO:0036092	BP	GO:0036092	phosphatidylinositol-3-phosphate biosynthetic process	4/26	14/18670	2.92921916293477e-09	1.21152504578982e-06	5.3219287107636e-07	PIK3CA/PIK3CB/PIK3CD/PIK3CG	4
GO:0048015	BP	GO:0048015	phosphatidylinositol-mediated signaling	7/26	181/18670	4.03441291990289e-09	1.33623010158577e-06	5.86972705725603e-07	AKT1/EGFR/INS/PIK3CA/PIK3CB/PIK3CD/PIK3CG	7
GO:0048017	BP	GO:0048017	inositol lipid-mediated signaling	7/26	184/18670	4.52302258757272e-09	1.33623010158577e-06	5.86972705725603e-07	AKT1/EGFR/INS/PIK3CA/PIK3CB/PIK3CD/PIK3CG	7
GO:0014066	BP	GO:0014066	regulation of phosphatidylinositol 3-kinase signaling	6/26	124/18670	1.56919694266126e-08	4.05637409677935e-06	1.78186442304824e-06	EGFR/INS/PIK3CA/PIK3CB/PIK3CD/PIK3CG	6
GO:0060135	BP	GO:0060135	maternal process involved in female pregnancy	5/26	64/18670	2.51159528615548e-08	5.77108783529949e-06	2.53509559292653e-06	AKT1/AR/ESR1/MTOR/VDR	5
GO:0060048	BP	GO:0060048	cardiac muscle contraction	6/26	137/18670	2.85361314813521e-08	5.90127199034362e-06	2.5922822598323e-06	MTOR/NOS1/PIK3CA/PIK3CG/TNNI3/TNNT2	6
GO:0048545	BP	GO:0048545	response to steroid hormone	8/26	385/18670	3.43338175757264e-08	5.97760619249936e-06	2.62581397950064e-06	AR/BCHE/EGFR/ESR1/ESR2/NR3C1/TGFB1/VDR	8
GO:0060444	BP	GO:0060444	branching involved in mammary gland duct morphogenesis	4/26	25/18670	3.66354408377144e-08	5.97760619249936e-06	2.62581397950064e-06	AR/ESR1/TGFB1/VDR	4
GO:0071383	BP	GO:0071383	cellular response to steroid hormone stimulus	7/26	250/18670	3.75768280959824e-08	5.97760619249936e-06	2.62581397950064e-06	AR/EGFR/ESR1/ESR2/NR3C1/TGFB1/VDR	7
GO:0061180	BP	GO:0061180	mammary gland epithelium development	5/26	72/18670	4.57446569211922e-08	6.75713932235897e-06	2.96824352804428e-06	AKT1/AR/ESR1/TGFB1/VDR	5
GO:0051091	BP	GO:0051091	positive regulation of DNA-binding transcription factor activity	7/26	261/18670	5.04771773847855e-08	6.95912018878242e-06	3.05696870758385e-06	AKT1/AR/ESR1/ESR2/INS/TGFB1/TLR9	7
GO:0051090	BP	GO:0051090	regulation of DNA-binding transcription factor activity	8/26	432/18670	8.34861668041419e-08	1.05229701608367e-05	4.62247951175915e-06	AKT1/AR/ESR1/ESR2/INS/MAPK10/TGFB1/TLR9	8
GO:0050673	BP	GO:0050673	epithelial cell proliferation	8/26	434/18670	8.65041067380189e-08	1.05229701608367e-05	4.62247951175915e-06	AKT1/AR/EGFR/ESR1/MTOR/PIK3CB/TGFB1/VDR	8
GO:0060603	BP	GO:0060603	mammary gland duct morphogenesis	4/26	33/18670	1.17616600645824e-07	1.23165432124126e-05	5.41035161982699e-06	AR/ESR1/TGFB1/VDR	4
GO:0006941	BP	GO:0006941	striated muscle contraction	6/26	174/18670	1.18549727769354e-07	1.23165432124126e-05	5.41035161982699e-06	MTOR/NOS1/PIK3CA/PIK3CG/TNNI3/TNNT2	6
GO:0014068	BP	GO:0014068	positive regulation of phosphatidylinositol 3-kinase signaling	5/26	87/18670	1.19115504955635e-07	1.23165432124126e-05	5.41035161982699e-06	INS/PIK3CA/PIK3CB/PIK3CD/PIK3CG	5
GO:1901655	BP	GO:1901655	cellular response to ketone	5/26	93/18670	1.66598396649911e-07	1.64059754415245e-05	7.20673765959263e-06	AKT1/AR/EGFR/NR3C1/TGFB1	5
GO:1903076	BP	GO:1903076	regulation of protein localization to plasma membrane	5/26	95/18670	1.85384597480528e-07	1.70042171825506e-05	7.46953040239293e-06	AKT1/AR/EGFR/INS/TGFB1	5
GO:0032885	BP	GO:0032885	regulation of polysaccharide biosynthetic process	4/26	37/18670	1.89118469631849e-07	1.70042171825506e-05	7.46953040239293e-06	AKT1/INS/MTOR/TGFB1	4
GO:0007565	BP	GO:0007565	female pregnancy	6/26	192/18670	2.12215085937492e-07	1.82858665716139e-05	8.03252715631822e-06	AKT1/AR/ESR1/MTOR/TGFB1/VDR	6
GO:0032147	BP	GO:0032147	activation of protein kinase activity	7/26	333/18670	2.65005350104751e-07	2.15099451932079e-05	9.44878484258292e-06	AKT1/EGFR/INS/MAPK10/MTOR/PIK3CA/PIK3CB	7
GO:0071902	BP	GO:0071902	positive regulation of protein serine/threonine kinase activity	7/26	334/18670	2.70434514034529e-07	2.15099451932079e-05	9.44878484258292e-06	AKT1/EGFR/MAPK10/PIK3CB/PIK3CG/TGFB1/TLR9	7
GO:0033138	BP	GO:0033138	positive regulation of peptidyl-serine phosphorylation	5/26	105/18670	3.06062710251741e-07	2.34421364740963e-05	1.02975484969689e-05	AKT1/EGFR/NOS1/PIK3CA/TGFB1	5
GO:0032881	BP	GO:0032881	regulation of polysaccharide metabolic process	4/26	43/18670	3.51387085374391e-07	2.59524461626515e-05	1.14002652134624e-05	AKT1/INS/MTOR/TGFB1	4
GO:0060443	BP	GO:0060443	mammary gland morphogenesis	4/26	46/18670	4.63325682340563e-07	3.30399141751822e-05	1.45136139332089e-05	AR/ESR1/TGFB1/VDR	4
GO:1904375	BP	GO:1904375	regulation of protein localization to cell periphery	5/26	115/18670	4.81913828798402e-07	3.32199265985032e-05	1.45926889211586e-05	AKT1/AR/EGFR/INS/TGFB1	5
GO:0044706	BP	GO:0044706	multi-multicellular organism process	6/26	222/18670	4.98559417510903e-07	3.32587379165338e-05	1.46097377695046e-05	AKT1/AR/ESR1/MTOR/TGFB1/VDR	6
GO:0022612	BP	GO:0022612	gland morphogenesis	5/26	120/18670	5.95607501095384e-07	3.84911347582892e-05	1.69081997843854e-05	AR/EGFR/ESR1/TGFB1/VDR	5
GO:0046854	BP	GO:0046854	phosphatidylinositol phosphorylation	4/26	50/18670	6.51419830403552e-07	4.08223093719559e-05	1.79322269103115e-05	PIK3CA/PIK3CB/PIK3CD/PIK3CG	4
GO:0002679	BP	GO:0002679	respiratory burst involved in defense response	3/26	13/18670	6.7937987331606e-07	4.13222817064003e-05	1.81518523427789e-05	INS/PIK3CD/PIK3CG	3
GO:0030258	BP	GO:0030258	lipid modification	6/26	238/18670	7.49275103344563e-07	4.42714546776159e-05	1.94473508025972e-05	AKT1/MTOR/PIK3CA/PIK3CB/PIK3CD/PIK3CG	6
GO:0050994	BP	GO:0050994	regulation of lipid catabolic process	4/26	54/18670	8.91168470161653e-07	5.11926776748416e-05	2.24876722148979e-05	AKT1/INS/MTOR/PIK3CG	4
GO:0043406	BP	GO:0043406	positive regulation of MAP kinase activity	6/26	258/18670	1.19954720060555e-06	6.7044962455467e-05	2.94511873150097e-05	EGFR/MAPK10/PIK3CB/PIK3CG/TGFB1/TLR9	6
GO:0033135	BP	GO:0033135	regulation of peptidyl-serine phosphorylation	5/26	139/18670	1.23434091554212e-06	6.71741319300292e-05	2.95079282579737e-05	AKT1/EGFR/NOS1/PIK3CA/TGFB1	5
GO:0030879	BP	GO:0030879	mammary gland development	5/26	143/18670	1.42004040157036e-06	7.52985525755769e-05	3.3076784522408e-05	AKT1/AR/ESR1/TGFB1/VDR	5
GO:0048732	BP	GO:0048732	gland development	7/26	434/18670	1.56834487502256e-06	8.10834300386664e-05	3.56179375564334e-05	AKT1/AR/EGFR/ESR1/PIK3CA/TGFB1/VDR	7
GO:0032780	BP	GO:0032780	negative regulation of ATPase activity	3/26	17/18670	1.60934759048824e-06	8.11739223690166e-05	3.56576885902786e-05	TLR9/TNNI3/TNNT2	3
GO:0032768	BP	GO:0032768	regulation of monooxygenase activity	4/26	64/18670	1.77362069688102e-06	8.52987814220916e-05	3.74696367541816e-05	AKT1/EGFR/INS/VDR	4
GO:0046834	BP	GO:0046834	lipid phosphorylation	4/26	64/18670	1.77362069688102e-06	8.52987814220916e-05	3.74696367541816e-05	PIK3CA/PIK3CB/PIK3CD/PIK3CG	4
GO:0060047	BP	GO:0060047	heart contraction	6/26	280/18670	1.9293726716687e-06	9.06805155684289e-05	3.98336989389973e-05	MTOR/NOS1/PIK3CA/PIK3CG/TNNI3/TNNT2	6
GO:0072593	BP	GO:0072593	reactive oxygen species metabolic process	6/26	284/18670	2.09460284847926e-06	9.62586375701134e-05	4.22840294324584e-05	AKT1/EGFR/INS/MTOR/NOS1/TGFB1	6
GO:0006874	BP	GO:0006874	cellular calcium ion homeostasis	7/26	458/18670	2.24264075973216e-06	9.86214106923794e-05	4.33219369986376e-05	ESR1/NOS1/PIK3CB/PIK3CG/TGFB1/TNNI3/VDR	7
GO:0043271	BP	GO:0043271	negative regulation of ion transport	5/26	157/18670	2.24990333283891e-06	9.86214106923794e-05	4.33219369986376e-05	AKT1/MTOR/NOS1/TGFB1/TLR9	5
GO:1903798	BP	GO:1903798	regulation of production of miRNAs involved in gene silencing by miRNA	3/26	19/18670	2.2890849677148e-06	9.86214106923794e-05	4.33219369986376e-05	EGFR/ESR1/TGFB1	3
GO:0003015	BP	GO:0003015	heart process	6/26	290/18670	2.36400073363652e-06	9.97704799420473e-05	4.38266945892226e-05	MTOR/NOS1/PIK3CA/PIK3CG/TNNI3/TNNT2	6
GO:0042110	BP	GO:0042110	T cell activation	7/26	464/18670	2.44472494382285e-06	0.000101113823676513	4.44167921372446e-05	AKT1/INS/MTOR/PIK3CA/PIK3CD/PIK3CG/TGFB1	7
GO:0055074	BP	GO:0055074	calcium ion homeostasis	7/26	471/18670	2.69957091689843e-06	0.000107911141104302	4.74026849094027e-05	ESR1/NOS1/PIK3CB/PIK3CG/TGFB1/TNNI3/VDR	7
GO:1903522	BP	GO:1903522	regulation of blood circulation	6/26	297/18670	2.71343294846407e-06	0.000107911141104302	4.74026849094027e-05	AKT1/EGFR/NOS1/PIK3CG/TNNI3/TNNT2	6
GO:0018105	BP	GO:0018105	peptidyl-serine phosphorylation	6/26	299/18670	2.82066550230856e-06	0.000110059174693851	4.83462627307306e-05	AKT1/EGFR/MTOR/NOS1/PIK3CA/TGFB1	6
GO:0070920	BP	GO:0070920	regulation of production of small RNA involved in gene silencing by RNA	3/26	21/18670	3.1360790626478e-06	0.000120100212991771	5.27570415412291e-05	EGFR/ESR1/TGFB1	3
GO:0009895	BP	GO:0009895	negative regulation of catabolic process	6/26	308/18670	3.34697507227165e-06	0.000125846262717414	5.52811385142667e-05	AKT1/EGFR/INS/MTOR/PIK3CA/PIK3CG	6
GO:1990778	BP	GO:1990778	protein localization to cell periphery	6/26	311/18670	3.53923900301792e-06	0.000130143506505611	5.71688110120849e-05	AKT1/AR/EGFR/INS/MAPK10/TGFB1	6
GO:0003018	BP	GO:0003018	vascular process in circulatory system	5/26	173/18670	3.62213581999529e-06	0.000130143506505611	5.71688110120849e-05	AKT1/EGFR/INS/NOS1/TGFB1	5
GO:0072503	BP	GO:0072503	cellular divalent inorganic cation homeostasis	7/26	493/18670	3.65005966021538e-06	0.000130143506505611	5.71688110120849e-05	ESR1/NOS1/PIK3CB/PIK3CG/TGFB1/TNNI3/VDR	7
GO:0000271	BP	GO:0000271	polysaccharide biosynthetic process	4/26	78/18670	3.92953737073215e-06	0.000136250844740932	5.98516130568178e-05	AKT1/INS/MTOR/TGFB1	4
GO:0031667	BP	GO:0031667	response to nutrient levels	7/26	499/18670	3.95311928648739e-06	0.000136250844740932	5.98516130568178e-05	AKT1/BCHE/EGFR/MC4R/MTOR/TGFB1/VDR	7
GO:0050995	BP	GO:0050995	negative regulation of lipid catabolic process	3/26	23/18670	4.16822524669878e-06	0.000141309669019231	6.2073828954289e-05	AKT1/INS/PIK3CG	3
GO:0018209	BP	GO:0018209	peptidyl-serine modification	6/26	322/18670	4.32294708959614e-06	0.000144191202923949	6.33396152516379e-05	AKT1/EGFR/MTOR/NOS1/PIK3CA/TGFB1	6
GO:0043401	BP	GO:0043401	steroid hormone mediated signaling pathway	5/26	184/18670	4.8961457917982e-06	0.000160717928530773	7.05993954606825e-05	AR/ESR1/ESR2/NR3C1/VDR	5
GO:1905475	BP	GO:1905475	regulation of protein localization to membrane	5/26	187/18670	5.29824405066739e-06	0.00017119951088719	7.52036943375979e-05	AKT1/AR/EGFR/INS/TGFB1	5
GO:0006367	BP	GO:0006367	transcription initiation from RNA polymerase II promoter	5/26	188/18670	5.43788442630966e-06	0.000173008384517052	7.59982876098014e-05	AR/ESR1/ESR2/NR3C1/VDR	5
GO:0043405	BP	GO:0043405	regulation of MAP kinase activity	6/26	337/18670	5.61430606231302e-06	0.000175914923285808	7.72750579230643e-05	EGFR/MAPK10/PIK3CB/PIK3CG/TGFB1/TLR9	6
GO:0001776	BP	GO:0001776	leukocyte homeostasis	4/26	86/18670	5.80600343451209e-06	0.000179206195560761	7.87208321128662e-05	AKT1/PIK3CB/PIK3CD/TGFB1	4
GO:0006112	BP	GO:0006112	energy reserve metabolic process	4/26	87/18670	6.08007032268349e-06	0.000184905668048668	8.12244688618553e-05	AKT1/INS/MC4R/MTOR	4
GO:1901654	BP	GO:1901654	response to ketone	5/26	193/18670	6.18004298203358e-06	0.000185222157780369	8.13634949427152e-05	AKT1/AR/EGFR/NR3C1/TGFB1	5
GO:0034103	BP	GO:0034103	regulation of tissue remodeling	4/26	88/18670	6.36358926439891e-06	0.000187998608553956	8.25831208297182e-05	EGFR/MC4R/TGFB1/VDR	4
GO:2000377	BP	GO:2000377	regulation of reactive oxygen species metabolic process	5/26	195/18670	6.49822652886128e-06	0.000189272288192748	8.3142616670234e-05	AKT1/EGFR/INS/MTOR/TGFB1	5
GO:0060259	BP	GO:0060259	regulation of feeding behavior	3/26	27/18670	6.85887826544013e-06	0.000197002225735141	8.65381863022636e-05	INS/MC4R/MTOR	3
GO:0033273	BP	GO:0033273	response to vitamin	4/26	93/18670	7.93027505359969e-06	0.000224654915217043	9.8685326189712e-05	BCHE/EGFR/TGFB1/VDR	4
GO:0006936	BP	GO:0006936	muscle contraction	6/26	360/18670	8.19060496779482e-06	0.000226750915235423	9.96060469551919e-05	MTOR/NOS1/PIK3CA/PIK3CG/TNNI3/TNNT2	6
GO:0050679	BP	GO:0050679	positive regulation of epithelial cell proliferation	5/26	206/18670	8.48531609439382e-06	0.000226750915235423	9.96060469551919e-05	AKT1/AR/EGFR/MTOR/TGFB1	5
GO:0005979	BP	GO:0005979	regulation of glycogen biosynthetic process	3/26	29/18670	8.55250067135541e-06	0.000226750915235423	9.96060469551919e-05	AKT1/INS/MTOR	3
GO:0007263	BP	GO:0007263	nitric oxide mediated signal transduction	3/26	29/18670	8.55250067135541e-06	0.000226750915235423	9.96060469551919e-05	EGFR/INS/NOS1	3
GO:0010962	BP	GO:0010962	regulation of glucan biosynthetic process	3/26	29/18670	8.55250067135541e-06	0.000226750915235423	9.96060469551919e-05	AKT1/INS/MTOR	3
GO:0043255	BP	GO:0043255	regulation of carbohydrate biosynthetic process	4/26	97/18670	9.37537301440938e-06	0.000245419937599602	0.000107806884937624	AKT1/INS/MTOR/TGFB1	4
GO:0071549	BP	GO:0071549	cellular response to dexamethasone stimulus	3/26	30/18670	9.49400145453005e-06	0.000245419937599602	0.000107806884937624	EGFR/NR3C1/TGFB1	3
GO:0050678	BP	GO:0050678	regulation of epithelial cell proliferation	6/26	378/18670	1.08160395907972e-05	0.00027614283794776	0.000121302692226874	AKT1/AR/EGFR/MTOR/TGFB1/VDR	6
GO:0007584	BP	GO:0007584	response to nutrient	5/26	219/18670	1.14157879924998e-05	0.000285150389990647	0.000125259486186465	BCHE/EGFR/MTOR/TGFB1/VDR	5
GO:2000379	BP	GO:2000379	positive regulation of reactive oxygen species metabolic process	4/26	102/18670	1.1444623969644e-05	0.000285150389990647	0.000125259486186465	AKT1/EGFR/MTOR/TGFB1	4
GO:0034766	BP	GO:0034766	negative regulation of ion transmembrane transport	4/26	103/18670	1.18958008394369e-05	0.000292863287332803	0.000128647570481629	AKT1/MTOR/TGFB1/TLR9	4
GO:0016242	BP	GO:0016242	negative regulation of macroautophagy	3/26	33/18670	1.27231230668299e-05	0.000309546100025933	0.000135975915872127	AKT1/MTOR/PIK3CA	3
GO:0051341	BP	GO:0051341	regulation of oxidoreductase activity	4/26	107/18670	1.383272317276e-05	0.000327625375038809	0.000143917692486253	AKT1/EGFR/INS/VDR	4
GO:0032148	BP	GO:0032148	activation of protein kinase B activity	3/26	34/18670	1.39415053208004e-05	0.000327625375038809	0.000143917692486253	AKT1/INS/MTOR	3
GO:0043276	BP	GO:0043276	anoikis	3/26	34/18670	1.39415053208004e-05	0.000327625375038809	0.000143917692486253	AKT1/MTOR/PIK3CA	3
GO:0070873	BP	GO:0070873	regulation of glycogen metabolic process	3/26	35/18670	1.52344387935935e-05	0.000350053549168349	0.000153769832501418	AKT1/INS/MTOR	3
GO:1905332	BP	GO:1905332	positive regulation of morphogenesis of an epithelium	3/26	35/18670	1.52344387935935e-05	0.000350053549168349	0.000153769832501418	AR/MTOR/TGFB1	3
GO:0009755	BP	GO:0009755	hormone-mediated signaling pathway	5/26	235/18670	1.60490190071336e-05	0.000364718366008268	0.000160211722419391	AR/ESR1/ESR2/NR3C1/VDR	5
GO:0019216	BP	GO:0019216	regulation of lipid metabolic process	6/26	410/18670	1.71503994581805e-05	0.000385511153038231	0.000169345477487526	AKT1/INS/MTOR/PIK3CG/TGFB1/VDR	6
GO:0005976	BP	GO:0005976	polysaccharide metabolic process	4/26	114/18670	1.77684889226106e-05	0.000395110054752244	0.000173562036674736	AKT1/INS/MTOR/TGFB1	4
GO:0045730	BP	GO:0045730	respiratory burst	3/26	37/18670	1.80524147442395e-05	0.000397153124373269	0.000174459506430892	INS/PIK3CD/PIK3CG	3
GO:0001558	BP	GO:0001558	regulation of cell growth	6/26	416/18670	1.86183672493664e-05	0.000405292457596734	0.000178034913420534	AKT1/EGFR/ESR2/INS/MTOR/TGFB1	6
GO:0006661	BP	GO:0006661	phosphatidylinositol biosynthetic process	4/26	116/18670	1.90302957108318e-05	0.000409944286770835	0.000180078346474209	PIK3CA/PIK3CB/PIK3CD/PIK3CG	4
GO:0007173	BP	GO:0007173	epidermal growth factor receptor signaling pathway	4/26	119/18670	2.10450295318633e-05	0.000447460427505919	0.000196558255592797	AKT1/EGFR/PIK3CA/TGFB1	4
GO:0006352	BP	GO:0006352	DNA-templated transcription, initiation	5/26	249/18670	2.12046043982495e-05	0.000447460427505919	0.000196558255592797	AR/ESR1/ESR2/NR3C1/VDR	5
GO:0071548	BP	GO:0071548	response to dexamethasone	3/26	40/18670	2.28911440841847e-05	0.000478170565314081	0.000210048456615113	EGFR/NR3C1/TGFB1	3
GO:1903409	BP	GO:1903409	reactive oxygen species biosynthetic process	4/26	122/18670	2.32124200895402e-05	0.000480032847451691	0.000210866510918665	AKT1/INS/MTOR/NOS1	4
GO:0043434	BP	GO:0043434	response to peptide hormone	6/26	436/18670	2.4263496510693e-05	0.000496801096872407	0.000218232386542241	AKT1/INS/MC4R/MTOR/PIK3CA/TGFB1	6
GO:0019932	BP	GO:0019932	second-messenger-mediated signaling	6/26	439/18670	2.52181614861078e-05	0.00051128586228697	0.000224595184339639	EGFR/INS/MC4R/MTOR/NOS1/TNNI3	6
GO:0090257	BP	GO:0090257	regulation of muscle system process	5/26	259/18670	2.56166038203188e-05	0.000514321715538052	0.000225928759294176	MTOR/NOS1/PIK3CG/TNNI3/TNNT2	5
GO:0072659	BP	GO:0072659	protein localization to plasma membrane	5/26	260/18670	2.60942886247442e-05	0.000518874893038183	0.000227928857116946	AKT1/AR/EGFR/INS/TGFB1	5
GO:0034763	BP	GO:0034763	negative regulation of transmembrane transport	4/26	128/18670	2.80337894488771e-05	0.000547724221303464	0.000240601650710012	AKT1/MTOR/TGFB1/TLR9	4
GO:0031330	BP	GO:0031330	negative regulation of cellular catabolic process	5/26	264/18670	2.80748391964058e-05	0.000547724221303464	0.000240601650710012	AKT1/INS/MTOR/PIK3CA/PIK3CG	5
GO:0034105	BP	GO:0034105	positive regulation of tissue remodeling	3/26	44/18670	3.05720713306132e-05	0.000590869565529982	0.000259554329152181	EGFR/MC4R/VDR	3
GO:0030518	BP	GO:0030518	intracellular steroid hormone receptor signaling pathway	4/26	132/18670	3.16319657075655e-05	0.000600136743882985	0.000263625170503419	AR/ESR1/ESR2/NR3C1	4
GO:0045598	BP	GO:0045598	regulation of fat cell differentiation	4/26	132/18670	3.16319657075655e-05	0.000600136743882985	0.000263625170503419	AKT1/INS/MTOR/TGFB1	4
GO:0032868	BP	GO:0032868	response to insulin	5/26	272/18670	3.23859733906347e-05	0.000603400115824818	0.000265058688769632	AKT1/INS/MC4R/MTOR/PIK3CA	5
GO:0062012	BP	GO:0062012	regulation of small molecule metabolic process	6/26	459/18670	3.23875303948524e-05	0.000603400115824818	0.000265058688769632	AKT1/INS/MTOR/NOS1/TGFB1/VDR	6
GO:0003012	BP	GO:0003012	muscle system process	6/26	465/18670	3.48321498341421e-05	0.000628966875690715	0.00027628953156932	MTOR/NOS1/PIK3CA/PIK3CG/TNNI3/TNNT2	6
GO:0005978	BP	GO:0005978	glycogen biosynthetic process	3/26	46/18670	3.49763978261277e-05	0.000628966875690715	0.00027628953156932	AKT1/INS/MTOR	3
GO:0009250	BP	GO:0009250	glucan biosynthetic process	3/26	46/18670	3.49763978261277e-05	0.000628966875690715	0.00027628953156932	AKT1/INS/MTOR	3
GO:0035196	BP	GO:0035196	production of miRNAs involved in gene silencing by miRNA	3/26	46/18670	3.49763978261277e-05	0.000628966875690715	0.00027628953156932	EGFR/ESR1/TGFB1	3
GO:0030522	BP	GO:0030522	intracellular receptor signaling pathway	5/26	280/18670	3.71953649941509e-05	0.000663103575930207	0.000291284936387951	AR/ESR1/ESR2/NR3C1/VDR	5
GO:0055010	BP	GO:0055010	ventricular cardiac muscle tissue morphogenesis	3/26	48/18670	3.97783379504775e-05	0.000703090622919551	0.000308850253272713	TGFB1/TNNI3/TNNT2	3
GO:0015980	BP	GO:0015980	energy derivation by oxidation of organic compounds	5/26	285/18670	4.04716508982933e-05	0.000709282830997208	0.00031157033653191	AKT1/INS/MC4R/MTOR/PIK3CA	5
GO:0038127	BP	GO:0038127	ERBB signaling pathway	4/26	142/18670	4.210163039469e-05	0.000726674903499699	0.000319210242146106	AKT1/EGFR/PIK3CA/TGFB1	4
GO:0034765	BP	GO:0034765	regulation of ion transmembrane transport	6/26	483/18670	4.30722964805876e-05	0.000726674903499699	0.000319210242146106	AKT1/MTOR/NOS1/PIK3CG/TGFB1/TLR9	6
GO:0035296	BP	GO:0035296	regulation of tube diameter	4/26	143/18670	4.32723236319021e-05	0.000726674903499699	0.000319210242146106	AKT1/EGFR/INS/NOS1	4
GO:0050880	BP	GO:0050880	regulation of blood vessel size	4/26	143/18670	4.32723236319021e-05	0.000726674903499699	0.000319210242146106	AKT1/EGFR/INS/NOS1	4
GO:0097746	BP	GO:0097746	regulation of blood vessel diameter	4/26	143/18670	4.32723236319021e-05	0.000726674903499699	0.000319210242146106	AKT1/EGFR/INS/NOS1	4
GO:0016049	BP	GO:0016049	cell growth	6/26	484/18670	4.35723829951463e-05	0.000726674903499699	0.000319210242146106	AKT1/EGFR/ESR2/INS/MTOR/TGFB1	6
GO:0035150	BP	GO:0035150	regulation of tube size	4/26	144/18670	4.44666832170284e-05	0.000735656807142517	0.000323155769400383	AKT1/EGFR/INS/NOS1	4
GO:0009410	BP	GO:0009410	response to xenobiotic stimulus	5/26	292/18670	4.54301126964426e-05	0.000742645222976861	0.000326225606957666	BCHE/EGFR/MTOR/NR3C1/TGFB1	5
GO:0051146	BP	GO:0051146	striated muscle cell differentiation	5/26	293/18670	4.61752717964438e-05	0.000742645222976861	0.000326225606957666	AKT1/MTOR/NOS1/TGFB1/TNNT2	5
GO:0045834	BP	GO:0045834	positive regulation of lipid metabolic process	4/26	146/18670	4.69275909819947e-05	0.000742645222976861	0.000326225606957666	AKT1/INS/MTOR/TGFB1	4
GO:0051384	BP	GO:0051384	response to glucocorticoid	4/26	146/18670	4.69275909819947e-05	0.000742645222976861	0.000326225606957666	BCHE/EGFR/NR3C1/TGFB1	4
GO:0031050	BP	GO:0031050	dsRNA processing	3/26	51/18670	4.77619993500592e-05	0.000742645222976861	0.000326225606957666	EGFR/ESR1/TGFB1	3
GO:0048146	BP	GO:0048146	positive regulation of fibroblast proliferation	3/26	51/18670	4.77619993500592e-05	0.000742645222976861	0.000326225606957666	EGFR/ESR1/TGFB1	3
GO:0050999	BP	GO:0050999	regulation of nitric-oxide synthase activity	3/26	51/18670	4.77619993500592e-05	0.000742645222976861	0.000326225606957666	AKT1/EGFR/INS	3
GO:0070918	BP	GO:0070918	production of small RNA involved in gene silencing by RNA	3/26	51/18670	4.77619993500592e-05	0.000742645222976861	0.000326225606957666	EGFR/ESR1/TGFB1	3
GO:0051092	BP	GO:0051092	positive regulation of NF-kappaB transcription factor activity	4/26	149/18670	5.08039196979554e-05	0.000784048551756506	0.000344413061267365	AR/INS/TGFB1/TLR9	4
GO:0050900	BP	GO:0050900	leukocyte migration	6/26	499/18670	5.16518785966343e-05	0.000791230258798812	0.000347567806852985	AKT1/PIK3CA/PIK3CB/PIK3CD/PIK3CG/TGFB1	6
GO:0048754	BP	GO:0048754	branching morphogenesis of an epithelial tube	4/26	150/18670	5.21465618121872e-05	0.000792934484026494	0.000348316430680477	AR/ESR1/TGFB1/VDR	4
GO:1903169	BP	GO:1903169	regulation of calcium ion transmembrane transport	4/26	151/18670	5.3514977305039e-05	0.00080780272311548	0.000354847678941596	NOS1/PIK3CG/TGFB1/TLR9	4
GO:0042133	BP	GO:0042133	neurotransmitter metabolic process	4/26	153/18670	5.63303544383616e-05	0.000844017688987479	0.000370756014250328	AKT1/BCHE/MTOR/NOS1	4
GO:0051353	BP	GO:0051353	positive regulation of oxidoreductase activity	3/26	54/18670	5.67303959232396e-05	0.000844017688987479	0.000370756014250328	AKT1/INS/VDR	3
GO:0003229	BP	GO:0003229	ventricular cardiac muscle tissue development	3/26	55/18670	5.99479096708277e-05	0.000885516265709084	0.000388985308615972	TGFB1/TNNI3/TNNT2	3
GO:0050879	BP	GO:0050879	multicellular organismal movement	3/26	56/18670	6.32827135748954e-05	0.000915165396313872	0.000402009435518106	MTOR/TNNI3/TNNT2	3
GO:0050881	BP	GO:0050881	musculoskeletal movement	3/26	56/18670	6.32827135748954e-05	0.000915165396313872	0.000402009435518106	MTOR/TNNI3/TNNT2	3
GO:0060688	BP	GO:0060688	regulation of morphogenesis of a branching structure	3/26	56/18670	6.32827135748954e-05	0.000915165396313872	0.000402009435518106	AR/ESR1/TGFB1	3
GO:0043467	BP	GO:0043467	regulation of generation of precursor metabolites and energy	4/26	158/18670	6.38414186547348e-05	0.000916833706791608	0.000402742282887691	AKT1/INS/MTOR/PIK3CA	4
GO:0030520	BP	GO:0030520	intracellular estrogen receptor signaling pathway	3/26	58/18670	7.03119756814818e-05	0.000989784968080662	0.000434787960629956	AR/ESR1/ESR2	3
GO:0071385	BP	GO:0071385	cellular response to glucocorticoid stimulus	3/26	58/18670	7.03119756814818e-05	0.000989784968080662	0.000434787960629956	EGFR/NR3C1/TGFB1	3
GO:0031960	BP	GO:0031960	response to corticosteroid	4/26	162/18670	7.03570552745925e-05	0.000989784968080662	0.000434787960629956	BCHE/EGFR/NR3C1/TGFB1	4
GO:0045931	BP	GO:0045931	positive regulation of mitotic cell cycle	4/26	163/18670	7.20589901966853e-05	0.00100687832247801	0.000442296646797577	AKT1/EGFR/INS/TGFB1	4
GO:0097755	BP	GO:0097755	positive regulation of blood vessel diameter	3/26	59/18670	7.40103063459912e-05	0.00102720344646651	0.000451224969103429	EGFR/INS/NOS1	3
GO:0071384	BP	GO:0071384	cellular response to corticosteroid stimulus	3/26	61/18670	8.17839898926814e-05	0.00109782469469143	0.000482247129959638	EGFR/NR3C1/TGFB1	3
GO:0030307	BP	GO:0030307	positive regulation of cell growth	4/26	169/18670	8.29087633835757e-05	0.00109782469469143	0.000482247129959638	AKT1/EGFR/INS/MTOR	4
GO:0010749	BP	GO:0010749	regulation of nitric oxide mediated signal transduction	2/26	10/18670	8.33454918116803e-05	0.00109782469469143	0.000482247129959638	EGFR/INS	2
GO:0045792	BP	GO:0045792	negative regulation of cell size	2/26	10/18670	8.33454918116803e-05	0.00109782469469143	0.000482247129959638	AKT1/MTOR	2
GO:0045945	BP	GO:0045945	positive regulation of transcription by RNA polymerase III	2/26	10/18670	8.33454918116803e-05	0.00109782469469143	0.000482247129959638	AR/MTOR	2
GO:1903799	BP	GO:1903799	negative regulation of production of miRNAs involved in gene silencing by miRNA	2/26	10/18670	8.33454918116803e-05	0.00109782469469143	0.000482247129959638	ESR1/TGFB1	2
GO:1903800	BP	GO:1903800	positive regulation of production of miRNAs involved in gene silencing by miRNA	2/26	10/18670	8.33454918116803e-05	0.00109782469469143	0.000482247129959638	EGFR/TGFB1	2
GO:2000252	BP	GO:2000252	negative regulation of feeding behavior	2/26	10/18670	8.33454918116803e-05	0.00109782469469143	0.000482247129959638	INS/MC4R	2
GO:0006937	BP	GO:0006937	regulation of muscle contraction	4/26	171/18670	8.67762674637063e-05	0.00113578051338573	0.000498920178688731	NOS1/PIK3CG/TNNI3/TNNT2	4
GO:0071496	BP	GO:0071496	cellular response to external stimulus	5/26	339/18670	9.2099398794305e-05	0.00119787142582782	0.00052619517483936	AKT1/EGFR/MTOR/TGFB1/VDR	5
GO:0046488	BP	GO:0046488	phosphatidylinositol metabolic process	4/26	174/18670	9.28217880947716e-05	0.00119972161112492	0.000527007915301236	PIK3CA/PIK3CB/PIK3CD/PIK3CG	4
GO:0001101	BP	GO:0001101	response to acid chemical	5/26	343/18670	9.7328575780968e-05	0.00125015835226734	0.000549163523366953	AKT1/BCHE/EGFR/MAPK10/MTOR	5
GO:0035747	BP	GO:0035747	natural killer cell chemotaxis	2/26	11/18670	0.000101779451056481	0.00129027277518563	0.000566784793334622	PIK3CD/PIK3CG	2
GO:0060736	BP	GO:0060736	prostate gland growth	2/26	11/18670	0.000101779451056481	0.00129027277518563	0.000566784793334622	AR/ESR1	2
GO:0051926	BP	GO:0051926	negative regulation of calcium ion transport	3/26	66/18670	0.000103506409761194	0.00129027277518563	0.000566784793334622	NOS1/TGFB1/TLR9	3
GO:1905207	BP	GO:1905207	regulation of cardiocyte differentiation	3/26	66/18670	0.000103506409761194	0.00129027277518563	0.000566784793334622	EGFR/MTOR/TGFB1	3
GO:0048771	BP	GO:0048771	tissue remodeling	4/26	179/18670	0.000103571218897879	0.00129027277518563	0.000566784793334622	EGFR/MC4R/TGFB1/VDR	4
GO:0071466	BP	GO:0071466	cellular response to xenobiotic stimulus	4/26	180/18670	0.000105825161667662	0.00130265734719479	0.000572225028315739	BCHE/EGFR/NR3C1/TGFB1	4
GO:1905330	BP	GO:1905330	regulation of morphogenesis of an epithelium	4/26	180/18670	0.000105825161667662	0.00130265734719479	0.000572225028315739	AR/ESR1/MTOR/TGFB1	4
GO:0061138	BP	GO:0061138	morphogenesis of a branching epithelium	4/26	182/18670	0.000110439813121412	0.00135141735819574	0.000593644090462651	AR/ESR1/TGFB1/VDR	4
GO:0055008	BP	GO:0055008	cardiac muscle tissue morphogenesis	3/26	69/18670	0.000118184290158073	0.00143767712968762	0.000631535866293606	TGFB1/TNNI3/TNNT2	3
GO:0033692	BP	GO:0033692	cellular polysaccharide biosynthetic process	3/26	71/18670	0.000128685745426189	0.00154722163686837	0.000679656048364756	AKT1/INS/MTOR	3
GO:0050795	BP	GO:0050795	regulation of behavior	3/26	71/18670	0.000128685745426189	0.00154722163686837	0.000679656048364756	INS/MC4R/MTOR	3
GO:0003208	BP	GO:0003208	cardiac ventricle morphogenesis	3/26	73/18670	0.000139777323179221	0.00167086418690537	0.000733969150615562	TGFB1/TNNI3/TNNT2	3
GO:0010763	BP	GO:0010763	positive regulation of fibroblast migration	2/26	13/18670	0.000144094605493031	0.00169098462947243	0.000742807561455107	AKT1/TGFB1	2
GO:0072672	BP	GO:0072672	neutrophil extravasation	2/26	13/18670	0.000144094605493031	0.00169098462947243	0.000742807561455107	PIK3CD/PIK3CG	2
GO:1903960	BP	GO:1903960	negative regulation of anion transmembrane transport	2/26	13/18670	0.000144094605493031	0.00169098462947243	0.000742807561455107	AKT1/MTOR	2
GO:0005977	BP	GO:0005977	glycogen metabolic process	3/26	74/18670	0.000145548967140277	0.00169098462947243	0.000742807561455107	AKT1/INS/MTOR	3
GO:1900182	BP	GO:1900182	positive regulation of protein localization to nucleus	3/26	74/18670	0.000145548967140277	0.00169098462947243	0.000742807561455107	AKT1/INS/TGFB1	3
GO:0001763	BP	GO:0001763	morphogenesis of a branching structure	4/26	196/18670	0.000146946738497816	0.00169768634197476	0.000745751457357335	AR/ESR1/TGFB1/VDR	4
GO:0006073	BP	GO:0006073	cellular glucan metabolic process	3/26	75/18670	0.000151473597738377	0.00173064861946388	0.000760230967422036	AKT1/INS/MTOR	3
GO:0044042	BP	GO:0044042	glucan metabolic process	3/26	75/18670	0.000151473597738377	0.00173064861946388	0.000760230967422036	AKT1/INS/MTOR	3
GO:0046890	BP	GO:0046890	regulation of lipid biosynthetic process	4/26	198/18670	0.000152796117728877	0.00173616687617208	0.00076265500057849	AKT1/INS/MTOR/VDR	4
GO:0006809	BP	GO:0006809	nitric oxide biosynthetic process	3/26	77/18670	0.000163789023860906	0.00185090547182707	0.000813056816749854	AKT1/MTOR/NOS1	3
GO:0042692	BP	GO:0042692	muscle cell differentiation	5/26	385/18670	0.000167204328109182	0.00187923125287928	0.000825499629051623	AKT1/MTOR/NOS1/TGFB1/TNNT2	5
GO:0035265	BP	GO:0035265	organ growth	4/26	204/18670	0.000171357768978112	0.00191550197971208	0.000841432458765921	AKT1/AR/ESR1/MTOR	4
GO:0071260	BP	GO:0071260	cellular response to mechanical stimulus	3/26	79/18670	0.000176737937323865	0.00196502179777286	0.000863185285288597	AKT1/EGFR/TGFB1	3
GO:0006109	BP	GO:0006109	regulation of carbohydrate metabolic process	4/26	206/18670	0.000177892413421798	0.00196728080725283	0.000864177612063111	AKT1/INS/MTOR/TGFB1	4
GO:0043462	BP	GO:0043462	regulation of ATPase activity	3/26	80/18670	0.000183454399347847	0.00201799839282632	0.000886456588114177	TLR9/TNNI3/TNNT2	3
GO:0010959	BP	GO:0010959	regulation of metal ion transport	5/26	394/18670	0.000186205891320954	0.00203742742461234	0.000894991279364986	AKT1/NOS1/PIK3CG/TGFB1/TLR9	5
GO:0006006	BP	GO:0006006	glucose metabolic process	4/26	209/18670	0.000188030057723696	0.00204655873354002	0.000899002436651247	AKT1/INS/MTOR/PIK3CA	4
GO:0110110	BP	GO:0110110	positive regulation of animal organ morphogenesis	3/26	81/18670	0.000190334555505654	0.0020607950826476	0.000905256111333034	AR/TGFB1/VDR	3
GO:0046209	BP	GO:0046209	nitric oxide metabolic process	3/26	82/18670	0.000197380164564838	0.00210403185732003	0.00092424895289992	AKT1/MTOR/NOS1	3
GO:0055117	BP	GO:0055117	regulation of cardiac muscle contraction	3/26	82/18670	0.000197380164564838	0.00210403185732003	0.00092424895289992	NOS1/PIK3CG/TNNI3	3
GO:0060415	BP	GO:0060415	muscle tissue morphogenesis	3/26	82/18670	0.000197380164564838	0.00210403185732003	0.00092424895289992	TGFB1/TNNI3/TNNT2	3
GO:0048145	BP	GO:0048145	regulation of fibroblast proliferation	3/26	83/18670	0.00020459297796533	0.0021608568290785	0.000949210752058813	EGFR/ESR1/TGFB1	3
GO:0007254	BP	GO:0007254	JNK cascade	4/26	214/18670	0.000205845645710089	0.0021608568290785	0.000949210752058813	AKT1/EGFR/MAPK10/TLR9	4
GO:0016051	BP	GO:0016051	carbohydrate biosynthetic process	4/26	214/18670	0.000205845645710089	0.0021608568290785	0.000949210752058813	AKT1/INS/MTOR/TGFB1	4
GO:0010507	BP	GO:0010507	negative regulation of autophagy	3/26	84/18670	0.000211974739837419	0.00217745581568316	0.000956502274730006	AKT1/MTOR/PIK3CA	3
GO:0046889	BP	GO:0046889	positive regulation of lipid biosynthetic process	3/26	84/18670	0.000211974739837419	0.00217745581568316	0.000956502274730006	AKT1/INS/MTOR	3
GO:0048144	BP	GO:0048144	fibroblast proliferation	3/26	84/18670	0.000211974739837419	0.00217745581568316	0.000956502274730006	EGFR/ESR1/TGFB1	3
GO:0097756	BP	GO:0097756	negative regulation of blood vessel diameter	3/26	84/18670	0.000211974739837419	0.00217745581568316	0.000956502274730006	AKT1/EGFR/INS	3
GO:0046474	BP	GO:0046474	glycerophospholipid biosynthetic process	4/26	217/18670	0.000217102906257305	0.00217745581568316	0.000956502274730006	PIK3CA/PIK3CB/PIK3CD/PIK3CG	4
GO:0002028	BP	GO:0002028	regulation of sodium ion transport	3/26	85/18670	0.000219527187019704	0.00217745581568316	0.000956502274730006	AKT1/NOS1/TGFB1	3
GO:2001057	BP	GO:2001057	reactive nitrogen species metabolic process	3/26	85/18670	0.000219527187019704	0.00217745581568316	0.000956502274730006	AKT1/MTOR/NOS1	3
GO:0006814	BP	GO:0006814	sodium ion transport	4/26	218/18670	0.000220952200521225	0.00217745581568316	0.000956502274730006	AKT1/NOS1/SLC5A2/TGFB1	4
GO:0010001	BP	GO:0010001	glial cell differentiation	4/26	218/18670	0.000220952200521225	0.00217745581568316	0.000956502274730006	AKT1/EGFR/MTOR/TGFB1	4
GO:0019722	BP	GO:0019722	calcium-mediated signaling	4/26	218/18670	0.000220952200521225	0.00217745581568316	0.000956502274730006	EGFR/MTOR/NOS1/TNNI3	4
GO:0001780	BP	GO:0001780	neutrophil homeostasis	2/26	16/18670	0.000221114952269567	0.00217745581568316	0.000956502274730006	PIK3CB/PIK3CD	2
GO:0060965	BP	GO:0060965	negative regulation of gene silencing by miRNA	2/26	16/18670	0.000221114952269567	0.00217745581568316	0.000956502274730006	ESR1/TGFB1	2
GO:0090335	BP	GO:0090335	regulation of brown fat cell differentiation	2/26	16/18670	0.000221114952269567	0.00217745581568316	0.000956502274730006	INS/MTOR	2
GO:0034637	BP	GO:0034637	cellular carbohydrate biosynthetic process	3/26	86/18670	0.000227252049077	0.00222728548574045	0.000978391211541287	AKT1/INS/MTOR	3
GO:0045444	BP	GO:0045444	fat cell differentiation	4/26	223/18670	0.000240942015203253	0.00235032116717135	0.00103243773148166	AKT1/INS/MTOR/TGFB1	4
GO:0048644	BP	GO:0048644	muscle organ morphogenesis	3/26	88/18670	0.000243225899814243	0.00236146084890072	0.00103733111707285	TGFB1/TNNI3/TNNT2	3
GO:0045725	BP	GO:0045725	positive regulation of glycogen biosynthetic process	2/26	17/18670	0.000250382366226777	0.00240832899235803	0.00105791912878193	AKT1/INS	2
GO:0048521	BP	GO:0048521	negative regulation of behavior	2/26	17/18670	0.000250382366226777	0.00240832899235803	0.00105791912878193	INS/MC4R	2
GO:0046849	BP	GO:0046849	bone remodeling	3/26	90/18670	0.000259909983770656	0.00248839743721165	0.00109309120854813	EGFR/MC4R/TGFB1	3
GO:1901992	BP	GO:1901992	positive regulation of mitotic cell cycle phase transition	3/26	91/18670	0.000268522610342626	0.00255900810225139	0.00112410872047386	AKT1/EGFR/TGFB1	3
GO:0045833	BP	GO:0045833	negative regulation of lipid metabolic process	3/26	92/18670	0.000277317877427986	0.00256027705189363	0.00112466613854434	AKT1/INS/PIK3CG	3
GO:0006644	BP	GO:0006644	phospholipid metabolic process	5/26	430/18670	0.000279263391144186	0.00256027705189363	0.00112466613854434	PIK3CA/PIK3CB/PIK3CD/PIK3CG/TGFB1	5
GO:0042445	BP	GO:0042445	hormone metabolic process	4/26	232/18670	0.000280164242709051	0.00256027705189363	0.00112466613854434	ESR1/HSD11B1/TTR/VDR	4
GO:0007252	BP	GO:0007252	I-kappaB phosphorylation	2/26	18/18670	0.000281438982884792	0.00256027705189363	0.00112466613854434	AKT1/TLR9	2
GO:0031998	BP	GO:0031998	regulation of fatty acid beta-oxidation	2/26	18/18670	0.000281438982884792	0.00256027705189363	0.00112466613854434	AKT1/MTOR	2
GO:0045780	BP	GO:0045780	positive regulation of bone resorption	2/26	18/18670	0.000281438982884792	0.00256027705189363	0.00112466613854434	EGFR/MC4R	2
GO:0046852	BP	GO:0046852	positive regulation of bone remodeling	2/26	18/18670	0.000281438982884792	0.00256027705189363	0.00112466613854434	EGFR/MC4R	2
GO:0060749	BP	GO:0060749	mammary gland alveolus development	2/26	18/18670	0.000281438982884792	0.00256027705189363	0.00112466613854434	AR/ESR1	2
GO:0061377	BP	GO:0061377	mammary gland lobule development	2/26	18/18670	0.000281438982884792	0.00256027705189363	0.00112466613854434	AR/ESR1	2
GO:0070875	BP	GO:0070875	positive regulation of glycogen metabolic process	2/26	18/18670	0.000281438982884792	0.00256027705189363	0.00112466613854434	AKT1/INS	2
GO:0048608	BP	GO:0048608	reproductive structure development	5/26	431/18670	0.000282274259106261	0.00256027705189363	0.00112466613854434	AKT1/AR/EGFR/ESR1/VDR	5
GO:0048738	BP	GO:0048738	cardiac muscle tissue development	4/26	233/18670	0.000284788929827914	0.00257180570691758	0.00112973039044583	MTOR/TGFB1/TNNI3/TNNT2	4
GO:0006816	BP	GO:0006816	calcium ion transport	5/26	434/18670	0.000291455642364492	0.00260922194116784	0.00114616641312626	NOS1/PIK3CG/TGFB1/TLR9/VDR	5
GO:0061458	BP	GO:0061458	reproductive system development	5/26	434/18670	0.000291455642364492	0.00260922194116784	0.00114616641312626	AKT1/AR/EGFR/ESR1/VDR	5
GO:0046777	BP	GO:0046777	protein autophosphorylation	4/26	235/18670	0.000294202882397843	0.0026224636241325	0.00115198315566851	AKT1/EGFR/INS/MTOR	4
GO:0010523	BP	GO:0010523	negative regulation of calcium ion transport into cytosol	2/26	19/18670	0.000314280147345624	0.00272005880411538	0.00119485429499724	NOS1/TGFB1	2
GO:0032930	BP	GO:0032930	positive regulation of superoxide anion generation	2/26	19/18670	0.000314280147345624	0.00272005880411538	0.00119485429499724	EGFR/TGFB1	2
GO:0060149	BP	GO:0060149	negative regulation of posttranscriptional gene silencing	2/26	19/18670	0.000314280147345624	0.00272005880411538	0.00119485429499724	ESR1/TGFB1	2
GO:0060967	BP	GO:0060967	negative regulation of gene silencing by RNA	2/26	19/18670	0.000314280147345624	0.00272005880411538	0.00119485429499724	ESR1/TGFB1	2
GO:1902176	BP	GO:1902176	negative regulation of oxidative stress-induced intrinsic apoptotic signaling pathway	2/26	19/18670	0.000314280147345624	0.00272005880411538	0.00119485429499724	AKT1/INS	2
GO:0019217	BP	GO:0019217	regulation of fatty acid metabolic process	3/26	96/18670	0.00031435882697465	0.00272005880411538	0.00119485429499724	AKT1/INS/MTOR	3
GO:0097327	BP	GO:0097327	response to antineoplastic agent	3/26	96/18670	0.00031435882697465	0.00272005880411538	0.00119485429499724	EGFR/NR3C1/TGFB1	3
GO:0006942	BP	GO:0006942	regulation of striated muscle contraction	3/26	97/18670	0.000324092341462743	0.00279259567560397	0.00122671794158924	NOS1/PIK3CG/TNNI3	3
GO:0009314	BP	GO:0009314	response to radiation	5/26	448/18670	0.000337351136151489	0.00289478070357377	0.00127160528717508	AKT1/EGFR/MAPK10/MTOR/TGFB1	5
GO:0060602	BP	GO:0060602	branch elongation of an epithelium	2/26	20/18670	0.000348901213352888	0.00297886158919818	0.00130853993254506	ESR1/TGFB1	2
GO:0048872	BP	GO:0048872	homeostasis of number of cells	4/26	246/18670	0.000350030641283925	0.00297886158919818	0.00130853993254506	AKT1/PIK3CB/PIK3CD/TGFB1	4
GO:0007631	BP	GO:0007631	feeding behavior	3/26	101/18670	0.00036496881822077	0.00306811185398599	0.00134774535782852	INS/MC4R/MTOR	3
GO:0048661	BP	GO:0048661	positive regulation of smooth muscle cell proliferation	3/26	101/18670	0.00036496881822077	0.00306811185398599	0.00134774535782852	AKT1/EGFR/MTOR	3
GO:1903426	BP	GO:1903426	regulation of reactive oxygen species biosynthetic process	3/26	101/18670	0.00036496881822077	0.00306811185398599	0.00134774535782852	AKT1/INS/MTOR	3
GO:0019318	BP	GO:0019318	hexose metabolic process	4/26	249/18670	0.00036648963738215	0.00306842336075419	0.00134788219501724	AKT1/INS/MTOR/PIK3CA	4
GO:0008016	BP	GO:0008016	regulation of heart contraction	4/26	251/18670	0.000377766339163878	0.00313743288912008	0.00137819636735754	NOS1/PIK3CG/TNNI3/TNNT2	4
GO:0045017	BP	GO:0045017	glycerolipid biosynthetic process	4/26	251/18670	0.000377766339163878	0.00313743288912008	0.00137819636735754	PIK3CA/PIK3CB/PIK3CD/PIK3CG	4
GO:2000269	BP	GO:2000269	regulation of fibroblast apoptotic process	2/26	21/18670	0.000385297543278176	0.00318517519682797	0.00139916837771686	PIK3CA/PIK3CG	2
GO:0044264	BP	GO:0044264	cellular polysaccharide metabolic process	3/26	103/18670	0.000386595248744594	0.00318517519682797	0.00139916837771686	AKT1/INS/MTOR	3
GO:2000027	BP	GO:2000027	regulation of animal organ morphogenesis	4/26	253/18670	0.000389289936329502	0.00319464916003734	0.00140333005452114	AR/ESR1/TGFB1/VDR	4
GO:0051924	BP	GO:0051924	regulation of calcium ion transport	4/26	254/18670	0.000395145304967465	0.00322988336234276	0.00141880756474692	NOS1/PIK3CG/TGFB1/TLR9	4
GO:0071887	BP	GO:0071887	leukocyte apoptotic process	3/26	104/18670	0.000397711148339617	0.00323805769593043	0.00142239834652752	AKT1/PIK3CB/PIK3CD	3
GO:0051346	BP	GO:0051346	negative regulation of hydrolase activity	5/26	466/18670	0.000404211207152418	0.00327807363290667	0.0014399763540662	AKT1/NOS1/TLR9/TNNI3/TNNT2	5
GO:0042136	BP	GO:0042136	neurotransmitter biosynthetic process	3/26	106/18670	0.000420556289819266	0.00336817154910092	0.00147955413156576	AKT1/MTOR/NOS1	3
GO:1901989	BP	GO:1901989	positive regulation of cell cycle phase transition	3/26	106/18670	0.000420556289819266	0.00336817154910092	0.00147955413156576	AKT1/EGFR/TGFB1	3
GO:0006925	BP	GO:0006925	inflammatory cell apoptotic process	2/26	22/18670	0.000423464508107466	0.00336817154910092	0.00147955413156576	PIK3CB/PIK3CD	2
GO:0032928	BP	GO:0032928	regulation of superoxide anion generation	2/26	22/18670	0.000423464508107466	0.00336817154910092	0.00147955413156576	EGFR/TGFB1	2
GO:0051000	BP	GO:0051000	positive regulation of nitric-oxide synthase activity	2/26	22/18670	0.000423464508107466	0.00336817154910092	0.00147955413156576	AKT1/INS	2
GO:0003007	BP	GO:0003007	heart morphogenesis	4/26	259/18670	0.000425373646287396	0.00337039348859132	0.00148053017441429	MTOR/TGFB1/TNNI3/TNNT2	4
GO:0008654	BP	GO:0008654	phospholipid biosynthetic process	4/26	260/18670	0.000431612386250873	0.00339913700539208	0.00149315648765823	PIK3CA/PIK3CB/PIK3CD/PIK3CG	4
GO:0062014	BP	GO:0062014	negative regulation of small molecule metabolic process	3/26	107/18670	0.000432288700395608	0.00339913700539208	0.00149315648765823	AKT1/INS/TGFB1	3
GO:1904659	BP	GO:1904659	glucose transmembrane transport	3/26	108/18670	0.0004442297718322	0.00347979987935223	0.00152858968537157	AKT1/INS/SLC5A2	3
GO:0006359	BP	GO:0006359	regulation of transcription by RNA polymerase III	2/26	23/18670	0.000463397487427539	0.00360265415037651	0.00158255651622464	AR/MTOR	2
GO:2000637	BP	GO:2000637	positive regulation of gene silencing by miRNA	2/26	23/18670	0.000463397487427539	0.00360265415037651	0.00158255651622464	EGFR/TGFB1	2
GO:0070838	BP	GO:0070838	divalent metal ion transport	5/26	483/18670	0.000476171031732001	0.00368809623079318	0.0016200891006691	NOS1/PIK3CG/TGFB1/TLR9/VDR	5
GO:0072676	BP	GO:0072676	lymphocyte migration	3/26	111/18670	0.000481320588387644	0.00371407080890167	0.00163149908789684	AKT1/PIK3CD/PIK3CG	3
GO:0050727	BP	GO:0050727	regulation of inflammatory response	5/26	485/18670	0.000485234691302595	0.00373035442979095	0.00163865207823964	EGFR/ESR1/INS/PIK3CG/TLR9	5
GO:0008645	BP	GO:0008645	hexose transmembrane transport	3/26	112/18670	0.000494111906147491	0.00378453119227041	0.00166245058481593	AKT1/INS/SLC5A2	3
GO:0045927	BP	GO:0045927	positive regulation of growth	4/26	270/18670	0.000497656160478128	0.003797612324239	0.001668196801292	AKT1/EGFR/INS/MTOR	4
GO:0072511	BP	GO:0072511	divalent inorganic cation transport	5/26	489/18670	0.000503753547038526	0.00381215323337553	0.00167458426163243	NOS1/PIK3CG/TGFB1/TLR9/VDR	5
GO:0044346	BP	GO:0044346	fibroblast apoptotic process	2/26	24/18670	0.000505091869412425	0.00381215323337553	0.00167458426163243	PIK3CA/PIK3CG	2
GO:0060148	BP	GO:0060148	positive regulation of posttranscriptional gene silencing	2/26	24/18670	0.000505091869412425	0.00381215323337553	0.00167458426163243	EGFR/TGFB1	2
GO:0060964	BP	GO:0060964	regulation of gene silencing by miRNA	3/26	113/18670	0.000507119652066438	0.00381353978353961	0.00167519333869219	EGFR/ESR1/TGFB1	3
GO:0015749	BP	GO:0015749	monosaccharide transmembrane transport	3/26	114/18670	0.000520345359178433	0.00389881957529348	0.00171265463375663	AKT1/INS/SLC5A2	3
GO:0016054	BP	GO:0016054	organic acid catabolic process	4/26	275/18670	0.000533251062867572	0.00396677409356165	0.00174250536635636	AKT1/MTOR/NOS1/TGFB1	4
GO:0046395	BP	GO:0046395	carboxylic acid catabolic process	4/26	275/18670	0.000533251062867572	0.00396677409356165	0.00174250536635636	AKT1/MTOR/NOS1/TGFB1	4
GO:0021782	BP	GO:0021782	glial cell development	3/26	116/18670	0.00054745675528924	0.00402264903927229	0.0017670498426611	AKT1/EGFR/TGFB1	3
GO:0034219	BP	GO:0034219	carbohydrate transmembrane transport	3/26	116/18670	0.00054745675528924	0.00402264903927229	0.0017670498426611	AKT1/INS/SLC5A2	3
GO:1900180	BP	GO:1900180	regulation of protein localization to nucleus	3/26	116/18670	0.00054745675528924	0.00402264903927229	0.0017670498426611	AKT1/INS/TGFB1	3
GO:0060571	BP	GO:0060571	morphogenesis of an epithelial fold	2/26	25/18670	0.000548543050809858	0.00402264903927229	0.0017670498426611	AR/EGFR	2
GO:0010906	BP	GO:0010906	regulation of glucose metabolic process	3/26	117/18670	0.000561345476578517	0.00407320156338377	0.00178925631131029	AKT1/INS/MTOR	3
GO:0060147	BP	GO:0060147	regulation of posttranscriptional gene silencing	3/26	117/18670	0.000561345476578517	0.00407320156338377	0.00178925631131029	EGFR/ESR1/TGFB1	3
GO:0060966	BP	GO:0060966	regulation of gene silencing by RNA	3/26	117/18670	0.000561345476578517	0.00407320156338377	0.00178925631131029	EGFR/ESR1/TGFB1	3
GO:0060740	BP	GO:0060740	prostate gland epithelium morphogenesis	2/26	26/18670	0.000593746436927765	0.00427828443054571	0.00187934412275321	AR/ESR1	2
GO:1903959	BP	GO:1903959	regulation of anion transmembrane transport	2/26	26/18670	0.000593746436927765	0.00427828443054571	0.00187934412275321	AKT1/MTOR	2
GO:0051403	BP	GO:0051403	stress-activated MAPK cascade	4/26	286/18670	0.000617905035741321	0.0044369014371981	0.00194902063539752	AKT1/EGFR/MAPK10/TLR9	4
GO:1905477	BP	GO:1905477	positive regulation of protein localization to membrane	3/26	122/18670	0.000634179357122157	0.00453800315061807	0.00199343210779975	AKT1/EGFR/TGFB1	3
GO:1902175	BP	GO:1902175	regulation of oxidative stress-induced intrinsic apoptotic signaling pathway	2/26	27/18670	0.000640697441620751	0.00456883554921281	0.00200697601494994	AKT1/INS	2
GO:0042063	BP	GO:0042063	gliogenesis	4/26	290/18670	0.000650932508358975	0.00462587088414557	0.00203203022142809	AKT1/EGFR/MTOR/TGFB1	4
GO:0005996	BP	GO:0005996	monosaccharide metabolic process	4/26	292/18670	0.000667908928142835	0.00473025912123076	0.00207788538207378	AKT1/INS/MTOR/PIK3CA	4
GO:0031929	BP	GO:0031929	TOR signaling	3/26	125/18670	0.000680645281836465	0.00478409931438948	0.00210153604210431	AKT1/MTOR/PIK3CA	3
GO:0010818	BP	GO:0010818	T cell chemotaxis	2/26	28/18670	0.000689391487276627	0.00478409931438948	0.00210153604210431	PIK3CD/PIK3CG	2
GO:0032770	BP	GO:0032770	positive regulation of monooxygenase activity	2/26	28/18670	0.000689391487276627	0.00478409931438948	0.00210153604210431	AKT1/INS	2
GO:0060512	BP	GO:0060512	prostate gland morphogenesis	2/26	28/18670	0.000689391487276627	0.00478409931438948	0.00210153604210431	AR/ESR1	2
GO:1903792	BP	GO:1903792	negative regulation of anion transport	2/26	28/18670	0.000689391487276627	0.00478409931438948	0.00210153604210431	AKT1/MTOR	2
GO:2000108	BP	GO:2000108	positive regulation of leukocyte apoptotic process	2/26	28/18670	0.000689391487276627	0.00478409931438948	0.00210153604210431	PIK3CB/PIK3CD	2
GO:0048511	BP	GO:0048511	rhythmic process	4/26	295/18670	0.000693961103876909	0.00479970422346972	0.00210839089120145	EGFR/ESR1/MAPK10/MTOR	4
GO:0018107	BP	GO:0018107	peptidyl-threonine phosphorylation	3/26	126/18670	0.000696603652853775	0.00480192118033869	0.0021093647453081	AKT1/MTOR/TGFB1	3
GO:0050890	BP	GO:0050890	cognition	4/26	296/18670	0.00070280347808449	0.00482856343082633	0.00212106802443404	BCHE/EGFR/INS/MTOR	4
GO:0090068	BP	GO:0090068	positive regulation of cell cycle process	4/26	298/18670	0.000720728157923248	0.0049353173198188	0.00216796235722469	AKT1/EGFR/INS/TGFB1	4
GO:0033032	BP	GO:0033032	regulation of myeloid cell apoptotic process	2/26	29/18670	0.000739824004802943	0.00503275013793581	0.00221076217501711	PIK3CB/PIK3CD	2
GO:2000727	BP	GO:2000727	positive regulation of cardiac muscle cell differentiation	2/26	29/18670	0.000739824004802943	0.00503275013793581	0.00221076217501711	MTOR/TGFB1	2
GO:0003206	BP	GO:0003206	cardiac chamber morphogenesis	3/26	129/18670	0.000745908203207381	0.00505750217781267	0.00222163513155469	TGFB1/TNNI3/TNNT2	3
GO:0003231	BP	GO:0003231	cardiac ventricle development	3/26	130/18670	0.000762824309973272	0.00515529631707427	0.0022645936687545	TGFB1/TNNI3/TNNT2	3
GO:0035066	BP	GO:0035066	positive regulation of histone acetylation	2/26	30/18670	0.000791990433613545	0.0053004408307858	0.00232835204976491	NOS1/TGFB1	2
GO:0046320	BP	GO:0046320	regulation of fatty acid oxidation	2/26	30/18670	0.000791990433613545	0.0053004408307858	0.00232835204976491	AKT1/MTOR	2
GO:0097421	BP	GO:0097421	liver regeneration	2/26	30/18670	0.000791990433613545	0.0053004408307858	0.00232835204976491	EGFR/TGFB1	2
GO:0042552	BP	GO:0042552	myelination	3/26	132/18670	0.0007973869396839	0.00531934255247195	0.00233665510678168	AKT1/MTOR/TGFB1	3
GO:0007272	BP	GO:0007272	ensheathment of neurons	3/26	134/18670	0.000832932850315184	0.00548568514156624	0.00240972527597051	AKT1/MTOR/TGFB1	3
GO:0008366	BP	GO:0008366	axon ensheathment	3/26	134/18670	0.000832932850315184	0.00548568514156624	0.00240972527597051	AKT1/MTOR/TGFB1	3
GO:0018210	BP	GO:0018210	peptidyl-threonine modification	3/26	134/18670	0.000832932850315184	0.00548568514156624	0.00240972527597051	AKT1/MTOR/TGFB1	3
GO:0032355	BP	GO:0032355	response to estradiol	3/26	134/18670	0.000832932850315184	0.00548568514156624	0.00240972527597051	EGFR/ESR1/TGFB1	3
GO:0003401	BP	GO:0003401	axis elongation	2/26	31/18670	0.000845886221615144	0.00550092046006326	0.00241641777310119	ESR1/TGFB1	2
GO:0010762	BP	GO:0010762	regulation of fibroblast migration	2/26	31/18670	0.000845886221615144	0.00550092046006326	0.00241641777310119	AKT1/TGFB1	2
GO:0045737	BP	GO:0045737	positive regulation of cyclin-dependent protein serine/threonine kinase activity	2/26	31/18670	0.000845886221615144	0.00550092046006326	0.00241641777310119	AKT1/EGFR	2
GO:1902895	BP	GO:1902895	positive regulation of pri-miRNA transcription by RNA polymerase II	2/26	31/18670	0.000845886221615144	0.00550092046006326	0.00241641777310119	NR3C1/TGFB1	2
GO:0001889	BP	GO:0001889	liver development	3/26	135/18670	0.000851078034031934	0.00551733346200012	0.00242362759732572	EGFR/PIK3CA/TGFB1	3
GO:0009416	BP	GO:0009416	response to light stimulus	4/26	314/18670	0.000876017023275692	0.00566126001291916	0.00248685095752277	AKT1/EGFR/MAPK10/MTOR	4
GO:0031098	BP	GO:0031098	stress-activated protein kinase signaling cascade	4/26	315/18670	0.000886446673321483	0.00569307987710816	0.00250082863379026	AKT1/EGFR/MAPK10/TLR9	4
GO:0070588	BP	GO:0070588	calcium ion transmembrane transport	4/26	315/18670	0.000886446673321483	0.00569307987710816	0.00250082863379026	NOS1/PIK3CG/TGFB1/TLR9	4
GO:0038128	BP	GO:0038128	ERBB2 signaling pathway	2/26	32/18670	0.000901506825193919	0.00573635727538777	0.00251983932029912	EGFR/PIK3CA	2
GO:0045907	BP	GO:0045907	positive regulation of vasoconstriction	2/26	32/18670	0.000901506825193919	0.00573635727538777	0.00251983932029912	AKT1/EGFR	2
GO:0045922	BP	GO:0045922	negative regulation of fatty acid metabolic process	2/26	32/18670	0.000901506825193919	0.00573635727538777	0.00251983932029912	AKT1/INS	2
GO:0061008	BP	GO:0061008	hepaticobiliary system development	3/26	138/18670	0.000907019135278324	0.00575372874771649	0.00252747017676847	EGFR/PIK3CA/TGFB1	3
GO:0006650	BP	GO:0006650	glycerophospholipid metabolic process	4/26	319/18670	0.000929046049476968	0.00585752204365357	0.00257306399453987	PIK3CA/PIK3CB/PIK3CD/PIK3CG	4
GO:0007204	BP	GO:0007204	positive regulation of cytosolic calcium ion concentration	4/26	319/18670	0.000929046049476968	0.00585752204365357	0.00257306399453987	ESR1/NOS1/PIK3CG/TGFB1	4
GO:0071375	BP	GO:0071375	cellular response to peptide hormone stimulus	4/26	321/18670	0.000950879994442711	0.005973799802566	0.0026241419269136	AKT1/INS/PIK3CA/TGFB1	4
GO:0033028	BP	GO:0033028	myeloid cell apoptotic process	2/26	33/18670	0.000958847709202117	0.005973799802566	0.0026241419269136	PIK3CB/PIK3CD	2
GO:2000758	BP	GO:2000758	positive regulation of peptidyl-lysine acetylation	2/26	33/18670	0.000958847709202117	0.005973799802566	0.0026241419269136	NOS1/TGFB1	2
GO:0009914	BP	GO:0009914	hormone transport	4/26	322/18670	0.000961931979813577	0.005973799802566	0.0026241419269136	EGFR/INS/MC4R/TTR	4
GO:0060562	BP	GO:0060562	epithelial tube morphogenesis	4/26	322/18670	0.000961931979813577	0.005973799802566	0.0026241419269136	AR/ESR1/TGFB1/VDR	4
GO:0008286	BP	GO:0008286	insulin receptor signaling pathway	3/26	141/18670	0.000965247373680079	0.00597644182266588	0.00262530250074349	AKT1/INS/PIK3CA	3
GO:0032103	BP	GO:0032103	positive regulation of response to external stimulus	4/26	323/18670	0.000973074525945018	0.00600691976016208	0.00263869070193417	EGFR/PIK3CG/TGFB1/TLR9	4
GO:1903829	BP	GO:1903829	positive regulation of cellular protein localization	4/26	324/18670	0.000984308047090906	0.00604550272720424	0.00265563924136071	AKT1/EGFR/INS/TGFB1	4
GO:0010675	BP	GO:0010675	regulation of cellular carbohydrate metabolic process	3/26	142/18670	0.000985171382527963	0.00604550272720424	0.00265563924136071	AKT1/INS/MTOR	3
GO:0007435	BP	GO:0007435	salivary gland morphogenesis	2/26	34/18670	0.0010179043469447	0.00619523292423164	0.00272141199919165	EGFR/TGFB1	2
GO:0010765	BP	GO:0010765	positive regulation of sodium ion transport	2/26	34/18670	0.0010179043469447	0.00619523292423164	0.00272141199919165	AKT1/NOS1	2
GO:0010506	BP	GO:0010506	regulation of autophagy	4/26	327/18670	0.0010185586045642	0.00619523292423164	0.00272141199919165	AKT1/MTOR/PIK3CA/PIK3CB	4
GO:0071214	BP	GO:0071214	cellular response to abiotic stimulus	4/26	331/18670	0.00106552481175918	0.00643597885000421	0.00282716570678694	AKT1/EGFR/MAPK10/TGFB1	4
GO:0104004	BP	GO:0104004	cellular response to environmental stimulus	4/26	331/18670	0.00106552481175918	0.00643597885000421	0.00282716570678694	AKT1/EGFR/MAPK10/TGFB1	4
GO:0035264	BP	GO:0035264	multicellular organism growth	3/26	146/18670	0.0010674761825684	0.00643597885000421	0.00282716570678694	AR/MTOR/PIK3CA	3
GO:0001893	BP	GO:0001893	maternal placenta development	2/26	35/18670	0.00107867222016598	0.00646578014870506	0.00284025667735542	AKT1/VDR	2
GO:1904031	BP	GO:1904031	positive regulation of cyclin-dependent protein kinase activity	2/26	35/18670	0.00107867222016598	0.00646578014870506	0.00284025667735542	AKT1/EGFR	2
GO:0016042	BP	GO:0016042	lipid catabolic process	4/26	333/18670	0.00108957200856383	0.006512239635	0.00286066517611982	AKT1/INS/MTOR/PIK3CG	4
GO:0051251	BP	GO:0051251	positive regulation of lymphocyte activation	4/26	334/18670	0.00110173808250511	0.00656597796720623	0.00288427109116308	AKT1/PIK3CA/TGFB1/TLR9	4
GO:0008643	BP	GO:0008643	carbohydrate transport	3/26	148/18670	0.00111021240854025	0.00659746914040588	0.00289810438164017	AKT1/INS/SLC5A2	3
GO:0009112	BP	GO:0009112	nucleobase metabolic process	2/26	36/18670	0.00114114681903629	0.00670423756183823	0.00294500509817082	MTOR/TTR	2
GO:0042554	BP	GO:0042554	superoxide anion generation	2/26	36/18670	0.00114114681903629	0.00670423756183823	0.00294500509817082	EGFR/TGFB1	2
GO:0071392	BP	GO:0071392	cellular response to estradiol stimulus	2/26	36/18670	0.00114114681903629	0.00670423756183823	0.00294500509817082	EGFR/ESR1	2
GO:0090322	BP	GO:0090322	regulation of superoxide metabolic process	2/26	36/18670	0.00114114681903629	0.00670423756183823	0.00294500509817082	EGFR/TGFB1	2
GO:0001890	BP	GO:0001890	placenta development	3/26	152/18670	0.00119890487598336	0.00692391469984119	0.00304150381042601	AKT1/EGFR/VDR	3
GO:1904062	BP	GO:1904062	regulation of cation transmembrane transport	4/26	342/18670	0.00120254087961363	0.00692391469984119	0.00304150381042601	NOS1/PIK3CG/TGFB1/TLR9	4
GO:0007431	BP	GO:0007431	salivary gland development	2/26	37/18670	0.0012053236421387	0.00692391469984119	0.00304150381042601	EGFR/TGFB1	2
GO:0030212	BP	GO:0030212	hyaluronan metabolic process	2/26	37/18670	0.0012053236421387	0.00692391469984119	0.00304150381042601	AKT1/TGFB1	2
GO:0033280	BP	GO:0033280	response to vitamin D	2/26	37/18670	0.0012053236421387	0.00692391469984119	0.00304150381042601	TGFB1/VDR	2
GO:0034405	BP	GO:0034405	response to fluid shear stress	2/26	37/18670	0.0012053236421387	0.00692391469984119	0.00304150381042601	AKT1/TGFB1	2
GO:0043029	BP	GO:0043029	T cell homeostasis	2/26	37/18670	0.0012053236421387	0.00692391469984119	0.00304150381042601	AKT1/TGFB1	2
GO:0071276	BP	GO:0071276	cellular response to cadmium ion	2/26	37/18670	0.0012053236421387	0.00692391469984119	0.00304150381042601	AKT1/EGFR	2
GO:0002237	BP	GO:0002237	response to molecule of bacterial origin	4/26	343/18670	0.0012155817327562	0.00694118726852937	0.0030490912209818	AKT1/NOS1/TGFB1/TLR9	4
GO:0030168	BP	GO:0030168	platelet activation	3/26	153/18670	0.00122175636641426	0.00694118726852937	0.0030490912209818	PIK3CA/PIK3CB/PIK3CG	3
GO:0050729	BP	GO:0050729	positive regulation of inflammatory response	3/26	153/18670	0.00122175636641426	0.00694118726852937	0.0030490912209818	EGFR/PIK3CG/TLR9	3
GO:0062013	BP	GO:0062013	positive regulation of small molecule metabolic process	3/26	153/18670	0.00122175636641426	0.00694118726852937	0.0030490912209818	AKT1/INS/NOS1	3
GO:0060968	BP	GO:0060968	regulation of gene silencing	3/26	155/18670	0.00126828234307156	0.00712422187065123	0.00312949377703961	EGFR/ESR1/TGFB1	3
GO:0048638	BP	GO:0048638	regulation of developmental growth	4/26	347/18670	0.00126874203579649	0.00712422187065123	0.00312949377703961	AKT1/AR/MTOR/PIK3CA	4
GO:0032094	BP	GO:0032094	response to food	2/26	38/18670	0.00127119819645566	0.00712422187065123	0.00312949377703961	AKT1/MTOR	2
GO:0046326	BP	GO:0046326	positive regulation of glucose import	2/26	38/18670	0.00127119819645566	0.00712422187065123	0.00312949377703961	AKT1/INS	2
GO:0048009	BP	GO:0048009	insulin-like growth factor receptor signaling pathway	2/26	38/18670	0.00127119819645566	0.00712422187065123	0.00312949377703961	AKT1/AR	2
GO:0010631	BP	GO:0010631	epithelial cell migration	4/26	351/18670	0.00132351729495881	0.00738284822008477	0.00324310191078752	AKT1/MTOR/PIK3CA/TGFB1	4
GO:0010761	BP	GO:0010761	fibroblast migration	2/26	39/18670	0.0013387659973558	0.00738284822008477	0.00324310191078752	AKT1/TGFB1	2
GO:0030049	BP	GO:0030049	muscle filament sliding	2/26	39/18670	0.0013387659973558	0.00738284822008477	0.00324310191078752	TNNI3/TNNT2	2
GO:0033146	BP	GO:0033146	regulation of intracellular estrogen receptor signaling pathway	2/26	39/18670	0.0013387659973558	0.00738284822008477	0.00324310191078752	AR/ESR1	2
GO:0033275	BP	GO:0033275	actin-myosin filament sliding	2/26	39/18670	0.0013387659973558	0.00738284822008477	0.00324310191078752	TNNI3/TNNT2	2
GO:0060969	BP	GO:0060969	negative regulation of gene silencing	2/26	39/18670	0.0013387659973558	0.00738284822008477	0.00324310191078752	ESR1/TGFB1	2
GO:0030098	BP	GO:0030098	lymphocyte differentiation	4/26	353/18670	0.00135151883681443	0.00743335360247937	0.00326528767125099	MTOR/PIK3CD/TGFB1/TLR9	4
GO:0001505	BP	GO:0001505	regulation of neurotransmitter levels	4/26	354/18670	0.0013656745386832	0.00747146811110281	0.00328203042852577	AKT1/BCHE/MTOR/NOS1	4
GO:0090132	BP	GO:0090132	epithelium migration	4/26	354/18670	0.0013656745386832	0.00747146811110281	0.00328203042852577	AKT1/MTOR/PIK3CA/TGFB1	4
GO:0045124	BP	GO:0045124	regulation of bone resorption	2/26	40/18670	0.00140802256858062	0.00766665475746456	0.0033677710758892	EGFR/MC4R	2
GO:0051480	BP	GO:0051480	regulation of cytosolic calcium ion concentration	4/26	357/18670	0.00140876634808343	0.00766665475746456	0.0033677710758892	ESR1/NOS1/PIK3CG/TGFB1	4
GO:0001666	BP	GO:0001666	response to hypoxia	4/26	359/18670	0.00143801895649493	0.00780531024155255	0.00342867898730523	AKT1/MTOR/NOS1/TGFB1	4
GO:0090130	BP	GO:0090130	tissue migration	4/26	360/18670	0.0014528039257243	0.00786491758742896	0.00345486301432922	AKT1/MTOR/PIK3CA/TGFB1	4
GO:0050873	BP	GO:0050873	brown fat cell differentiation	2/26	41/18670	0.00147896344223128	0.00792356579931163	0.00348062571760457	INS/MTOR	2
GO:1902893	BP	GO:1902893	regulation of pri-miRNA transcription by RNA polymerase II	2/26	41/18670	0.00147896344223128	0.00792356579931163	0.00348062571760457	NR3C1/TGFB1	2
GO:1903170	BP	GO:1903170	negative regulation of calcium ion transmembrane transport	2/26	41/18670	0.00147896344223128	0.00792356579931163	0.00348062571760457	TGFB1/TLR9	2
GO:1905209	BP	GO:1905209	positive regulation of cardiocyte differentiation	2/26	41/18670	0.00147896344223128	0.00792356579931163	0.00348062571760457	MTOR/TGFB1	2
GO:0050680	BP	GO:0050680	negative regulation of epithelial cell proliferation	3/26	165/18670	0.00151769774588201	0.00811007477644444	0.00356255448033775	AR/TGFB1/VDR	3
GO:0002639	BP	GO:0002639	positive regulation of immunoglobulin production	2/26	42/18670	0.00155158415875537	0.0082063325839031	0.00360483814512286	TGFB1/TLR9	2
GO:0010907	BP	GO:0010907	positive regulation of glucose metabolic process	2/26	42/18670	0.00155158415875537	0.0082063325839031	0.00360483814512286	AKT1/INS	2
GO:0015701	BP	GO:0015701	bicarbonate transport	2/26	42/18670	0.00155158415875537	0.0082063325839031	0.00360483814512286	CA3/CA4	2
GO:0031641	BP	GO:0031641	regulation of myelination	2/26	42/18670	0.00155158415875537	0.0082063325839031	0.00360483814512286	AKT1/MTOR	2
GO:0035051	BP	GO:0035051	cardiocyte differentiation	3/26	167/18670	0.00157100679327778	0.00828786236861847	0.00364065215520602	EGFR/MTOR/TGFB1	3
GO:0036293	BP	GO:0036293	response to decreased oxygen levels	4/26	370/18670	0.00160657012354807	0.00834322677920332	0.00366497236610632	AKT1/MTOR/NOS1/TGFB1	4
GO:0038095	BP	GO:0038095	Fc-epsilon receptor signaling pathway	3/26	169/18670	0.00162548033732919	0.00834322677920332	0.00366497236610632	MAPK10/PIK3CA/PIK3CB	3
GO:0048660	BP	GO:0048660	regulation of smooth muscle cell proliferation	3/26	169/18670	0.00162548033732919	0.00834322677920332	0.00366497236610632	AKT1/EGFR/MTOR	3
GO:0003009	BP	GO:0003009	skeletal muscle contraction	2/26	43/18670	0.00162588026693372	0.00834322677920332	0.00366497236610632	TNNI3/TNNT2	2
GO:0008631	BP	GO:0008631	intrinsic apoptotic signaling pathway in response to oxidative stress	2/26	43/18670	0.00162588026693372	0.00834322677920332	0.00366497236610632	AKT1/INS	2
GO:0010863	BP	GO:0010863	positive regulation of phospholipase C activity	2/26	43/18670	0.00162588026693372	0.00834322677920332	0.00366497236610632	EGFR/ESR1	2
GO:0045429	BP	GO:0045429	positive regulation of nitric oxide biosynthetic process	2/26	43/18670	0.00162588026693372	0.00834322677920332	0.00366497236610632	AKT1/MTOR	2
GO:0045687	BP	GO:0045687	positive regulation of glial cell differentiation	2/26	43/18670	0.00162588026693372	0.00834322677920332	0.00366497236610632	MTOR/TGFB1	2
GO:0045746	BP	GO:0045746	negative regulation of Notch signaling pathway	2/26	43/18670	0.00162588026693372	0.00834322677920332	0.00366497236610632	AKT1/EGFR	2
GO:0071364	BP	GO:0071364	cellular response to epidermal growth factor stimulus	2/26	43/18670	0.00162588026693372	0.00834322677920332	0.00366497236610632	AKT1/EGFR	2
GO:1901985	BP	GO:1901985	positive regulation of protein acetylation	2/26	43/18670	0.00162588026693372	0.00834322677920332	0.00366497236610632	NOS1/TGFB1	2
GO:0003205	BP	GO:0003205	cardiac chamber development	3/26	171/18670	0.0016811278345661	0.0085419468350926	0.00375226515254246	TGFB1/TNNI3/TNNT2	3
GO:0010634	BP	GO:0010634	positive regulation of epithelial cell migration	3/26	171/18670	0.0016811278345661	0.0085419468350926	0.00375226515254246	AKT1/MTOR/TGFB1	3
GO:0016241	BP	GO:0016241	regulation of macroautophagy	3/26	171/18670	0.0016811278345661	0.0085419468350926	0.00375226515254246	AKT1/MTOR/PIK3CA	3
GO:0048659	BP	GO:0048659	smooth muscle cell proliferation	3/26	171/18670	0.0016811278345661	0.0085419468350926	0.00375226515254246	AKT1/EGFR/MTOR	3
GO:0010828	BP	GO:0010828	positive regulation of glucose transmembrane transport	2/26	44/18670	0.00170184732386721	0.00858395186770093	0.0037707169204041	AKT1/INS	2
GO:0035307	BP	GO:0035307	positive regulation of protein dephosphorylation	2/26	44/18670	0.00170184732386721	0.00858395186770093	0.0037707169204041	MTOR/TGFB1	2
GO:1904407	BP	GO:1904407	positive regulation of nitric oxide metabolic process	2/26	44/18670	0.00170184732386721	0.00858395186770093	0.0037707169204041	AKT1/MTOR	2
GO:0002696	BP	GO:0002696	positive regulation of leukocyte activation	4/26	380/18670	0.00177138336207837	0.00891294596782987	0.00391523585983772	AKT1/PIK3CA/TGFB1/TLR9	4
GO:1900274	BP	GO:1900274	regulation of phospholipase C activity	2/26	45/18670	0.00177948089496359	0.00893195750190461	0.00392358715471021	EGFR/ESR1	2
GO:0009408	BP	GO:0009408	response to heat	3/26	176/18670	0.00182544383498787	0.00914047905751793	0.00401518549660897	AKT1/MTOR/NOS1	3
GO:1901653	BP	GO:1901653	cellular response to peptide	4/26	385/18670	0.00185806173460671	0.00924026421518177	0.00405901863875693	AKT1/INS/PIK3CA/TGFB1	4
GO:0030810	BP	GO:0030810	positive regulation of nucleotide biosynthetic process	2/26	46/18670	0.00185877655392438	0.00924026421518177	0.00405901863875693	INS/NOS1	2
GO:1900373	BP	GO:1900373	positive regulation of purine nucleotide biosynthetic process	2/26	46/18670	0.00185877655392438	0.00924026421518177	0.00405901863875693	INS/NOS1	2
GO:0045787	BP	GO:0045787	positive regulation of cell cycle	4/26	389/18670	0.00192950185556702	0.00952817434082944	0.00418549040829472	AKT1/EGFR/INS/TGFB1	4
GO:0043303	BP	GO:0043303	mast cell degranulation	2/26	47/18670	0.00193972988273172	0.00952817434082944	0.00418549040829472	PIK3CD/PIK3CG	2
GO:0048806	BP	GO:0048806	genitalia development	2/26	47/18670	0.00193972988273172	0.00952817434082944	0.00418549040829472	AR/ESR1	2
GO:0061614	BP	GO:0061614	pri-miRNA transcription by RNA polymerase II	2/26	47/18670	0.00193972988273172	0.00952817434082944	0.00418549040829472	NR3C1/TGFB1	2
GO:0070849	BP	GO:0070849	response to epidermal growth factor	2/26	47/18670	0.00193972988273172	0.00952817434082944	0.00418549040829472	AKT1/EGFR	2
GO:0014706	BP	GO:0014706	striated muscle tissue development	4/26	390/18670	0.0019476566218661	0.00954444050715426	0.00419263573128073	MTOR/TGFB1/TNNI3/TNNT2	4
GO:0010565	BP	GO:0010565	regulation of cellular ketone metabolic process	3/26	181/18670	0.00197729904848508	0.00966679534814928	0.00424638317492254	AKT1/INS/MTOR	3
GO:0008217	BP	GO:0008217	regulation of blood pressure	3/26	182/18670	0.00200858719209453	0.00970346130705731	0.00426248962027408	AR/NOS1/TNNI3	3
GO:0050867	BP	GO:0050867	positive regulation of cell activation	4/26	394/18670	0.00202146695006737	0.00970346130705731	0.00426248962027408	AKT1/PIK3CA/TGFB1/TLR9	4
GO:0070482	BP	GO:0070482	response to oxygen levels	4/26	394/18670	0.00202146695006737	0.00970346130705731	0.00426248962027408	AKT1/MTOR/NOS1/TGFB1	4
GO:0002279	BP	GO:0002279	mast cell activation involved in immune response	2/26	48/18670	0.00202233647163525	0.00970346130705731	0.00426248962027408	PIK3CD/PIK3CG	2
GO:0030850	BP	GO:0030850	prostate gland development	2/26	48/18670	0.00202233647163525	0.00970346130705731	0.00426248962027408	AR/ESR1	2
GO:0035272	BP	GO:0035272	exocrine system development	2/26	48/18670	0.00202233647163525	0.00970346130705731	0.00426248962027408	EGFR/TGFB1	2
GO:0045912	BP	GO:0045912	negative regulation of carbohydrate metabolic process	2/26	48/18670	0.00202233647163525	0.00970346130705731	0.00426248962027408	INS/TGFB1	2
GO:0046850	BP	GO:0046850	regulation of bone remodeling	2/26	48/18670	0.00202233647163525	0.00970346130705731	0.00426248962027408	EGFR/MC4R	2
GO:0038061	BP	GO:0038061	NIK/NF-kappaB signaling	3/26	183/18670	0.00204018362523381	0.00976643457635073	0.00429015221388103	AKT1/EGFR/TLR9	3
GO:0046328	BP	GO:0046328	regulation of JNK cascade	3/26	185/18670	0.00210430574760817	0.0100378619557133	0.00440938352223381	AKT1/EGFR/TLR9	3
GO:0002448	BP	GO:0002448	mast cell mediated immunity	2/26	49/18670	0.00210659191913905	0.0100378619557133	0.00440938352223381	PIK3CD/PIK3CG	2
GO:0010718	BP	GO:0010718	positive regulation of epithelial to mesenchymal transition	2/26	50/18670	0.00219249183198854	0.0103754533376483	0.00455767903409879	MTOR/TGFB1	2
GO:1900087	BP	GO:1900087	positive regulation of G1/S transition of mitotic cell cycle	2/26	50/18670	0.00219249183198854	0.0103754533376483	0.00455767903409879	AKT1/EGFR	2
GO:2000725	BP	GO:2000725	regulation of cardiac muscle cell differentiation	2/26	50/18670	0.00219249183198854	0.0103754533376483	0.00455767903409879	MTOR/TGFB1	2
GO:0060537	BP	GO:0060537	muscle tissue development	4/26	408/18670	0.00229513973954712	0.0108364131995056	0.00476016725601819	MTOR/TGFB1/TNNI3/TNNT2	4
GO:0001935	BP	GO:0001935	endothelial cell proliferation	3/26	191/18670	0.00230418412322673	0.0108543343208038	0.00476803955963234	AKT1/MTOR/PIK3CB	3
GO:0007517	BP	GO:0007517	muscle organ development	4/26	410/18670	0.00233622690847157	0.0109802664698164	0.00482335842586355	MTOR/TGFB1/TNNI3/TNNT2	4
GO:0003179	BP	GO:0003179	heart valve morphogenesis	2/26	52/18670	0.00236920752183481	0.0111042369521588	0.00487781558063373	MTOR/TGFB1	2
GO:0007219	BP	GO:0007219	Notch signaling pathway	3/26	193/18670	0.00237334271414612	0.0111042369521588	0.00487781558063373	AKT1/EGFR/TGFB1	3
GO:0046486	BP	GO:0046486	glycerolipid metabolic process	4/26	414/18670	0.00241992708090762	0.0112966347704672	0.00496233116507849	PIK3CA/PIK3CB/PIK3CD/PIK3CG	4
GO:0035065	BP	GO:0035065	regulation of histone acetylation	2/26	53/18670	0.00246001455341185	0.0114321575201252	0.00502186294404358	NOS1/TGFB1	2
GO:0045840	BP	GO:0045840	positive regulation of mitotic nuclear division	2/26	53/18670	0.00246001455341185	0.0114321575201252	0.00502186294404358	INS/TGFB1	2
GO:0006383	BP	GO:0006383	transcription by RNA polymerase III	2/26	55/18670	0.00264650518776337	0.0122712393011091	0.00539045073646399	AR/MTOR	2
GO:0050852	BP	GO:0050852	T cell receptor signaling pathway	3/26	202/18670	0.00270051800745515	0.0124657840165563	0.00547590939951549	PIK3CA/PIK3CB/PIK3CD	3
GO:0050870	BP	GO:0050870	positive regulation of T cell activation	3/26	202/18670	0.00270051800745515	0.0124657840165563	0.00547590939951549	AKT1/PIK3CA/TGFB1	3
GO:0031295	BP	GO:0031295	T cell costimulation	2/26	56/18670	0.0027421800942148	0.0125738989685947	0.00552340161350769	AKT1/PIK3CA	2
GO:1903078	BP	GO:1903078	positive regulation of protein localization to plasma membrane	2/26	56/18670	0.0027421800942148	0.0125738989685947	0.00552340161350769	AKT1/EGFR	2
GO:1903202	BP	GO:1903202	negative regulation of oxidative stress-induced cell death	2/26	56/18670	0.0027421800942148	0.0125738989685947	0.00552340161350769	AKT1/INS	2
GO:0051052	BP	GO:0051052	regulation of DNA metabolic process	4/26	429/18670	0.00275232540738421	0.0125924976603331	0.00553157155699249	AKT1/EGFR/PIK3CA/TGFB1	4
GO:0002573	BP	GO:0002573	myeloid leukocyte differentiation	3/26	204/18670	0.00277681903706873	0.0126485942040928	0.00555621337581802	MTOR/PIK3CD/TGFB1	3
GO:0034764	BP	GO:0034764	positive regulation of transmembrane transport	3/26	204/18670	0.00277681903706873	0.0126485942040928	0.00555621337581802	AKT1/INS/NOS1	3
GO:0031294	BP	GO:0031294	lymphocyte costimulation	2/26	57/18670	0.00283946894289389	0.0127930757601407	0.00561968053598768	AKT1/PIK3CA	2
GO:0045981	BP	GO:0045981	positive regulation of nucleotide metabolic process	2/26	57/18670	0.00283946894289389	0.0127930757601407	0.00561968053598768	INS/NOS1	2
GO:1900408	BP	GO:1900408	negative regulation of cellular response to oxidative stress	2/26	57/18670	0.00283946894289389	0.0127930757601407	0.00561968053598768	AKT1/INS	2
GO:1900544	BP	GO:1900544	positive regulation of purine nucleotide metabolic process	2/26	57/18670	0.00283946894289389	0.0127930757601407	0.00561968053598768	INS/NOS1	2
GO:1903428	BP	GO:1903428	positive regulation of reactive oxygen species biosynthetic process	2/26	57/18670	0.00283946894289389	0.0127930757601407	0.00561968053598768	AKT1/MTOR	2
GO:0050804	BP	GO:0050804	modulation of chemical synaptic transmission	4/26	436/18670	0.00291772184389342	0.0130554528967648	0.00573493629741832	BCHE/EGFR/INS/MTOR	4
GO:0007623	BP	GO:0007623	circadian rhythm	3/26	208/18670	0.00293340287496113	0.0130554528967648	0.00573493629741832	EGFR/MAPK10/MTOR	3
GO:0019229	BP	GO:0019229	regulation of vasoconstriction	2/26	58/18670	0.00293836740600862	0.0130554528967648	0.00573493629741832	AKT1/EGFR	2
GO:0031663	BP	GO:0031663	lipopolysaccharide-mediated signaling pathway	2/26	58/18670	0.00293836740600862	0.0130554528967648	0.00573493629741832	AKT1/TGFB1	2
GO:0035306	BP	GO:0035306	positive regulation of dephosphorylation	2/26	58/18670	0.00293836740600862	0.0130554528967648	0.00573493629741832	MTOR/TGFB1	2
GO:0060249	BP	GO:0060249	anatomical structure homeostasis	4/26	437/18670	0.00294189605894217	0.0130554528967648	0.00573493629741832	EGFR/MC4R/TGFB1/TLR9	4
GO:0099177	BP	GO:0099177	regulation of trans-synaptic signaling	4/26	437/18670	0.00294189605894217	0.0130554528967648	0.00573493629741832	BCHE/EGFR/INS/MTOR	4
GO:0071229	BP	GO:0071229	cellular response to acid chemical	3/26	209/18670	0.00297338403249372	0.0131669340025632	0.00578390717917746	AKT1/EGFR/MTOR	3
GO:0009612	BP	GO:0009612	response to mechanical stimulus	3/26	210/18670	0.00301370118882313	0.0133143762011179	0.00584867487608916	AKT1/EGFR/TGFB1	3
GO:0010518	BP	GO:0010518	positive regulation of phospholipase activity	2/26	59/18670	0.00303887116389152	0.0133143762011179	0.00584867487608916	EGFR/ESR1	2
GO:0070527	BP	GO:0070527	platelet aggregation	2/26	59/18670	0.00303887116389152	0.0133143762011179	0.00584867487608916	PIK3CB/PIK3CG	2
GO:1902883	BP	GO:1902883	negative regulation of response to oxidative stress	2/26	59/18670	0.00303887116389152	0.0133143762011179	0.00584867487608916	AKT1/INS	2
GO:2000756	BP	GO:2000756	regulation of peptidyl-lysine acetylation	2/26	59/18670	0.00303887116389152	0.0133143762011179	0.00584867487608916	NOS1/TGFB1	2
GO:0044282	BP	GO:0044282	small molecule catabolic process	4/26	445/18670	0.00314028147396165	0.0136460885956149	0.0059943878947448	AKT1/MTOR/NOS1/TGFB1	4
GO:0045576	BP	GO:0045576	mast cell activation	2/26	60/18670	0.00314097590498679	0.0136460885956149	0.0059943878947448	PIK3CD/PIK3CG	2
GO:0046324	BP	GO:0046324	regulation of glucose import	2/26	60/18670	0.00314097590498679	0.0136460885956149	0.0059943878947448	AKT1/INS	2
GO:1902808	BP	GO:1902808	positive regulation of cell cycle G1/S phase transition	2/26	60/18670	0.00314097590498679	0.0136460885956149	0.0059943878947448	AKT1/EGFR	2
GO:0003170	BP	GO:0003170	heart valve development	2/26	61/18670	0.00324467732583744	0.0140376416523678	0.00616638743051687	MTOR/TGFB1	2
GO:0045123	BP	GO:0045123	cellular extravasation	2/26	61/18670	0.00324467732583744	0.0140376416523678	0.00616638743051687	PIK3CD/PIK3CG	2
GO:0032869	BP	GO:0032869	cellular response to insulin stimulus	3/26	216/18670	0.00326271296218819	0.014086201264729	0.00618771846251709	AKT1/INS/PIK3CA	3
GO:0006979	BP	GO:0006979	response to oxidative stress	4/26	451/18670	0.00329497723326546	0.014195860246652	0.0062358889305002	AKT1/CA3/EGFR/INS	4
GO:0044242	BP	GO:0044242	cellular lipid catabolic process	3/26	217/18670	0.00330540843026198	0.014211194664827	0.0062426249596588	AKT1/MTOR/PIK3CG	3
GO:1903039	BP	GO:1903039	positive regulation of leukocyte cell-cell adhesion	3/26	218/18670	0.0033484473543979	0.0142546096688431	0.00626169609295105	AKT1/PIK3CA/TGFB1	3
GO:0002260	BP	GO:0002260	lymphocyte homeostasis	2/26	62/18670	0.00334997113107242	0.0142546096688431	0.00626169609295105	AKT1/TGFB1	2
GO:0010676	BP	GO:0010676	positive regulation of cellular carbohydrate metabolic process	2/26	62/18670	0.00334997113107242	0.0142546096688431	0.00626169609295105	AKT1/INS	2
GO:0045453	BP	GO:0045453	bone resorption	2/26	62/18670	0.00334997113107242	0.0142546096688431	0.00626169609295105	EGFR/MC4R	2
GO:0055025	BP	GO:0055025	positive regulation of cardiac muscle tissue development	2/26	62/18670	0.00334997113107242	0.0142546096688431	0.00626169609295105	MTOR/TGFB1	2
GO:0002637	BP	GO:0002637	regulation of immunoglobulin production	2/26	63/18670	0.00345685303339381	0.0145893307613437	0.00640873075793525	TGFB1/TLR9	2
GO:0046622	BP	GO:0046622	positive regulation of organ growth	2/26	63/18670	0.00345685303339381	0.0145893307613437	0.00640873075793525	AKT1/MTOR	2
GO:0046686	BP	GO:0046686	response to cadmium ion	2/26	63/18670	0.00345685303339381	0.0145893307613437	0.00640873075793525	AKT1/EGFR	2
GO:1904377	BP	GO:1904377	positive regulation of protein localization to cell periphery	2/26	63/18670	0.00345685303339381	0.0145893307613437	0.00640873075793525	AKT1/EGFR	2
GO:0001667	BP	GO:0001667	ameboidal-type cell migration	4/26	461/18670	0.00356430593478778	0.014955535866877	0.00656959556811304	AKT1/MTOR/PIK3CA/TGFB1	4
GO:0045600	BP	GO:0045600	positive regulation of fat cell differentiation	2/26	64/18670	0.00356531875356401	0.014955535866877	0.00656959556811304	AKT1/INS	2
GO:0048247	BP	GO:0048247	lymphocyte chemotaxis	2/26	64/18670	0.00356531875356401	0.014955535866877	0.00656959556811304	PIK3CD/PIK3CG	2
GO:0097191	BP	GO:0097191	extrinsic apoptotic signaling pathway	3/26	224/18670	0.00361394400415757	0.0151232428761785	0.00664326509322104	AKT1/AR/TGFB1	3
GO:0002683	BP	GO:0002683	negative regulation of immune system process	4/26	463/18670	0.00361992515653209	0.0151232428761785	0.00664326509322104	AKT1/INS/TGFB1/TLR9	4
GO:0072678	BP	GO:0072678	T cell migration	2/26	65/18670	0.00367536402039291	0.0153238967624446	0.00673140736332572	PIK3CD/PIK3CG	2
GO:0043254	BP	GO:0043254	regulation of protein complex assembly	4/26	467/18670	0.00373294192682113	0.0155326436713604	0.00682310469733482	ESR1/INS/MTOR/TGFB1	4
GO:0001894	BP	GO:0001894	tissue homeostasis	3/26	227/18670	0.00375140143569431	0.0155781087731242	0.00684307638766474	EGFR/MC4R/TLR9	3
GO:0045428	BP	GO:0045428	regulation of nitric oxide biosynthetic process	2/26	66/18670	0.00378698457072516	0.0156629681845192	0.00688035302007539	AKT1/MTOR	2
GO:0051785	BP	GO:0051785	positive regulation of nuclear division	2/26	66/18670	0.00378698457072516	0.0156629681845192	0.00688035302007539	INS/TGFB1	2
GO:0051054	BP	GO:0051054	positive regulation of DNA metabolic process	3/26	228/18670	0.00379792405267711	0.0156768601615494	0.00688645542065416	AKT1/EGFR/TGFB1	3
GO:0050708	BP	GO:0050708	regulation of protein secretion	4/26	472/18670	0.00387757909269677	0.0159737720392369	0.00701688143635418	EGFR/INS/TGFB1/TLR9	4
GO:2001234	BP	GO:2001234	negative regulation of apoptotic signaling pathway	3/26	230/18670	0.00389202965017633	0.0160014260766693	0.00702902916836281	AKT1/AR/INS	3
GO:0046323	BP	GO:0046323	glucose import	2/26	68/18670	0.00401493450937536	0.0164413555750262	0.00722227927376954	AKT1/INS	2
GO:0071230	BP	GO:0071230	cellular response to amino acid stimulus	2/26	68/18670	0.00401493450937536	0.0164413555750262	0.00722227927376954	EGFR/MTOR	2
GO:0097305	BP	GO:0097305	response to alcohol	3/26	233/18670	0.00403585167037056	0.0164943503049927	0.00724555854281213	AKT1/CA3/TGFB1	3
GO:0042698	BP	GO:0042698	ovulation cycle	2/26	69/18670	0.00413125541144155	0.0168509589563336	0.00740220786893815	EGFR/ESR1	2
GO:0032872	BP	GO:0032872	regulation of stress-activated MAPK cascade	3/26	237/18670	0.00423262154077354	0.017196106464636	0.00755382259950159	AKT1/EGFR/TLR9	3
GO:0043122	BP	GO:0043122	regulation of I-kappaB kinase/NF-kappaB signaling	3/26	237/18670	0.00423262154077354	0.017196106464636	0.00755382259950159	AKT1/ESR1/TLR9	3
GO:0010517	BP	GO:0010517	regulation of phospholipase activity	2/26	70/18670	0.00424913462448209	0.017196106464636	0.00755382259950159	EGFR/ESR1	2
GO:0034121	BP	GO:0034121	regulation of toll-like receptor signaling pathway	2/26	70/18670	0.00424913462448209	0.017196106464636	0.00755382259950159	ESR1/TLR9	2
GO:0048871	BP	GO:0048871	multicellular organismal homeostasis	4/26	485/18670	0.00427146880228319	0.0172190984076445	0.00756392238918723	EGFR/MC4R/PIK3CA/TLR9	4
GO:0051249	BP	GO:0051249	regulation of lymphocyte activation	4/26	485/18670	0.00427146880228319	0.0172190984076445	0.00756392238918723	AKT1/PIK3CA/TGFB1/TLR9	4
GO:0033002	BP	GO:0033002	muscle cell proliferation	3/26	239/18670	0.00433316719743723	0.0173999801248547	0.00764337923635836	AKT1/EGFR/MTOR	3
GO:0070302	BP	GO:0070302	regulation of stress-activated protein kinase signaling cascade	3/26	239/18670	0.00433316719743723	0.0173999801248547	0.00764337923635836	AKT1/EGFR/TLR9	3
GO:0030217	BP	GO:0030217	T cell differentiation	3/26	240/18670	0.00438398303861754	0.0175699165191106	0.00771802807492235	MTOR/PIK3CD/TGFB1	3
GO:0038093	BP	GO:0038093	Fc receptor signaling pathway	3/26	241/18670	0.00443516195435719	0.0177063994625688	0.00777798164318279	MAPK10/PIK3CA/PIK3CB	3
GO:0042593	BP	GO:0042593	glucose homeostasis	3/26	241/18670	0.00443516195435719	0.0177063994625688	0.00777798164318279	AKT1/INS/PIK3CA	3
GO:0033500	BP	GO:0033500	carbohydrate homeostasis	3/26	242/18670	0.00448670473806517	0.0177861909429561	0.00781303205933579	AKT1/INS/PIK3CA	3
GO:0006635	BP	GO:0006635	fatty acid beta-oxidation	2/26	72/18670	0.0044895510987539	0.0177861909429561	0.00781303205933579	AKT1/MTOR	2
GO:0051155	BP	GO:0051155	positive regulation of striated muscle cell differentiation	2/26	72/18670	0.0044895510987539	0.0177861909429561	0.00781303205933579	MTOR/TGFB1	2
GO:0060193	BP	GO:0060193	positive regulation of lipase activity	2/26	72/18670	0.0044895510987539	0.0177861909429561	0.00781303205933579	EGFR/ESR1	2
GO:0009266	BP	GO:0009266	response to temperature stimulus	3/26	243/18670	0.00453861217829723	0.0179461758790032	0.00788330946939824	AKT1/MTOR/NOS1	3
GO:0006801	BP	GO:0006801	superoxide metabolic process	2/26	73/18670	0.00461207993750249	0.018047644972837	0.0079278823228944	EGFR/TGFB1	2
GO:0031100	BP	GO:0031100	animal organ regeneration	2/26	73/18670	0.00461207993750249	0.018047644972837	0.0079278823228944	EGFR/TGFB1	2
GO:0045685	BP	GO:0045685	regulation of glial cell differentiation	2/26	73/18670	0.00461207993750249	0.018047644972837	0.0079278823228944	MTOR/TGFB1	2
GO:1901983	BP	GO:1901983	regulation of protein acetylation	2/26	73/18670	0.00461207993750249	0.018047644972837	0.0079278823228944	NOS1/TGFB1	2
GO:1903524	BP	GO:1903524	positive regulation of blood circulation	2/26	73/18670	0.00461207993750249	0.018047644972837	0.0079278823228944	AKT1/EGFR	2
GO:0006914	BP	GO:0006914	autophagy	4/26	496/18670	0.00462536355686829	0.018047644972837	0.0079278823228944	AKT1/MTOR/PIK3CA/PIK3CB	4
GO:0061919	BP	GO:0061919	process utilizing autophagic mechanism	4/26	496/18670	0.00462536355686829	0.018047644972837	0.0079278823228944	AKT1/MTOR/PIK3CA/PIK3CB	4
GO:0014015	BP	GO:0014015	positive regulation of gliogenesis	2/26	74/18670	0.00473615024223477	0.0184104486859803	0.00808725298585003	MTOR/TGFB1	2
GO:0032418	BP	GO:0032418	lysosome localization	2/26	74/18670	0.00473615024223477	0.0184104486859803	0.00808725298585003	PIK3CD/PIK3CG	2
GO:0002791	BP	GO:0002791	regulation of peptide secretion	4/26	500/18670	0.0047588402665194	0.0184639430978651	0.00811075175275252	EGFR/INS/TGFB1/TLR9	4
GO:0042180	BP	GO:0042180	cellular ketone metabolic process	3/26	248/18670	0.00480364648869751	0.0186028856528585	0.00817178576728948	AKT1/INS/MTOR	3
GO:1903201	BP	GO:1903201	regulation of oxidative stress-induced cell death	2/26	75/18670	0.00486175782153603	0.0187927386447412	0.00825518347267211	AKT1/INS	2
GO:0030072	BP	GO:0030072	peptide hormone secretion	3/26	250/18670	0.00491223986815841	0.0189524478495366	0.00832533976084193	EGFR/INS/MC4R	3
GO:0042310	BP	GO:0042310	vasoconstriction	2/26	76/18670	0.00498889849189954	0.0192123688663841	0.00843951660983888	AKT1/EGFR	2
GO:0031397	BP	GO:0031397	negative regulation of protein ubiquitination	2/26	77/18670	0.00511756807771391	0.0196347509920452	0.00862505859011249	AKT1/MTOR	2
GO:1901224	BP	GO:1901224	positive regulation of NIK/NF-kappaB signaling	2/26	77/18670	0.00511756807771391	0.0196347509920452	0.00862505859011249	EGFR/TLR9	2
GO:0022409	BP	GO:0022409	positive regulation of cell-cell adhesion	3/26	255/18670	0.00519022513675836	0.0198766399681783	0.00873131441134984	AKT1/PIK3CA/TGFB1	3
GO:0007611	BP	GO:0007611	learning or memory	3/26	256/18670	0.00524694268594625	0.0199492144604158	0.00876319458380272	BCHE/EGFR/MTOR	3
GO:0050730	BP	GO:0050730	regulation of peptidyl-tyrosine phosphorylation	3/26	256/18670	0.00524694268594625	0.0199492144604158	0.00876319458380272	EGFR/MTOR/TGFB1	3
GO:0010827	BP	GO:0010827	regulation of glucose transmembrane transport	2/26	78/18670	0.00524776241125058	0.0199492144604158	0.00876319458380272	AKT1/INS	2
GO:0033143	BP	GO:0033143	regulation of intracellular steroid hormone receptor signaling pathway	2/26	78/18670	0.00524776241125058	0.0199492144604158	0.00876319458380272	AR/ESR1	2
GO:0001570	BP	GO:0001570	vasculogenesis	2/26	79/18670	0.00537947733265127	0.0203750167104814	0.0089502389398073	TGFB1/TNNI3	2
GO:0043536	BP	GO:0043536	positive regulation of blood vessel endothelial cell migration	2/26	79/18670	0.00537947733265127	0.0203750167104814	0.0089502389398073	AKT1/TGFB1	2
GO:0034504	BP	GO:0034504	protein localization to nucleus	3/26	262/18670	0.00559515199933298	0.0211531523484837	0.00929205460487706	AKT1/INS/TGFB1	3
GO:0034109	BP	GO:0034109	homotypic cell-cell adhesion	2/26	81/18670	0.00564745233888786	0.0213119186803287	0.00936179671237078	PIK3CB/PIK3CG	2
GO:0051279	BP	GO:0051279	regulation of release of sequestered calcium ion into cytosol	2/26	82/18670	0.00578370414324594	0.0217863391042488	0.00957019782498561	NOS1/TGFB1	2
GO:0006970	BP	GO:0006970	response to osmotic stress	2/26	83/18670	0.00592145997448743	0.0221840203392029	0.00974488931728195	EGFR/MAPK10	2
GO:0045913	BP	GO:0045913	positive regulation of carbohydrate metabolic process	2/26	83/18670	0.00592145997448743	0.0221840203392029	0.00974488931728195	AKT1/INS	2
GO:2000106	BP	GO:2000106	regulation of leukocyte apoptotic process	2/26	83/18670	0.00592145997448743	0.0221840203392029	0.00974488931728195	PIK3CB/PIK3CD	2
GO:0022898	BP	GO:0022898	regulation of transmembrane transporter activity	3/26	268/18670	0.00595702025725166	0.022196608814408	0.00975041912187422	INS/NOS1/TLR9	3
GO:0031334	BP	GO:0031334	positive regulation of protein complex assembly	3/26	268/18670	0.00595702025725166	0.022196608814408	0.00975041912187422	ESR1/MTOR/TGFB1	3
GO:0050714	BP	GO:0050714	positive regulation of protein secretion	3/26	268/18670	0.00595702025725166	0.022196608814408	0.00975041912187422	EGFR/INS/TGFB1	3
GO:0007249	BP	GO:0007249	I-kappaB kinase/NF-kappaB signaling	3/26	269/18670	0.00601866995979395	0.0223859882677228	0.00983360881352172	AKT1/ESR1/TLR9	3
GO:0046651	BP	GO:0046651	lymphocyte proliferation	3/26	272/18670	0.00620592665677152	0.0229997425200779	0.0101032158173813	PIK3CG/TGFB1/TLR9	3
GO:1902105	BP	GO:1902105	regulation of leukocyte differentiation	3/26	272/18670	0.00620592665677152	0.0229997425200779	0.0101032158173813	MTOR/TGFB1/TLR9	3
GO:0043542	BP	GO:0043542	endothelial cell migration	3/26	273/18670	0.00626911693028791	0.0231923681785964	0.0101878314863732	AKT1/PIK3CA/TGFB1	3
GO:0032943	BP	GO:0032943	mononuclear cell proliferation	3/26	274/18670	0.00633269396893276	0.0233430484598747	0.0102540215926254	PIK3CG/TGFB1/TLR9	3
GO:0042058	BP	GO:0042058	regulation of epidermal growth factor receptor signaling pathway	2/26	86/18670	0.00634371046153268	0.0233430484598747	0.0102540215926254	AKT1/EGFR	2
GO:0042446	BP	GO:0042446	hormone biosynthetic process	2/26	86/18670	0.00634371046153268	0.0233430484598747	0.0102540215926254	HSD11B1/VDR	2
GO:0007411	BP	GO:0007411	axon guidance	3/26	276/18670	0.00646101089734863	0.0237032306518659	0.0104122406864299	PIK3CA/PIK3CB/PIK3CD	3
GO:0001892	BP	GO:0001892	embryonic placenta development	2/26	87/18670	0.00648744127125537	0.0237032306518659	0.0104122406864299	AKT1/EGFR	2
GO:0045844	BP	GO:0045844	positive regulation of striated muscle tissue development	2/26	87/18670	0.00648744127125537	0.0237032306518659	0.0104122406864299	MTOR/TGFB1	2
GO:0048636	BP	GO:0048636	positive regulation of muscle organ development	2/26	87/18670	0.00648744127125537	0.0237032306518659	0.0104122406864299	MTOR/TGFB1	2
GO:0097485	BP	GO:0097485	neuron projection guidance	3/26	277/18670	0.0065257520539184	0.0238011556393355	0.0104552567019987	PIK3CA/PIK3CB/PIK3CD	3
GO:1900407	BP	GO:1900407	regulation of cellular response to oxidative stress	2/26	88/18670	0.00663265558221911	0.0240637399018055	0.0105706034486705	AKT1/INS	2
GO:1901863	BP	GO:1901863	positive regulation of muscle tissue development	2/26	88/18670	0.00663265558221911	0.0240637399018055	0.0105706034486705	MTOR/TGFB1	2
GO:1903321	BP	GO:1903321	negative regulation of protein modification by small protein conjugation or removal	2/26	88/18670	0.00663265558221911	0.0240637399018055	0.0105706034486705	AKT1/MTOR	2
GO:1901019	BP	GO:1901019	regulation of calcium ion transmembrane transporter activity	2/26	89/18670	0.00677934931258241	0.0245528798221023	0.0107854704705662	NOS1/TLR9	2
GO:0032409	BP	GO:0032409	regulation of transporter activity	3/26	283/18670	0.00692239589728822	0.0249583763534401	0.0109635950285141	INS/NOS1/TLR9	3
GO:0010717	BP	GO:0010717	regulation of epithelial to mesenchymal transition	2/26	90/18670	0.00692751838823723	0.0249583763534401	0.0109635950285141	MTOR/TGFB1	2
GO:0031058	BP	GO:0031058	positive regulation of histone modification	2/26	90/18670	0.00692751838823723	0.0249583763534401	0.0109635950285141	NOS1/TGFB1	2
GO:1904063	BP	GO:1904063	negative regulation of cation transmembrane transport	2/26	91/18670	0.00707715874279666	0.0254531552697452	0.0111809391213428	TGFB1/TLR9	2
GO:0044262	BP	GO:0044262	cellular carbohydrate metabolic process	3/26	286/18670	0.00712601467504688	0.0255843721319391	0.0112385794308579	AKT1/INS/MTOR	3
GO:0002793	BP	GO:0002793	positive regulation of peptide secretion	3/26	288/18670	0.00726373325716988	0.026033622835056	0.011435924110075	EGFR/INS/TGFB1	3
GO:0003073	BP	GO:0003073	regulation of systemic arterial blood pressure	2/26	93/18670	0.00738083706161359	0.0263165017989947	0.0115601858151952	AR/TNNI3	2
GO:0036473	BP	GO:0036473	cell death in response to oxidative stress	2/26	93/18670	0.00738083706161359	0.0263165017989947	0.0115601858151952	AKT1/INS	2
GO:1901184	BP	GO:1901184	regulation of ERBB signaling pathway	2/26	93/18670	0.00738083706161359	0.0263165017989947	0.0115601858151952	AKT1/EGFR	2
GO:0010632	BP	GO:0010632	regulation of epithelial cell migration	3/26	291/18670	0.00747328185031912	0.026600252782203	0.0116848305767287	AKT1/MTOR/TGFB1	3
GO:0002702	BP	GO:0002702	positive regulation of production of molecular mediator of immune response	2/26	95/18670	0.00769035189189328	0.0272789840693573	0.0119829803786294	TGFB1/TLR9	2
GO:0044070	BP	GO:0044070	regulation of anion transport	2/26	95/18670	0.00769035189189328	0.0272789840693573	0.0119829803786294	AKT1/MTOR	2
GO:0016236	BP	GO:0016236	macroautophagy	3/26	295/18670	0.00775824919363013	0.0274727043363478	0.0120680768819445	AKT1/MTOR/PIK3CA	3
GO:0048010	BP	GO:0048010	vascular endothelial growth factor receptor signaling pathway	2/26	96/18670	0.00784728791455113	0.0276931593981088	0.0121649173167911	PIK3CA/PIK3CB	2
GO:0090277	BP	GO:0090277	positive regulation of peptide hormone secretion	2/26	96/18670	0.00784728791455113	0.0276931593981088	0.0121649173167911	EGFR/INS	2
GO:0070661	BP	GO:0070661	leukocyte proliferation	3/26	298/18670	0.00797617106821457	0.0280605552289564	0.0123263051830344	PIK3CG/TGFB1/TLR9	3
GO:0030316	BP	GO:0030316	osteoclast differentiation	2/26	97/18670	0.00800567097924772	0.0280605552289564	0.0123263051830344	MTOR/TGFB1	2
GO:0048709	BP	GO:0048709	oligodendrocyte differentiation	2/26	97/18670	0.00800567097924772	0.0280605552289564	0.0123263051830344	MTOR/TGFB1	2
GO:1902882	BP	GO:1902882	regulation of response to oxidative stress	2/26	97/18670	0.00800567097924772	0.0280605552289564	0.0123263051830344	AKT1/INS	2
GO:0006164	BP	GO:0006164	purine nucleotide biosynthetic process	3/26	300/18670	0.00812345873642707	0.0284252329389698	0.0124864990462847	INS/NOS1/TGFB1	3
GO:0050848	BP	GO:0050848	regulation of calcium-mediated signaling	2/26	98/18670	0.00816549707330033	0.0284280268477863	0.0124877263410565	MTOR/NOS1	2
GO:0060191	BP	GO:0060191	regulation of lipase activity	2/26	98/18670	0.00816549707330033	0.0284280268477863	0.0124877263410565	EGFR/ESR1	2
GO:2001243	BP	GO:2001243	negative regulation of intrinsic apoptotic signaling pathway	2/26	98/18670	0.00816549707330033	0.0284280268477863	0.0124877263410565	AKT1/INS	2
GO:0034599	BP	GO:0034599	cellular response to oxidative stress	3/26	302/18670	0.00827235650292641	0.0287516525177341	0.0126298870624069	AKT1/EGFR/INS	3
GO:0019395	BP	GO:0019395	fatty acid oxidation	2/26	99/18670	0.00832676219164931	0.0288921882757228	0.0126916209314612	AKT1/MTOR	2
GO:1903037	BP	GO:1903037	regulation of leukocyte cell-cell adhesion	3/26	304/18670	0.00842286854789381	0.0291767037806439	0.0128166015284005	AKT1/PIK3CA/TGFB1	3
GO:0022600	BP	GO:0022600	digestive system process	2/26	100/18670	0.00848946233684598	0.0293091955135183	0.0128748018569512	TLR9/VDR	2
GO:0055024	BP	GO:0055024	regulation of cardiac muscle tissue development	2/26	100/18670	0.00848946233684598	0.0293091955135183	0.0128748018569512	MTOR/TGFB1	2
GO:0034440	BP	GO:0034440	lipid oxidation	2/26	101/18670	0.00865359351904042	0.0298260523289593	0.0131018442226875	AKT1/MTOR	2
GO:0000079	BP	GO:0000079	regulation of cyclin-dependent protein serine/threonine kinase activity	2/26	102/18670	0.0088191517559694	0.030295690749742	0.0133081447200587	AKT1/EGFR	2
GO:0010522	BP	GO:0010522	regulation of calcium ion transport into cytosol	2/26	102/18670	0.0088191517559694	0.030295690749742	0.0133081447200587	NOS1/TGFB1	2
GO:0042113	BP	GO:0042113	B cell activation	3/26	310/18670	0.00888413117387404	0.0304682972928217	0.0133839664887026	PIK3CD/TGFB1/TLR9	3
GO:1905269	BP	GO:1905269	positive regulation of chromatin organization	2/26	103/18670	0.00898613307294414	0.0307670913821995	0.0135152193132638	NOS1/TGFB1	2
GO:0046879	BP	GO:0046879	hormone secretion	3/26	312/18670	0.00904114082839072	0.0309042631952264	0.0135754754848216	EGFR/INS/MC4R	3
GO:0072522	BP	GO:0072522	purine-containing compound biosynthetic process	3/26	313/18670	0.00912025824327179	0.0310719836031072	0.0136491508955927	INS/NOS1/TGFB1	3
GO:1901214	BP	GO:1901214	regulation of neuron death	3/26	313/18670	0.00912025824327179	0.0310719836031072	0.0136491508955927	AKT1/MTOR/PIK3CA	3
GO:0030593	BP	GO:0030593	neutrophil chemotaxis	2/26	104/18670	0.00915453350283835	0.0310863305153854	0.0136554531379302	PIK3CD/PIK3CG	2
GO:2001237	BP	GO:2001237	negative regulation of extrinsic apoptotic signaling pathway	2/26	104/18670	0.00915453350283835	0.0310863305153854	0.0136554531379302	AKT1/AR	2
GO:0050863	BP	GO:0050863	regulation of T cell activation	3/26	314/18670	0.0091997846859084	0.0311887782466534	0.0137004558825521	AKT1/PIK3CA/TGFB1	3
GO:0007009	BP	GO:0007009	plasma membrane organization	2/26	105/18670	0.00932434908607602	0.0315077678268059	0.0138405800847671	AKT1/AR	2
GO:0008593	BP	GO:0008593	regulation of Notch signaling pathway	2/26	105/18670	0.00932434908607602	0.0315077678268059	0.0138405800847671	AKT1/EGFR	2
GO:0050851	BP	GO:0050851	antigen receptor-mediated signaling pathway	3/26	316/18670	0.0093600665386331	0.0315768639508862	0.0138709322964546	PIK3CA/PIK3CB/PIK3CD	3
GO:0021510	BP	GO:0021510	spinal cord development	2/26	106/18670	0.00949557587061942	0.0319298388625056	0.0140259854109449	AKT1/MTOR	2
GO:1904029	BP	GO:1904029	regulation of cyclin-dependent protein kinase activity	2/26	106/18670	0.00949557587061942	0.0319298388625056	0.0140259854109449	AKT1/EGFR	2
GO:0007568	BP	GO:0007568	aging	3/26	321/18670	0.00976796171487777	0.0327924428999468	0.0144049059465815	AKT1/MTOR/TGFB1	3
GO:0009062	BP	GO:0009062	fatty acid catabolic process	2/26	108/18670	0.00984224727309144	0.0329882777321768	0.0144909313259028	AKT1/MTOR	2
GO:0051149	BP	GO:0051149	positive regulation of muscle cell differentiation	2/26	109/18670	0.0100176840245275	0.0335219588393574	0.0147253641852619	MTOR/TGFB1	2
GO:0016101	BP	GO:0016101	diterpenoid metabolic process	2/26	110/18670	0.0101945162442601	0.0340585776948787	0.0149610875245242	EGFR/TTR	2
GO:1904019	BP	GO:1904019	epithelial cell apoptotic process	2/26	111/18670	0.0103727400177623	0.0345981070269879	0.0151980893638861	MTOR/PIK3CG	2
GO:0001655	BP	GO:0001655	urogenital system development	3/26	330/18670	0.0105282086993071	0.0348042468480531	0.0152886414689351	AR/ESR1/TGFB1	3
GO:0032496	BP	GO:0032496	response to lipopolysaccharide	3/26	330/18670	0.0105282086993071	0.0348042468480531	0.0152886414689351	AKT1/NOS1/TGFB1	3
GO:0051235	BP	GO:0051235	maintenance of location	3/26	330/18670	0.0105282086993071	0.0348042468480531	0.0152886414689351	AKT1/NOS1/TGFB1	3
GO:0001938	BP	GO:0001938	positive regulation of endothelial cell proliferation	2/26	112/18670	0.0105523514379735	0.0348042468480531	0.0152886414689351	AKT1/MTOR	2
GO:0014902	BP	GO:0014902	myotube differentiation	2/26	112/18670	0.0105523514379735	0.0348042468480531	0.0152886414689351	MTOR/NOS1	2
GO:0043279	BP	GO:0043279	response to alkaloid	2/26	112/18670	0.0105523514379735	0.0348042468480531	0.0152886414689351	BCHE/MTOR	2
GO:1903510	BP	GO:1903510	mucopolysaccharide metabolic process	2/26	112/18670	0.0105523514379735	0.0348042468480531	0.0152886414689351	AKT1/TGFB1	2
GO:0008202	BP	GO:0008202	steroid metabolic process	3/26	331/18670	0.010614757637303	0.0349543292897175	0.015354568959089	ESR1/HSD11B1/VDR	3
GO:0043200	BP	GO:0043200	response to amino acid	2/26	113/18670	0.0107333466052872	0.0352326361583077	0.0154768222562453	EGFR/MTOR	2
GO:0046620	BP	GO:0046620	regulation of organ growth	2/26	113/18670	0.0107333466052872	0.0352326361583077	0.0154768222562453	AKT1/MTOR	2
GO:0042752	BP	GO:0042752	regulation of circadian rhythm	2/26	114/18670	0.0109157216275391	0.0357745044782106	0.015714851554869	MAPK10/MTOR	2
GO:0007596	BP	GO:0007596	blood coagulation	3/26	336/18670	0.0110537642320195	0.0361695956199624	0.0158884052835323	PIK3CA/PIK3CB/PIK3CG	3
GO:0007159	BP	GO:0007159	leukocyte cell-cell adhesion	3/26	337/18670	0.0111428206964949	0.0364034015803339	0.0159911104366426	AKT1/PIK3CA/TGFB1	3
GO:0070252	BP	GO:0070252	actin-mediated cell contraction	2/26	116/18670	0.0112845957053413	0.0368084288937631	0.0161690288788138	TNNI3/TNNT2	2
GO:0002761	BP	GO:0002761	regulation of myeloid leukocyte differentiation	2/26	117/18670	0.0114710870136676	0.0371821441132674	0.0163331926955868	MTOR/TGFB1	2
GO:0051153	BP	GO:0051153	regulation of striated muscle cell differentiation	2/26	117/18670	0.0114710870136676	0.0371821441132674	0.0163331926955868	MTOR/TGFB1	2
GO:1900371	BP	GO:1900371	regulation of purine nucleotide biosynthetic process	2/26	117/18670	0.0114710870136676	0.0371821441132674	0.0163331926955868	INS/NOS1	2
GO:1901222	BP	GO:1901222	regulation of NIK/NF-kappaB signaling	2/26	117/18670	0.0114710870136676	0.0371821441132674	0.0163331926955868	EGFR/TLR9	2
GO:0007599	BP	GO:0007599	hemostasis	3/26	341/18670	0.0115032431957312	0.0372280233627106	0.0163533463107092	PIK3CA/PIK3CB/PIK3CG	3
GO:0050817	BP	GO:0050817	coagulation	3/26	342/18670	0.0115943998533959	0.0374644045262856	0.0164571826866459	PIK3CA/PIK3CB/PIK3CG	3
GO:0030808	BP	GO:0030808	regulation of nucleotide biosynthetic process	2/26	118/18670	0.0116589426824606	0.0375555973011347	0.0164972414083677	INS/NOS1	2
GO:1990266	BP	GO:1990266	neutrophil migration	2/26	118/18670	0.0116589426824606	0.0375555973011347	0.0164972414083677	PIK3CD/PIK3CG	2
GO:0002698	BP	GO:0002698	negative regulation of immune effector process	2/26	120/18670	0.0120387316882934	0.0386585359183087	0.0169817349574979	INS/TGFB1	2
GO:0006721	BP	GO:0006721	terpenoid metabolic process	2/26	120/18670	0.0120387316882934	0.0386585359183087	0.0169817349574979	EGFR/TTR	2
GO:0070997	BP	GO:0070997	neuron death	3/26	348/18670	0.0121501964653296	0.0389559787446535	0.01711239420576	AKT1/MTOR/PIK3CA	3
GO:0071621	BP	GO:0071621	granulocyte chemotaxis	2/26	123/18670	0.0126185517615783	0.0403949923265387	0.0177445171423205	PIK3CD/PIK3CG	2
GO:0014013	BP	GO:0014013	regulation of gliogenesis	2/26	124/18670	0.0128145128929936	0.0408956985535659	0.0179644649555774	MTOR/TGFB1	2
GO:0051209	BP	GO:0051209	release of sequestered calcium ion into cytosol	2/26	124/18670	0.0128145128929936	0.0408956985535659	0.0179644649555774	NOS1/TGFB1	2
GO:0022412	BP	GO:0022412	cellular process involved in reproduction in multicellular organism	3/26	357/18670	0.0130124835816589	0.0414635070059641	0.0182138891103263	AKT1/MTOR/TGFB1	3
GO:0051283	BP	GO:0051283	negative regulation of sequestering of calcium ion	2/26	126/18670	0.0132104439388293	0.042029535485383	0.0184625313671411	NOS1/TGFB1	2
GO:0031331	BP	GO:0031331	positive regulation of cellular catabolic process	3/26	361/18670	0.013406789527074	0.0422838879260942	0.0185742620789063	AKT1/INS/PIK3CB	3
GO:0018108	BP	GO:0018108	peptidyl-tyrosine phosphorylation	3/26	363/18670	0.0136065057464798	0.0422838879260942	0.0185742620789063	EGFR/MTOR/TGFB1	3
GO:0010595	BP	GO:0010595	positive regulation of endothelial cell migration	2/26	128/18670	0.0136116947065629	0.0422838879260942	0.0185742620789063	AKT1/TGFB1	2
GO:0051282	BP	GO:0051282	regulation of sequestering of calcium ion	2/26	128/18670	0.0136116947065629	0.0422838879260942	0.0185742620789063	NOS1/TGFB1	2
GO:0010038	BP	GO:0010038	response to metal ion	3/26	364/18670	0.0137070057007947	0.0422838879260942	0.0185742620789063	AKT1/EGFR/TNNT2	3
GO:0034754	BP	GO:0034754	cellular hormone metabolic process	2/26	129/18670	0.0138143055176394	0.0422838879260942	0.0185742620789063	ESR1/TTR	2
GO:1903038	BP	GO:1903038	negative regulation of leukocyte cell-cell adhesion	2/26	129/18670	0.0138143055176394	0.0422838879260942	0.0185742620789063	AKT1/TGFB1	2
GO:0010918	BP	GO:0010918	positive regulation of mitochondrial membrane potential	1/26	10/18670	0.0138424526721305	0.0422838879260942	0.0185742620789063	AKT1	1
GO:0014041	BP	GO:0014041	regulation of neuron maturation	1/26	10/18670	0.0138424526721305	0.0422838879260942	0.0185742620789063	MTOR	1
GO:0031284	BP	GO:0031284	positive regulation of guanylate cyclase activity	1/26	10/18670	0.0138424526721305	0.0422838879260942	0.0185742620789063	NOS1	1
GO:0032070	BP	GO:0032070	regulation of deoxyribonuclease activity	1/26	10/18670	0.0138424526721305	0.0422838879260942	0.0185742620789063	AKT1	1
GO:0032621	BP	GO:0032621	interleukin-18 production	1/26	10/18670	0.0138424526721305	0.0422838879260942	0.0185742620789063	TLR9	1
GO:0043471	BP	GO:0043471	regulation of cellular carbohydrate catabolic process	1/26	10/18670	0.0138424526721305	0.0422838879260942	0.0185742620789063	INS	1
GO:0045988	BP	GO:0045988	negative regulation of striated muscle contraction	1/26	10/18670	0.0138424526721305	0.0422838879260942	0.0185742620789063	PIK3CG	1
GO:0046322	BP	GO:0046322	negative regulation of fatty acid oxidation	1/26	10/18670	0.0138424526721305	0.0422838879260942	0.0185742620789063	AKT1	1
GO:0051593	BP	GO:0051593	response to folic acid	1/26	10/18670	0.0138424526721305	0.0422838879260942	0.0185742620789063	BCHE	1
GO:0060068	BP	GO:0060068	vagina development	1/26	10/18670	0.0138424526721305	0.0422838879260942	0.0185742620789063	ESR1	1
GO:0060513	BP	GO:0060513	prostatic bud formation	1/26	10/18670	0.0138424526721305	0.0422838879260942	0.0185742620789063	AR	1
GO:0060768	BP	GO:0060768	regulation of epithelial cell proliferation involved in prostate gland development	1/26	10/18670	0.0138424526721305	0.0422838879260942	0.0185742620789063	AR	1
GO:0071233	BP	GO:0071233	cellular response to leucine	1/26	10/18670	0.0138424526721305	0.0422838879260942	0.0185742620789063	MTOR	1
GO:0090336	BP	GO:0090336	positive regulation of brown fat cell differentiation	1/26	10/18670	0.0138424526721305	0.0422838879260942	0.0185742620789063	INS	1
GO:0098917	BP	GO:0098917	retrograde trans-synaptic signaling	1/26	10/18670	0.0138424526721305	0.0422838879260942	0.0185742620789063	NOS1	1
GO:0140052	BP	GO:0140052	cellular response to oxidised low-density lipoprotein particle stimulus	1/26	10/18670	0.0138424526721305	0.0422838879260942	0.0185742620789063	AKT1	1
GO:1901838	BP	GO:1901838	positive regulation of transcription of nucleolar large rRNA by RNA polymerase I	1/26	10/18670	0.0138424526721305	0.0422838879260942	0.0185742620789063	MTOR	1
GO:1990253	BP	GO:1990253	cellular response to leucine starvation	1/26	10/18670	0.0138424526721305	0.0422838879260942	0.0185742620789063	MTOR	1
GO:1990535	BP	GO:1990535	neuron projection maintenance	1/26	10/18670	0.0138424526721305	0.0422838879260942	0.0185742620789063	INS	1
GO:2000253	BP	GO:2000253	positive regulation of feeding behavior	1/26	10/18670	0.0138424526721305	0.0422838879260942	0.0185742620789063	MTOR	1
GO:0018212	BP	GO:0018212	peptidyl-tyrosine modification	3/26	366/18670	0.0139092907355514	0.0424253882612393	0.0186364196627555	EGFR/MTOR/TGFB1	3
GO:0006909	BP	GO:0006909	phagocytosis	3/26	369/18670	0.0142159353111922	0.0431292592692735	0.0189456127198325	PIK3CA/PIK3CB/TGFB1	3
GO:0035690	BP	GO:0035690	cellular response to drug	3/26	369/18670	0.0142159353111922	0.0431292592692735	0.0189456127198325	EGFR/NR3C1/TGFB1	3
GO:0046887	BP	GO:0046887	positive regulation of hormone secretion	2/26	131/18670	0.0142234791207179	0.0431292592692735	0.0189456127198325	EGFR/INS	2
GO:0051208	BP	GO:0051208	sequestering of calcium ion	2/26	131/18670	0.0142234791207179	0.0431292592692735	0.0189456127198325	NOS1/TGFB1	2
GO:0042177	BP	GO:0042177	negative regulation of protein catabolic process	2/26	132/18670	0.0144300343850414	0.0435639578222857	0.019136565000831	EGFR/INS	2
GO:0055007	BP	GO:0055007	cardiac muscle cell differentiation	2/26	132/18670	0.0144300343850414	0.0435639578222857	0.019136565000831	MTOR/TGFB1	2
GO:0072329	BP	GO:0072329	monocarboxylic acid catabolic process	2/26	132/18670	0.0144300343850414	0.0435639578222857	0.019136565000831	AKT1/MTOR	2
GO:0001701	BP	GO:0001701	in utero embryonic development	3/26	373/18670	0.0146308112825859	0.0441057109801568	0.0193745437116336	AKT1/AR/EGFR	3
GO:0048565	BP	GO:0048565	digestive tract development	2/26	134/18670	0.0148470630742195	0.0446924693413187	0.019632292090786	EGFR/TGFB1	2
GO:0001976	BP	GO:0001976	neurological system process involved in regulation of systemic arterial blood pressure	1/26	11/18670	0.0152165199942382	0.0448258737152203	0.0196908933198794	TNNI3	1
GO:0033148	BP	GO:0033148	positive regulation of intracellular estrogen receptor signaling pathway	1/26	11/18670	0.0152165199942382	0.0448258737152203	0.0196908933198794	AR	1
GO:0033327	BP	GO:0033327	Leydig cell differentiation	1/26	11/18670	0.0152165199942382	0.0448258737152203	0.0196908933198794	AR	1
GO:0033860	BP	GO:0033860	regulation of NAD(P)H oxidase activity	1/26	11/18670	0.0152165199942382	0.0448258737152203	0.0196908933198794	INS	1
GO:0042482	BP	GO:0042482	positive regulation of odontogenesis	1/26	11/18670	0.0152165199942382	0.0448258737152203	0.0196908933198794	TGFB1	1
GO:0043117	BP	GO:0043117	positive regulation of vascular permeability	1/26	11/18670	0.0152165199942382	0.0448258737152203	0.0196908933198794	TGFB1	1
GO:0045351	BP	GO:0045351	type I interferon biosynthetic process	1/26	11/18670	0.0152165199942382	0.0448258737152203	0.0196908933198794	TLR9	1
GO:0045899	BP	GO:0045899	positive regulation of RNA polymerase II transcriptional preinitiation complex assembly	1/26	11/18670	0.0152165199942382	0.0448258737152203	0.0196908933198794	ESR1	1
GO:0060525	BP	GO:0060525	prostate glandular acinus development	1/26	11/18670	0.0152165199942382	0.0448258737152203	0.0196908933198794	ESR1	1
GO:0060767	BP	GO:0060767	epithelial cell proliferation involved in prostate gland development	1/26	11/18670	0.0152165199942382	0.0448258737152203	0.0196908933198794	AR	1
GO:0070673	BP	GO:0070673	response to interleukin-18	1/26	11/18670	0.0152165199942382	0.0448258737152203	0.0196908933198794	AKT1	1
GO:0086023	BP	GO:0086023	adenylate cyclase-activating adrenergic receptor signaling pathway involved in heart process	1/26	11/18670	0.0152165199942382	0.0448258737152203	0.0196908933198794	NOS1	1
GO:1901201	BP	GO:1901201	regulation of extracellular matrix assembly	1/26	11/18670	0.0152165199942382	0.0448258737152203	0.0196908933198794	TGFB1	1
GO:1901894	BP	GO:1901894	regulation of calcium-transporting ATPase activity	1/26	11/18670	0.0152165199942382	0.0448258737152203	0.0196908933198794	TLR9	1
GO:2000767	BP	GO:2000767	positive regulation of cytoplasmic translation	1/26	11/18670	0.0152165199942382	0.0448258737152203	0.0196908933198794	MTOR	1
GO:0042176	BP	GO:0042176	regulation of protein catabolic process	3/26	381/18670	0.0154812532243482	0.0455408700824353	0.0200049734710076	AKT1/EGFR/INS	3
GO:0008584	BP	GO:0008584	male gonad development	2/26	138/18670	0.0156966884639563	0.0458017721372115	0.020119581265608	AR/ESR1	2
GO:0030048	BP	GO:0030048	actin filament-based movement	2/26	138/18670	0.0156966884639563	0.0458017721372115	0.020119581265608	TNNI3/TNNT2	2
GO:0046631	BP	GO:0046631	alpha-beta T cell activation	2/26	138/18670	0.0156966884639563	0.0458017721372115	0.020119581265608	INS/MTOR	2
GO:0006631	BP	GO:0006631	fatty acid metabolic process	3/26	383/18670	0.0156981854986081	0.0458017721372115	0.020119581265608	AKT1/INS/MTOR	3
GO:0002433	BP	GO:0002433	immune response-regulating cell surface receptor signaling pathway involved in phagocytosis	2/26	139/18670	0.0159123164327294	0.0458017721372115	0.020119581265608	PIK3CA/PIK3CB	2
GO:0002700	BP	GO:0002700	regulation of production of molecular mediator of immune response	2/26	139/18670	0.0159123164327294	0.0458017721372115	0.020119581265608	TGFB1/TLR9	2
GO:0006720	BP	GO:0006720	isoprenoid metabolic process	2/26	139/18670	0.0159123164327294	0.0458017721372115	0.020119581265608	EGFR/TTR	2
GO:0007189	BP	GO:0007189	adenylate cyclase-activating G protein-coupled receptor signaling pathway	2/26	139/18670	0.0159123164327294	0.0458017721372115	0.020119581265608	MC4R/NOS1	2
GO:0007586	BP	GO:0007586	digestion	2/26	139/18670	0.0159123164327294	0.0458017721372115	0.020119581265608	TLR9/VDR	2
GO:0035304	BP	GO:0035304	regulation of protein dephosphorylation	2/26	139/18670	0.0159123164327294	0.0458017721372115	0.020119581265608	MTOR/TGFB1	2
GO:0038096	BP	GO:0038096	Fc-gamma receptor signaling pathway involved in phagocytosis	2/26	139/18670	0.0159123164327294	0.0458017721372115	0.020119581265608	PIK3CA/PIK3CB	2
GO:0046546	BP	GO:0046546	development of primary male sexual characteristics	2/26	139/18670	0.0159123164327294	0.0458017721372115	0.020119581265608	AR/ESR1	2
GO:0009165	BP	GO:0009165	nucleotide biosynthetic process	3/26	386/18670	0.0160268327187676	0.0458017721372115	0.020119581265608	INS/NOS1/TGFB1	3
GO:0001837	BP	GO:0001837	epithelial to mesenchymal transition	2/26	140/18670	0.0161292256337288	0.0458017721372115	0.020119581265608	MTOR/TGFB1	2
GO:0097553	BP	GO:0097553	calcium ion transmembrane import into cytosol	2/26	140/18670	0.0161292256337288	0.0458017721372115	0.020119581265608	NOS1/TGFB1	2
GO:0009411	BP	GO:0009411	response to UV	2/26	141/18670	0.0163474123712835	0.0458017721372115	0.020119581265608	AKT1/EGFR	2
GO:0097530	BP	GO:0097530	granulocyte migration	2/26	141/18670	0.0163474123712835	0.0458017721372115	0.020119581265608	PIK3CD/PIK3CG	2
GO:1901293	BP	GO:1901293	nucleoside phosphate biosynthetic process	3/26	390/18670	0.0164711025273369	0.0458017721372115	0.020119581265608	INS/NOS1/TGFB1	3
GO:0038094	BP	GO:0038094	Fc-gamma receptor signaling pathway	2/26	142/18670	0.0165668729568371	0.0458017721372115	0.020119581265608	PIK3CA/PIK3CB	2
GO:0050871	BP	GO:0050871	positive regulation of B cell activation	2/26	142/18670	0.0165668729568371	0.0458017721372115	0.020119581265608	TGFB1/TLR9	2
GO:1900542	BP	GO:1900542	regulation of purine nucleotide metabolic process	2/26	142/18670	0.0165668729568371	0.0458017721372115	0.020119581265608	INS/NOS1	2
GO:0002024	BP	GO:0002024	diet induced thermogenesis	1/26	12/18670	0.0165887462914756	0.0458017721372115	0.020119581265608	MC4R	1
GO:0002551	BP	GO:0002551	mast cell chemotaxis	1/26	12/18670	0.0165887462914756	0.0458017721372115	0.020119581265608	PIK3CD	1
GO:0002674	BP	GO:0002674	negative regulation of acute inflammatory response	1/26	12/18670	0.0165887462914756	0.0458017721372115	0.020119581265608	INS	1
GO:0006527	BP	GO:0006527	arginine catabolic process	1/26	12/18670	0.0165887462914756	0.0458017721372115	0.020119581265608	NOS1	1
GO:0010896	BP	GO:0010896	regulation of triglyceride catabolic process	1/26	12/18670	0.0165887462914756	0.0458017721372115	0.020119581265608	PIK3CG	1
GO:0010960	BP	GO:0010960	magnesium ion homeostasis	1/26	12/18670	0.0165887462914756	0.0458017721372115	0.020119581265608	EGFR	1
GO:0014889	BP	GO:0014889	muscle atrophy	1/26	12/18670	0.0165887462914756	0.0458017721372115	0.020119581265608	MTOR	1
GO:0031282	BP	GO:0031282	regulation of guanylate cyclase activity	1/26	12/18670	0.0165887462914756	0.0458017721372115	0.020119581265608	NOS1	1
GO:0032252	BP	GO:0032252	secretory granule localization	1/26	12/18670	0.0165887462914756	0.0458017721372115	0.020119581265608	PIK3CG	1
GO:0032429	BP	GO:0032429	regulation of phospholipase A2 activity	1/26	12/18670	0.0165887462914756	0.0458017721372115	0.020119581265608	EGFR	1
GO:0042368	BP	GO:0042368	vitamin D biosynthetic process	1/26	12/18670	0.0165887462914756	0.0458017721372115	0.020119581265608	VDR	1
GO:0042659	BP	GO:0042659	regulation of cell fate specification	1/26	12/18670	0.0165887462914756	0.0458017721372115	0.020119581265608	AR	1
GO:0045416	BP	GO:0045416	positive regulation of interleukin-8 biosynthetic process	1/26	12/18670	0.0165887462914756	0.0458017721372115	0.020119581265608	TLR9	1
GO:0048642	BP	GO:0048642	negative regulation of skeletal muscle tissue development	1/26	12/18670	0.0165887462914756	0.0458017721372115	0.020119581265608	TGFB1	1
GO:0051549	BP	GO:0051549	positive regulation of keratinocyte migration	1/26	12/18670	0.0165887462914756	0.0458017721372115	0.020119581265608	MTOR	1
GO:0060391	BP	GO:0060391	positive regulation of SMAD protein signal transduction	1/26	12/18670	0.0165887462914756	0.0458017721372115	0.020119581265608	TGFB1	1
GO:0060442	BP	GO:0060442	branching involved in prostate gland morphogenesis	1/26	12/18670	0.0165887462914756	0.0458017721372115	0.020119581265608	ESR1	1
GO:0060742	BP	GO:0060742	epithelial cell differentiation involved in prostate gland development	1/26	12/18670	0.0165887462914756	0.0458017721372115	0.020119581265608	AR	1
GO:0072520	BP	GO:0072520	seminiferous tubule development	1/26	12/18670	0.0165887462914756	0.0458017721372115	0.020119581265608	AR	1
GO:0090209	BP	GO:0090209	negative regulation of triglyceride metabolic process	1/26	12/18670	0.0165887462914756	0.0458017721372115	0.020119581265608	PIK3CG	1
GO:0097284	BP	GO:0097284	hepatocyte apoptotic process	1/26	12/18670	0.0165887462914756	0.0458017721372115	0.020119581265608	PIK3CG	1
GO:0097531	BP	GO:0097531	mast cell migration	1/26	12/18670	0.0165887462914756	0.0458017721372115	0.020119581265608	PIK3CD	1
GO:1902337	BP	GO:1902337	regulation of apoptotic process involved in morphogenesis	1/26	12/18670	0.0165887462914756	0.0458017721372115	0.020119581265608	VDR	1
GO:1902950	BP	GO:1902950	regulation of dendritic spine maintenance	1/26	12/18670	0.0165887462914756	0.0458017721372115	0.020119581265608	INS	1
GO:1903909	BP	GO:1903909	regulation of receptor clustering	1/26	12/18670	0.0165887462914756	0.0458017721372115	0.020119581265608	TGFB1	1
GO:0006606	BP	GO:0006606	protein import into nucleus	2/26	143/18670	0.0167876037089371	0.0462273827830652	0.0203065414546397	AKT1/TGFB1	2
GO:0031056	BP	GO:0031056	regulation of histone modification	2/26	143/18670	0.0167876037089371	0.0462273827830652	0.0203065414546397	NOS1/TGFB1	2
GO:0002431	BP	GO:0002431	Fc receptor mediated stimulatory signaling pathway	2/26	145/18670	0.0172328610224143	0.0473274323962189	0.0207897659360363	PIK3CA/PIK3CB	2
GO:0007612	BP	GO:0007612	learning	2/26	145/18670	0.0172328610224143	0.0473274323962189	0.0207897659360363	BCHE/MTOR	2
GO:0001503	BP	GO:0001503	ossification	3/26	398/18670	0.0173805142121085	0.0476277867678504	0.0209217041538506	AKT1/EGFR/TGFB1	3
GO:0002224	BP	GO:0002224	toll-like receptor signaling pathway	2/26	146/18670	0.017457380256301	0.0476277867678504	0.0209217041538506	ESR1/TLR9	2
GO:0006140	BP	GO:0006140	regulation of nucleotide metabolic process	2/26	146/18670	0.017457380256301	0.0476277867678504	0.0209217041538506	INS/NOS1	2
GO:0055123	BP	GO:0055123	digestive system development	2/26	146/18670	0.017457380256301	0.0476277867678504	0.0209217041538506	EGFR/TGFB1	2
GO:2000241	BP	GO:2000241	regulation of reproductive process	2/26	146/18670	0.017457380256301	0.0476277867678504	0.0209217041538506	AR/ESR1	2
GO:1903532	BP	GO:1903532	positive regulation of secretion by cell	3/26	399/18670	0.0174961511307891	0.0476706726462079	0.0209405428553789	EGFR/INS/TGFB1	3
GO:0002262	BP	GO:0002262	myeloid cell homeostasis	2/26	147/18670	0.0176831550017303	0.0476862828612095	0.0209474000352356	PIK3CB/PIK3CD	2
GO:0051592	BP	GO:0051592	response to calcium ion	2/26	148/18670	0.0179101816125959	0.0476862828612095	0.0209474000352356	EGFR/TNNT2	2
GO:0051668	BP	GO:0051668	localization within membrane	2/26	148/18670	0.0179101816125959	0.0476862828612095	0.0209474000352356	MAPK10/TGFB1	2
GO:0007183	BP	GO:0007183	SMAD protein complex assembly	1/26	13/18670	0.0179591339319736	0.0476862828612095	0.0209474000352356	TGFB1	1
GO:0007494	BP	GO:0007494	midgut development	1/26	13/18670	0.0179591339319736	0.0476862828612095	0.0209474000352356	EGFR	1
GO:0010839	BP	GO:0010839	negative regulation of keratinocyte proliferation	1/26	13/18670	0.0179591339319736	0.0476862828612095	0.0209474000352356	VDR	1
GO:0014745	BP	GO:0014745	negative regulation of muscle adaptation	1/26	13/18670	0.0179591339319736	0.0476862828612095	0.0209474000352356	MTOR	1
GO:0030656	BP	GO:0030656	regulation of vitamin metabolic process	1/26	13/18670	0.0179591339319736	0.0476862828612095	0.0209474000352356	VDR	1
GO:0032725	BP	GO:0032725	positive regulation of granulocyte macrophage colony-stimulating factor production	1/26	13/18670	0.0179591339319736	0.0476862828612095	0.0209474000352356	TLR9	1
GO:0043201	BP	GO:0043201	response to leucine	1/26	13/18670	0.0179591339319736	0.0476862828612095	0.0209474000352356	MTOR	1
GO:0043568	BP	GO:0043568	positive regulation of insulin-like growth factor receptor signaling pathway	1/26	13/18670	0.0179591339319736	0.0476862828612095	0.0209474000352356	AR	1
GO:0045078	BP	GO:0045078	positive regulation of interferon-gamma biosynthetic process	1/26	13/18670	0.0179591339319736	0.0476862828612095	0.0209474000352356	TLR9	1
GO:0060312	BP	GO:0060312	regulation of blood vessel remodeling	1/26	13/18670	0.0179591339319736	0.0476862828612095	0.0209474000352356	TGFB1	1
GO:0060601	BP	GO:0060601	lateral sprouting from an epithelium	1/26	13/18670	0.0179591339319736	0.0476862828612095	0.0209474000352356	AR	1
GO:0060712	BP	GO:0060712	spongiotrophoblast layer development	1/26	13/18670	0.0179591339319736	0.0476862828612095	0.0209474000352356	AKT1	1
GO:0061029	BP	GO:0061029	eyelid development in camera-type eye	1/26	13/18670	0.0179591339319736	0.0476862828612095	0.0209474000352356	EGFR	1
GO:0090594	BP	GO:0090594	inflammatory response to wounding	1/26	13/18670	0.0179591339319736	0.0476862828612095	0.0209474000352356	TGFB1	1
GO:1901836	BP	GO:1901836	regulation of transcription of nucleolar large rRNA by RNA polymerase I	1/26	13/18670	0.0179591339319736	0.0476862828612095	0.0209474000352356	MTOR	1
GO:0022407	BP	GO:0022407	regulation of cell-cell adhesion	3/26	403/18670	0.0179630630313744	0.0476862828612095	0.0209474000352356	AKT1/PIK3CA/TGFB1	3
GO:0045785	BP	GO:0045785	positive regulation of cell adhesion	3/26	403/18670	0.0179630630313744	0.0476862828612095	0.0209474000352356	AKT1/PIK3CA/TGFB1	3
GO:2001233	BP	GO:2001233	regulation of apoptotic signaling pathway	3/26	406/18670	0.0183178339938991	0.048565744486389	0.0213337256906005	AKT1/AR/INS	3
GO:0016331	BP	GO:0016331	morphogenesis of embryonic epithelium	2/26	150/18670	0.0183679758813761	0.0485741357067593	0.0213374117453595	AR/TGFB1	2
GO:0050777	BP	GO:0050777	negative regulation of immune response	2/26	150/18670	0.0183679758813761	0.0485741357067593	0.0213374117453595	INS/TGFB1	2
GO:0000187	BP	GO:0000187	activation of MAPK activity	2/26	152/18670	0.0188307340342919	0.0496708647741271	0.0218191775934397	MAPK10/PIK3CB	2
GO:0016202	BP	GO:0016202	regulation of striated muscle tissue development	2/26	152/18670	0.0188307340342919	0.0496708647741271	0.0218191775934397	MTOR/TGFB1	2
GO:0010935	BP	GO:0010935	regulation of macrophage cytokine production	1/26	14/18670	0.0193276852809458	0.0501501294366321	0.022029706659785	TGFB1	1
GO:0030213	BP	GO:0030213	hyaluronan biosynthetic process	1/26	14/18670	0.0193276852809458	0.0501501294366321	0.022029706659785	TGFB1	1
GO:0035112	BP	GO:0035112	genitalia morphogenesis	1/26	14/18670	0.0193276852809458	0.0501501294366321	0.022029706659785	AR	1
GO:0045591	BP	GO:0045591	positive regulation of regulatory T cell differentiation	1/26	14/18670	0.0193276852809458	0.0501501294366321	0.022029706659785	TGFB1	1
GO:0045651	BP	GO:0045651	positive regulation of macrophage differentiation	1/26	14/18670	0.0193276852809458	0.0501501294366321	0.022029706659785	TGFB1	1
GO:0051547	BP	GO:0051547	regulation of keratinocyte migration	1/26	14/18670	0.0193276852809458	0.0501501294366321	0.022029706659785	MTOR	1
GO:0061051	BP	GO:0061051	positive regulation of cell growth involved in cardiac muscle cell development	1/26	14/18670	0.0193276852809458	0.0501501294366321	0.022029706659785	MTOR	1
GO:0070885	BP	GO:0070885	negative regulation of calcineurin-NFAT signaling cascade	1/26	14/18670	0.0193276852809458	0.0501501294366321	0.022029706659785	MTOR	1
GO:0071391	BP	GO:0071391	cellular response to estrogen stimulus	1/26	14/18670	0.0193276852809458	0.0501501294366321	0.022029706659785	ESR1	1
GO:0106057	BP	GO:0106057	negative regulation of calcineurin-mediated signaling	1/26	14/18670	0.0193276852809458	0.0501501294366321	0.022029706659785	MTOR	1
GO:0106070	BP	GO:0106070	regulation of adenylate cyclase-activating G protein-coupled receptor signaling pathway	1/26	14/18670	0.0193276852809458	0.0501501294366321	0.022029706659785	NOS1	1
GO:1903054	BP	GO:1903054	negative regulation of extracellular matrix organization	1/26	14/18670	0.0193276852809458	0.0501501294366321	0.022029706659785	TGFB1	1
GO:1904748	BP	GO:1904748	regulation of apoptotic process involved in development	1/26	14/18670	0.0193276852809458	0.0501501294366321	0.022029706659785	VDR	1
GO:0030099	BP	GO:0030099	myeloid cell differentiation	3/26	416/18670	0.0195288553043029	0.0504956881086361	0.0221815020043536	MTOR/PIK3CD/TGFB1	3
GO:1901861	BP	GO:1901861	regulation of muscle tissue development	2/26	155/18670	0.0195341153224898	0.0504956881086361	0.0221815020043536	MTOR/TGFB1	2
GO:2001236	BP	GO:2001236	regulation of extrinsic apoptotic signaling pathway	2/26	155/18670	0.0195341153224898	0.0504956881086361	0.0221815020043536	AKT1/AR	2
GO:0016573	BP	GO:0016573	histone acetylation	2/26	156/18670	0.0197710264388696	0.0508674507885965	0.0223448081189854	NOS1/TGFB1	2
GO:0043535	BP	GO:0043535	regulation of blood vessel endothelial cell migration	2/26	156/18670	0.0197710264388696	0.0508674507885965	0.0223448081189854	AKT1/TGFB1	2
GO:0048634	BP	GO:0048634	regulation of muscle organ development	2/26	156/18670	0.0197710264388696	0.0508674507885965	0.0223448081189854	MTOR/TGFB1	2
GO:0051222	BP	GO:0051222	positive regulation of protein transport	3/26	418/18670	0.019776320325934	0.0508674507885965	0.0223448081189854	EGFR/INS/TGFB1	3
GO:0060402	BP	GO:0060402	calcium ion transport into cytosol	2/26	158/18670	0.0202485031924882	0.0517769976178119	0.0227443494574833	NOS1/TGFB1	2
GO:0009896	BP	GO:0009896	positive regulation of catabolic process	3/26	423/18670	0.0204026668910262	0.0517769976178119	0.0227443494574833	AKT1/INS/PIK3CB	3
GO:0002673	BP	GO:0002673	regulation of acute inflammatory response	2/26	159/18670	0.0204890616841246	0.0517769976178119	0.0227443494574833	INS/PIK3CG	2
GO:0009415	BP	GO:0009415	response to water	1/26	15/18670	0.020694402700687	0.0517769976178119	0.0227443494574833	MAPK10	1
GO:0017014	BP	GO:0017014	protein nitrosylation	1/26	15/18670	0.020694402700687	0.0517769976178119	0.0227443494574833	NOS1	1
GO:0018119	BP	GO:0018119	peptidyl-cysteine S-nitrosylation	1/26	15/18670	0.020694402700687	0.0517769976178119	0.0227443494574833	NOS1	1
GO:0030238	BP	GO:0030238	male sex determination	1/26	15/18670	0.020694402700687	0.0517769976178119	0.0227443494574833	AR	1
GO:0032645	BP	GO:0032645	regulation of granulocyte macrophage colony-stimulating factor production	1/26	15/18670	0.020694402700687	0.0517769976178119	0.0227443494574833	TLR9	1
GO:0034616	BP	GO:0034616	response to laminar fluid shear stress	1/26	15/18670	0.020694402700687	0.0517769976178119	0.0227443494574833	TGFB1	1
GO:0042362	BP	GO:0042362	fat-soluble vitamin biosynthetic process	1/26	15/18670	0.020694402700687	0.0517769976178119	0.0227443494574833	VDR	1
GO:0042921	BP	GO:0042921	glucocorticoid receptor signaling pathway	1/26	15/18670	0.020694402700687	0.0517769976178119	0.0227443494574833	NR3C1	1
GO:0045475	BP	GO:0045475	locomotor rhythm	1/26	15/18670	0.020694402700687	0.0517769976178119	0.0227443494574833	MTOR	1
GO:0045838	BP	GO:0045838	positive regulation of membrane potential	1/26	15/18670	0.020694402700687	0.0517769976178119	0.0227443494574833	AKT1	1
GO:0045898	BP	GO:0045898	regulation of RNA polymerase II transcriptional preinitiation complex assembly	1/26	15/18670	0.020694402700687	0.0517769976178119	0.0227443494574833	ESR1	1
GO:0051280	BP	GO:0051280	negative regulation of release of sequestered calcium ion into cytosol	1/26	15/18670	0.020694402700687	0.0517769976178119	0.0227443494574833	TGFB1	1
GO:0051770	BP	GO:0051770	positive regulation of nitric-oxide synthase biosynthetic process	1/26	15/18670	0.020694402700687	0.0517769976178119	0.0227443494574833	TLR9	1
GO:0055089	BP	GO:0055089	fatty acid homeostasis	1/26	15/18670	0.020694402700687	0.0517769976178119	0.0227443494574833	INS	1
GO:0071474	BP	GO:0071474	cellular hyperosmotic response	1/26	15/18670	0.020694402700687	0.0517769976178119	0.0227443494574833	MAPK10	1
GO:1902514	BP	GO:1902514	regulation of calcium ion transmembrane transport via high voltage-gated calcium channel	1/26	15/18670	0.020694402700687	0.0517769976178119	0.0227443494574833	NOS1	1
GO:1903729	BP	GO:1903729	regulation of plasma membrane organization	1/26	15/18670	0.020694402700687	0.0517769976178119	0.0227443494574833	AR	1
GO:2000402	BP	GO:2000402	negative regulation of lymphocyte migration	1/26	15/18670	0.020694402700687	0.0517769976178119	0.0227443494574833	AKT1	1
GO:0006754	BP	GO:0006754	ATP biosynthetic process	2/26	160/18670	0.0207308288334373	0.0517769976178119	0.0227443494574833	INS/TGFB1	2
GO:0030203	BP	GO:0030203	glycosaminoglycan metabolic process	2/26	160/18670	0.0207308288334373	0.0517769976178119	0.0227443494574833	AKT1/TGFB1	2
GO:0046661	BP	GO:0046661	male sex differentiation	2/26	160/18670	0.0207308288334373	0.0517769976178119	0.0227443494574833	AR/ESR1	2
GO:0018393	BP	GO:0018393	internal peptidyl-lysine acetylation	2/26	161/18670	0.0209738010848978	0.0523206521635327	0.0229831634007578	NOS1/TGFB1	2
GO:0048568	BP	GO:0048568	embryonic organ development	3/26	428/18670	0.0210400011905946	0.0523594734803246	0.0230002166413113	AKT1/EGFR/TGFB1	3
GO:0051047	BP	GO:0051047	positive regulation of secretion	3/26	428/18670	0.0210400011905946	0.0523594734803246	0.0230002166413113	EGFR/INS/TGFB1	3
GO:0001933	BP	GO:0001933	negative regulation of protein phosphorylation	3/26	429/18670	0.0211687876397722	0.0526166500469337	0.0231131879214618	AKT1/MTOR/TGFB1	3
GO:0051170	BP	GO:0051170	import into nucleus	2/26	163/18670	0.0214633467065834	0.053284755089093	0.0234066698777803	AKT1/TGFB1	2
GO:0007088	BP	GO:0007088	regulation of mitotic nuclear division	2/26	164/18670	0.0217099130001528	0.0536689514383564	0.0235754377946155	INS/TGFB1	2
GO:2001242	BP	GO:2001242	regulation of intrinsic apoptotic signaling pathway	2/26	165/18670	0.0219576702425365	0.0536689514383564	0.0235754377946155	AKT1/INS	2
GO:0002295	BP	GO:0002295	T-helper cell lineage commitment	1/26	16/18670	0.0220592885505817	0.0536689514383564	0.0235754377946155	MTOR	1
GO:0006206	BP	GO:0006206	pyrimidine nucleobase metabolic process	1/26	16/18670	0.0220592885505817	0.0536689514383564	0.0235754377946155	MTOR	1
GO:0006837	BP	GO:0006837	serotonin transport	1/26	16/18670	0.0220592885505817	0.0536689514383564	0.0235754377946155	NOS1	1
GO:0010934	BP	GO:0010934	macrophage cytokine production	1/26	16/18670	0.0220592885505817	0.0536689514383564	0.0235754377946155	TGFB1	1
GO:0014744	BP	GO:0014744	positive regulation of muscle adaptation	1/26	16/18670	0.0220592885505817	0.0536689514383564	0.0235754377946155	MTOR	1
GO:0030214	BP	GO:0030214	hyaluronan catabolic process	1/26	16/18670	0.0220592885505817	0.0536689514383564	0.0235754377946155	TGFB1	1
GO:0031958	BP	GO:0031958	corticosteroid receptor signaling pathway	1/26	16/18670	0.0220592885505817	0.0536689514383564	0.0235754377946155	NR3C1	1
GO:0032604	BP	GO:0032604	granulocyte macrophage colony-stimulating factor production	1/26	16/18670	0.0220592885505817	0.0536689514383564	0.0235754377946155	TLR9	1
GO:0043217	BP	GO:0043217	myelin maintenance	1/26	16/18670	0.0220592885505817	0.0536689514383564	0.0235754377946155	AKT1	1
GO:0045618	BP	GO:0045618	positive regulation of keratinocyte differentiation	1/26	16/18670	0.0220592885505817	0.0536689514383564	0.0235754377946155	VDR	1
GO:0060572	BP	GO:0060572	morphogenesis of an epithelial bud	1/26	16/18670	0.0220592885505817	0.0536689514383564	0.0235754377946155	AR	1
GO:0071380	BP	GO:0071380	cellular response to prostaglandin E stimulus	1/26	16/18670	0.0220592885505817	0.0536689514383564	0.0235754377946155	AKT1	1
GO:0086103	BP	GO:0086103	G protein-coupled receptor signaling pathway involved in heart process	1/26	16/18670	0.0220592885505817	0.0536689514383564	0.0235754377946155	NOS1	1
GO:1902001	BP	GO:1902001	fatty acid transmembrane transport	1/26	16/18670	0.0220592885505817	0.0536689514383564	0.0235754377946155	AKT1	1
GO:2000369	BP	GO:2000369	regulation of clathrin-dependent endocytosis	1/26	16/18670	0.0220592885505817	0.0536689514383564	0.0235754377946155	PIK3CB	1
GO:0006475	BP	GO:0006475	internal protein amino acid acetylation	2/26	166/18670	0.0222066149125405	0.0539639008685473	0.0237050017558568	NOS1/TGFB1	2
GO:0034614	BP	GO:0034614	cellular response to reactive oxygen species	2/26	168/18670	0.0227080524847901	0.0550530510416716	0.0241834383838759	AKT1/EGFR	2
GO:0050806	BP	GO:0050806	positive regulation of synaptic transmission	2/26	168/18670	0.0227080524847901	0.0550530510416716	0.0241834383838759	EGFR/INS	2
GO:0018394	BP	GO:0018394	peptidyl-lysine acetylation	2/26	169/18670	0.0229605383787716	0.0552778447103508	0.0242821846610163	NOS1/TGFB1	2
GO:0045619	BP	GO:0045619	regulation of lymphocyte differentiation	2/26	169/18670	0.0229605383787716	0.0552778447103508	0.0242821846610163	TGFB1/TLR9	2
GO:1901990	BP	GO:1901990	regulation of mitotic cell cycle phase transition	3/26	444/18670	0.0231534336408951	0.0552778447103508	0.0242821846610163	AKT1/EGFR/TGFB1	3
GO:0006022	BP	GO:0006022	aminoglycan metabolic process	2/26	170/18670	0.0232141976838232	0.0552778447103508	0.0242821846610163	AKT1/TGFB1	2
GO:0043433	BP	GO:0043433	negative regulation of DNA-binding transcription factor activity	2/26	170/18670	0.0232141976838232	0.0552778447103508	0.0242821846610163	ESR1/TLR9	2
GO:0010715	BP	GO:0010715	regulation of extracellular matrix disassembly	1/26	17/18670	0.0234223451871037	0.0552778447103508	0.0242821846610163	TGFB1	1
GO:0014733	BP	GO:0014733	regulation of skeletal muscle adaptation	1/26	17/18670	0.0234223451871037	0.0552778447103508	0.0242821846610163	MTOR	1
GO:0030540	BP	GO:0030540	female genitalia development	1/26	17/18670	0.0234223451871037	0.0552778447103508	0.0242821846610163	ESR1	1
GO:0032460	BP	GO:0032460	negative regulation of protein oligomerization	1/26	17/18670	0.0234223451871037	0.0552778447103508	0.0242821846610163	INS	1
GO:0032740	BP	GO:0032740	positive regulation of interleukin-17 production	1/26	17/18670	0.0234223451871037	0.0552778447103508	0.0242821846610163	TGFB1	1
GO:0033145	BP	GO:0033145	positive regulation of intracellular steroid hormone receptor signaling pathway	1/26	17/18670	0.0234223451871037	0.0552778447103508	0.0242821846610163	AR	1
GO:0035313	BP	GO:0035313	wound healing, spreading of epidermal cells	1/26	17/18670	0.0234223451871037	0.0552778447103508	0.0242821846610163	MTOR	1
GO:0042268	BP	GO:0042268	regulation of cytolysis	1/26	17/18670	0.0234223451871037	0.0552778447103508	0.0242821846610163	TGFB1	1
GO:0042790	BP	GO:0042790	nucleolar large rRNA transcription by RNA polymerase I	1/26	17/18670	0.0234223451871037	0.0552778447103508	0.0242821846610163	MTOR	1
GO:0043373	BP	GO:0043373	CD4-positive, alpha-beta T cell lineage commitment	1/26	17/18670	0.0234223451871037	0.0552778447103508	0.0242821846610163	MTOR	1
GO:0045072	BP	GO:0045072	regulation of interferon-gamma biosynthetic process	1/26	17/18670	0.0234223451871037	0.0552778447103508	0.0242821846610163	TLR9	1
GO:0045721	BP	GO:0045721	negative regulation of gluconeogenesis	1/26	17/18670	0.0234223451871037	0.0552778447103508	0.0242821846610163	INS	1
GO:0048535	BP	GO:0048535	lymph node development	1/26	17/18670	0.0234223451871037	0.0552778447103508	0.0242821846610163	TGFB1	1
GO:0051284	BP	GO:0051284	positive regulation of sequestering of calcium ion	1/26	17/18670	0.0234223451871037	0.0552778447103508	0.0242821846610163	TGFB1	1
GO:0060263	BP	GO:0060263	regulation of respiratory burst	1/26	17/18670	0.0234223451871037	0.0552778447103508	0.0242821846610163	INS	1
GO:0060644	BP	GO:0060644	mammary gland epithelial cell differentiation	1/26	17/18670	0.0234223451871037	0.0552778447103508	0.0242821846610163	AKT1	1
GO:0061577	BP	GO:0061577	calcium ion transmembrane transport via high voltage-gated calcium channel	1/26	17/18670	0.0234223451871037	0.0552778447103508	0.0242821846610163	NOS1	1
GO:2000811	BP	GO:2000811	negative regulation of anoikis	1/26	17/18670	0.0234223451871037	0.0552778447103508	0.0242821846610163	PIK3CA	1
GO:0009206	BP	GO:0009206	purine ribonucleoside triphosphate biosynthetic process	2/26	171/18670	0.0234690269128085	0.0552778447103508	0.0242821846610163	INS/TGFB1	2
GO:0060401	BP	GO:0060401	cytosolic calcium ion transport	2/26	171/18670	0.0234690269128085	0.0552778447103508	0.0242821846610163	NOS1/TGFB1	2
GO:0009145	BP	GO:0009145	purine nucleoside triphosphate biosynthetic process	2/26	172/18670	0.0237250225853698	0.0557538030756191	0.0244912613530791	INS/TGFB1	2
GO:0030324	BP	GO:0030324	lung development	2/26	172/18670	0.0237250225853698	0.0557538030756191	0.0244912613530791	EGFR/HSD11B1	2
GO:0055002	BP	GO:0055002	striated muscle cell development	2/26	173/18670	0.0239821812279171	0.056294155254634	0.0247286246486558	MTOR/TNNT2	2
GO:2001252	BP	GO:2001252	positive regulation of chromosome organization	2/26	174/18670	0.0242404993736167	0.0567996743371943	0.0249506866298477	NOS1/TGFB1	2
GO:0045088	BP	GO:0045088	regulation of innate immune response	3/26	452/18670	0.0242524721662198	0.0567996743371943	0.0249506866298477	ESR1/INS/TLR9	3
GO:0001936	BP	GO:0001936	regulation of endothelial cell proliferation	2/26	176/18670	0.0247606003408568	0.0572652882962964	0.0251552192811279	AKT1/MTOR	2
GO:0030323	BP	GO:0030323	respiratory tube development	2/26	176/18670	0.0247606003408568	0.0572652882962964	0.0251552192811279	EGFR/HSD11B1	2
GO:0006704	BP	GO:0006704	glucocorticoid biosynthetic process	1/26	18/18670	0.0247835749638227	0.0572652882962964	0.0251552192811279	HSD11B1	1
GO:0031065	BP	GO:0031065	positive regulation of histone deacetylation	1/26	18/18670	0.0247835749638227	0.0572652882962964	0.0251552192811279	TGFB1	1
GO:0031293	BP	GO:0031293	membrane protein intracellular domain proteolysis	1/26	18/18670	0.0247835749638227	0.0572652882962964	0.0251552192811279	TGFB1	1
GO:0042095	BP	GO:0042095	interferon-gamma biosynthetic process	1/26	18/18670	0.0247835749638227	0.0572652882962964	0.0251552192811279	TLR9	1
GO:0043011	BP	GO:0043011	myeloid dendritic cell differentiation	1/26	18/18670	0.0247835749638227	0.0572652882962964	0.0251552192811279	TGFB1	1
GO:0090190	BP	GO:0090190	positive regulation of branching involved in ureteric bud morphogenesis	1/26	18/18670	0.0247835749638227	0.0572652882962964	0.0251552192811279	TGFB1	1
GO:0097094	BP	GO:0097094	craniofacial suture morphogenesis	1/26	18/18670	0.0247835749638227	0.0572652882962964	0.0251552192811279	TGFB1	1
GO:0098877	BP	GO:0098877	neurotransmitter receptor transport to plasma membrane	1/26	18/18670	0.0247835749638227	0.0572652882962964	0.0251552192811279	MAPK10	1
GO:0098969	BP	GO:0098969	neurotransmitter receptor transport to postsynaptic membrane	1/26	18/18670	0.0247835749638227	0.0572652882962964	0.0251552192811279	MAPK10	1
GO:2000647	BP	GO:2000647	negative regulation of stem cell proliferation	1/26	18/18670	0.0247835749638227	0.0572652882962964	0.0251552192811279	TGFB1	1
GO:1904951	BP	GO:1904951	positive regulation of establishment of protein localization	3/26	456/18670	0.0248125809871815	0.0572683230820215	0.0251565523871448	EGFR/INS/TGFB1	3
GO:0009201	BP	GO:0009201	ribonucleoside triphosphate biosynthetic process	2/26	177/18670	0.0250223762624149	0.0576239132635569	0.0253127543247733	INS/TGFB1	2
GO:0043488	BP	GO:0043488	regulation of mRNA stability	2/26	177/18670	0.0250223762624149	0.0576239132635569	0.0253127543247733	AKT1/MTOR	2
GO:0002697	BP	GO:0002697	regulation of immune effector process	3/26	458/18670	0.0250952833553278	0.0577275261165938	0.0253582688784589	INS/TGFB1/TLR9	3
GO:0008361	BP	GO:0008361	regulation of cell size	2/26	179/18670	0.0255493617818154	0.0587010674468458	0.0257859214123119	AKT1/MTOR	2
GO:0023061	BP	GO:0023061	signal release	3/26	462/18670	0.0256659843533463	0.0587010674468458	0.0257859214123119	EGFR/INS/MC4R	3
GO:0043534	BP	GO:0043534	blood vessel endothelial cell migration	2/26	180/18670	0.0258145645199208	0.0587010674468458	0.0257859214123119	AKT1/TGFB1	2
GO:0001819	BP	GO:0001819	positive regulation of cytokine production	3/26	464/18670	0.0259539829993423	0.0587010674468458	0.0257859214123119	INS/TGFB1/TLR9	3
GO:0002285	BP	GO:0002285	lymphocyte activation involved in immune response	2/26	181/18670	0.0260809026816128	0.0587010674468458	0.0257859214123119	MTOR/TGFB1	2
GO:0022408	BP	GO:0022408	negative regulation of cell-cell adhesion	2/26	181/18670	0.0260809026816128	0.0587010674468458	0.0257859214123119	AKT1/TGFB1	2
GO:0051147	BP	GO:0051147	regulation of muscle cell differentiation	2/26	181/18670	0.0260809026816128	0.0587010674468458	0.0257859214123119	MTOR/TGFB1	2
GO:0002363	BP	GO:0002363	alpha-beta T cell lineage commitment	1/26	19/18670	0.0261429802314047	0.0587010674468458	0.0257859214123119	MTOR	1
GO:0007096	BP	GO:0007096	regulation of exit from mitosis	1/26	19/18670	0.0261429802314047	0.0587010674468458	0.0257859214123119	TGFB1	1
GO:0007625	BP	GO:0007625	grooming behavior	1/26	19/18670	0.0261429802314047	0.0587010674468458	0.0257859214123119	MC4R	1
GO:0032095	BP	GO:0032095	regulation of response to food	1/26	19/18670	0.0261429802314047	0.0587010674468458	0.0257859214123119	MTOR	1
GO:0032700	BP	GO:0032700	negative regulation of interleukin-17 production	1/26	19/18670	0.0261429802314047	0.0587010674468458	0.0257859214123119	TGFB1	1
GO:0045063	BP	GO:0045063	T-helper 1 cell differentiation	1/26	19/18670	0.0261429802314047	0.0587010674468458	0.0257859214123119	MTOR	1
GO:0045414	BP	GO:0045414	regulation of interleukin-8 biosynthetic process	1/26	19/18670	0.0261429802314047	0.0587010674468458	0.0257859214123119	TLR9	1
GO:0046112	BP	GO:0046112	nucleobase biosynthetic process	1/26	19/18670	0.0261429802314047	0.0587010674468458	0.0257859214123119	MTOR	1
GO:0051546	BP	GO:0051546	keratinocyte migration	1/26	19/18670	0.0261429802314047	0.0587010674468458	0.0257859214123119	MTOR	1
GO:0060252	BP	GO:0060252	positive regulation of glial cell proliferation	1/26	19/18670	0.0261429802314047	0.0587010674468458	0.0257859214123119	MTOR	1
GO:0060716	BP	GO:0060716	labyrinthine layer blood vessel development	1/26	19/18670	0.0261429802314047	0.0587010674468458	0.0257859214123119	AKT1	1
GO:0090201	BP	GO:0090201	negative regulation of release of cytochrome c from mitochondria	1/26	19/18670	0.0261429802314047	0.0587010674468458	0.0257859214123119	AKT1	1
GO:1902074	BP	GO:1902074	response to salt	1/26	19/18670	0.0261429802314047	0.0587010674468458	0.0257859214123119	TGFB1	1
GO:1903540	BP	GO:1903540	establishment of protein localization to postsynaptic membrane	1/26	19/18670	0.0261429802314047	0.0587010674468458	0.0257859214123119	MAPK10	1
GO:2000010	BP	GO:2000010	positive regulation of protein localization to cell surface	1/26	19/18670	0.0261429802314047	0.0587010674468458	0.0257859214123119	AKT1	1
GO:0007409	BP	GO:0007409	axonogenesis	3/26	468/18670	0.0265352763227218	0.0593785300218652	0.0260835139004732	PIK3CA/PIK3CB/PIK3CD	3
GO:0042326	BP	GO:0042326	negative regulation of phosphorylation	3/26	468/18670	0.0265352763227218	0.0593785300218652	0.0260835139004732	AKT1/MTOR/TGFB1	3
GO:0009127	BP	GO:0009127	purine nucleoside monophosphate biosynthetic process	2/26	183/18670	0.0266169716297239	0.0593785300218652	0.0260835139004732	INS/TGFB1	2
GO:0009168	BP	GO:0009168	purine ribonucleoside monophosphate biosynthetic process	2/26	183/18670	0.0266169716297239	0.0593785300218652	0.0260835139004732	INS/TGFB1	2
GO:0043123	BP	GO:0043123	positive regulation of I-kappaB kinase/NF-kappaB signaling	2/26	183/18670	0.0266169716297239	0.0593785300218652	0.0260835139004732	AKT1/TLR9	2
GO:0043487	BP	GO:0043487	regulation of RNA stability	2/26	183/18670	0.0266169716297239	0.0593785300218652	0.0260835139004732	AKT1/MTOR	2
GO:0042098	BP	GO:0042098	T cell proliferation	2/26	184/18670	0.0268866956097627	0.0597225419129852	0.0262346297826052	PIK3CG/TGFB1	2
GO:0048639	BP	GO:0048639	positive regulation of developmental growth	2/26	184/18670	0.0268866956097627	0.0597225419129852	0.0262346297826052	AKT1/MTOR	2
GO:0050864	BP	GO:0050864	regulation of B cell activation	2/26	184/18670	0.0268866956097627	0.0597225419129852	0.0262346297826052	TGFB1/TLR9	2
GO:2000045	BP	GO:2000045	regulation of G1/S transition of mitotic cell cycle	2/26	184/18670	0.0268866956097627	0.0597225419129852	0.0262346297826052	AKT1/EGFR	2
GO:1902275	BP	GO:1902275	regulation of chromatin organization	2/26	185/18670	0.0271575414006059	0.0601175105520023	0.0264081296988588	NOS1/TGFB1	2
GO:0002429	BP	GO:0002429	immune response-activating cell surface receptor signaling pathway	3/26	473/18670	0.0272718217219853	0.0601175105520023	0.0264081296988588	PIK3CA/PIK3CB/PIK3CD	3
GO:0030308	BP	GO:0030308	negative regulation of cell growth	2/26	186/18670	0.027429505615651	0.0601175105520023	0.0264081296988588	ESR2/TGFB1	2
GO:0055001	BP	GO:0055001	muscle cell development	2/26	186/18670	0.027429505615651	0.0601175105520023	0.0264081296988588	MTOR/TNNT2	2
GO:0006525	BP	GO:0006525	arginine metabolic process	1/26	20/18670	0.0275005633376181	0.0601175105520023	0.0264081296988588	NOS1	1
GO:0010592	BP	GO:0010592	positive regulation of lamellipodium assembly	1/26	20/18670	0.0275005633376181	0.0601175105520023	0.0264081296988588	MTOR	1
GO:0042228	BP	GO:0042228	interleukin-8 biosynthetic process	1/26	20/18670	0.0275005633376181	0.0601175105520023	0.0264081296988588	TLR9	1
GO:0043369	BP	GO:0043369	CD4-positive or CD8-positive, alpha-beta T cell lineage commitment	1/26	20/18670	0.0275005633376181	0.0601175105520023	0.0264081296988588	MTOR	1
GO:0043586	BP	GO:0043586	tongue development	1/26	20/18670	0.0275005633376181	0.0601175105520023	0.0264081296988588	EGFR	1
GO:0051580	BP	GO:0051580	regulation of neurotransmitter uptake	1/26	20/18670	0.0275005633376181	0.0601175105520023	0.0264081296988588	NOS1	1
GO:0051767	BP	GO:0051767	nitric-oxide synthase biosynthetic process	1/26	20/18670	0.0275005633376181	0.0601175105520023	0.0264081296988588	TLR9	1
GO:0051769	BP	GO:0051769	regulation of nitric-oxide synthase biosynthetic process	1/26	20/18670	0.0275005633376181	0.0601175105520023	0.0264081296988588	TLR9	1
GO:0060261	BP	GO:0060261	positive regulation of transcription initiation from RNA polymerase II promoter	1/26	20/18670	0.0275005633376181	0.0601175105520023	0.0264081296988588	ESR1	1
GO:0097062	BP	GO:0097062	dendritic spine maintenance	1/26	20/18670	0.0275005633376181	0.0601175105520023	0.0264081296988588	INS	1
GO:0097709	BP	GO:0097709	connective tissue replacement	1/26	20/18670	0.0275005633376181	0.0601175105520023	0.0264081296988588	TGFB1	1
GO:1903706	BP	GO:1903706	regulation of hemopoiesis	3/26	475/18670	0.0275695282099565	0.060204629712978	0.0264463989831518	MTOR/TGFB1/TLR9	3
GO:0019933	BP	GO:0019933	cAMP-mediated signaling	2/26	187/18670	0.0277025848749111	0.0604313771321901	0.0265460034943907	MC4R/NOS1	2
GO:0009142	BP	GO:0009142	nucleoside triphosphate biosynthetic process	2/26	188/18670	0.0279767758050042	0.0609010235418408	0.0267523075010733	INS/TGFB1	2
GO:0051783	BP	GO:0051783	regulation of nuclear division	2/26	188/18670	0.0279767758050042	0.0609010235418408	0.0267523075010733	INS/TGFB1	2
GO:0016311	BP	GO:0016311	dephosphorylation	3/26	478/18670	0.0280193960526886	0.0609296646024816	0.0267648888078701	CA3/MTOR/TGFB1	3
GO:1901987	BP	GO:1901987	regulation of cell cycle phase transition	3/26	480/18670	0.0283215128913481	0.0615219418690208	0.0270250615051232	AKT1/EGFR/TGFB1	3
GO:0071248	BP	GO:0071248	cellular response to metal ion	2/26	190/18670	0.0285284792171223	0.0619034060843658	0.0271926292633654	AKT1/EGFR	2
GO:0015711	BP	GO:0015711	organic anion transport	3/26	482/18670	0.0286253932635958	0.0619034060843658	0.0271926292633654	AKT1/CA3/CA4	3
GO:0001779	BP	GO:0001779	natural killer cell differentiation	1/26	21/18670	0.0288563266273349	0.0619034060843658	0.0271926292633654	PIK3CD	1
GO:0006144	BP	GO:0006144	purine nucleobase metabolic process	1/26	21/18670	0.0288563266273349	0.0619034060843658	0.0271926292633654	TTR	1
GO:0030277	BP	GO:0030277	maintenance of gastrointestinal epithelium	1/26	21/18670	0.0288563266273349	0.0619034060843658	0.0271926292633654	TLR9	1
GO:0032516	BP	GO:0032516	positive regulation of phosphoprotein phosphatase activity	1/26	21/18670	0.0288563266273349	0.0619034060843658	0.0271926292633654	MTOR	1
GO:0032891	BP	GO:0032891	negative regulation of organic acid transport	1/26	21/18670	0.0288563266273349	0.0619034060843658	0.0271926292633654	AKT1	1
GO:0046716	BP	GO:0046716	muscle cell cellular homeostasis	1/26	21/18670	0.0288563266273349	0.0619034060843658	0.0271926292633654	TGFB1	1
GO:0061213	BP	GO:0061213	positive regulation of mesonephros development	1/26	21/18670	0.0288563266273349	0.0619034060843658	0.0271926292633654	TGFB1	1
GO:1900273	BP	GO:1900273	positive regulation of long-term synaptic potentiation	1/26	21/18670	0.0288563266273349	0.0619034060843658	0.0271926292633654	INS	1
GO:1902307	BP	GO:1902307	positive regulation of sodium ion transmembrane transport	1/26	21/18670	0.0288563266273349	0.0619034060843658	0.0271926292633654	NOS1	1
GO:1903055	BP	GO:1903055	positive regulation of extracellular matrix organization	1/26	21/18670	0.0288563266273349	0.0619034060843658	0.0271926292633654	TGFB1	1
GO:0050731	BP	GO:0050731	positive regulation of peptidyl-tyrosine phosphorylation	2/26	192/18670	0.0290845889966416	0.0623284249171553	0.0273793294836125	MTOR/TGFB1	2
GO:0002377	BP	GO:0002377	immunoglobulin production	2/26	193/18670	0.0293642879105945	0.0628626784669869	0.0276140138028147	TGFB1/TLR9	2
GO:0002685	BP	GO:0002685	regulation of leukocyte migration	2/26	196/18670	0.0302099207610626	0.0634906945235412	0.0278898856631457	AKT1/TGFB1	2
GO:0006694	BP	GO:0006694	steroid biosynthetic process	2/26	196/18670	0.0302099207610626	0.0634906945235412	0.0278898856631457	HSD11B1/VDR	2
GO:0001759	BP	GO:0001759	organ induction	1/26	22/18670	0.030210272442536	0.0634906945235412	0.0278898856631457	AR	1
GO:0005980	BP	GO:0005980	glycogen catabolic process	1/26	22/18670	0.030210272442536	0.0634906945235412	0.0278898856631457	INS	1
GO:0031281	BP	GO:0031281	positive regulation of cyclase activity	1/26	22/18670	0.030210272442536	0.0634906945235412	0.0278898856631457	NOS1	1
GO:0032069	BP	GO:0032069	regulation of nuclease activity	1/26	22/18670	0.030210272442536	0.0634906945235412	0.0278898856631457	AKT1	1
GO:0032727	BP	GO:0032727	positive regulation of interferon-alpha production	1/26	22/18670	0.030210272442536	0.0634906945235412	0.0278898856631457	TLR9	1
GO:0042359	BP	GO:0042359	vitamin D metabolic process	1/26	22/18670	0.030210272442536	0.0634906945235412	0.0278898856631457	VDR	1
GO:0045649	BP	GO:0045649	regulation of macrophage differentiation	1/26	22/18670	0.030210272442536	0.0634906945235412	0.0278898856631457	TGFB1	1
GO:0045943	BP	GO:0045943	positive regulation of transcription by RNA polymerase I	1/26	22/18670	0.030210272442536	0.0634906945235412	0.0278898856631457	MTOR	1
GO:0046628	BP	GO:0046628	positive regulation of insulin receptor signaling pathway	1/26	22/18670	0.030210272442536	0.0634906945235412	0.0278898856631457	INS	1
GO:0050765	BP	GO:0050765	negative regulation of phagocytosis	1/26	22/18670	0.030210272442536	0.0634906945235412	0.0278898856631457	TGFB1	1
GO:0060065	BP	GO:0060065	uterus development	1/26	22/18670	0.030210272442536	0.0634906945235412	0.0278898856631457	ESR1	1
GO:0060390	BP	GO:0060390	regulation of SMAD protein signal transduction	1/26	22/18670	0.030210272442536	0.0634906945235412	0.0278898856631457	TGFB1	1
GO:0071379	BP	GO:0071379	cellular response to prostaglandin stimulus	1/26	22/18670	0.030210272442536	0.0634906945235412	0.0278898856631457	AKT1	1
GO:0090189	BP	GO:0090189	regulation of branching involved in ureteric bud morphogenesis	1/26	22/18670	0.030210272442536	0.0634906945235412	0.0278898856631457	TGFB1	1
GO:0090312	BP	GO:0090312	positive regulation of protein deacetylation	1/26	22/18670	0.030210272442536	0.0634906945235412	0.0278898856631457	TGFB1	1
GO:1903077	BP	GO:1903077	negative regulation of protein localization to plasma membrane	1/26	22/18670	0.030210272442536	0.0634906945235412	0.0278898856631457	TGFB1	1
GO:0002221	BP	GO:0002221	pattern recognition receptor signaling pathway	2/26	197/18670	0.0304939660109881	0.063892119261118	0.028066221583195	ESR1/TLR9	2
GO:0009156	BP	GO:0009156	ribonucleoside monophosphate biosynthetic process	2/26	197/18670	0.0304939660109881	0.063892119261118	0.028066221583195	INS/TGFB1	2
GO:0009749	BP	GO:0009749	response to glucose	2/26	197/18670	0.0304939660109881	0.063892119261118	0.028066221583195	PIK3CA/TGFB1	2
GO:0031099	BP	GO:0031099	regeneration	2/26	198/18670	0.0307790895588488	0.0643591073889782	0.0282713578726907	EGFR/TGFB1	2
GO:0060541	BP	GO:0060541	respiratory system development	2/26	198/18670	0.0307790895588488	0.0643591073889782	0.0282713578726907	EGFR/HSD11B1	2
GO:0017038	BP	GO:0017038	protein import	2/26	199/18670	0.0310652881032131	0.0647611046345209	0.0284479452812743	AKT1/TGFB1	2
GO:0031032	BP	GO:0031032	actomyosin structure organization	2/26	199/18670	0.0310652881032131	0.0647611046345209	0.0284479452812743	MTOR/TNNT2	2
GO:0061013	BP	GO:0061013	regulation of mRNA catabolic process	2/26	199/18670	0.0310652881032131	0.0647611046345209	0.0284479452812743	AKT1/MTOR	2
GO:0007530	BP	GO:0007530	sex determination	1/26	23/18670	0.0315624031223141	0.0648173283584364	0.0284726429671845	AR	1
GO:0009251	BP	GO:0009251	glucan catabolic process	1/26	23/18670	0.0315624031223141	0.0648173283584364	0.0284726429671845	INS	1
GO:0030539	BP	GO:0030539	male genitalia development	1/26	23/18670	0.0315624031223141	0.0648173283584364	0.0284726429671845	AR	1
GO:0032717	BP	GO:0032717	negative regulation of interleukin-8 production	1/26	23/18670	0.0315624031223141	0.0648173283584364	0.0284726429671845	TLR9	1
GO:0034123	BP	GO:0034123	positive regulation of toll-like receptor signaling pathway	1/26	23/18670	0.0315624031223141	0.0648173283584364	0.0284726429671845	TLR9	1
GO:0034695	BP	GO:0034695	response to prostaglandin E	1/26	23/18670	0.0315624031223141	0.0648173283584364	0.0284726429671845	AKT1	1
GO:0043950	BP	GO:0043950	positive regulation of cAMP-mediated signaling	1/26	23/18670	0.0315624031223141	0.0648173283584364	0.0284726429671845	NOS1	1
GO:0045821	BP	GO:0045821	positive regulation of glycolytic process	1/26	23/18670	0.0315624031223141	0.0648173283584364	0.0284726429671845	INS	1
GO:0048714	BP	GO:0048714	positive regulation of oligodendrocyte differentiation	1/26	23/18670	0.0315624031223141	0.0648173283584364	0.0284726429671845	MTOR	1
GO:0051152	BP	GO:0051152	positive regulation of smooth muscle cell differentiation	1/26	23/18670	0.0315624031223141	0.0648173283584364	0.0284726429671845	TGFB1	1
GO:0051349	BP	GO:0051349	positive regulation of lyase activity	1/26	23/18670	0.0315624031223141	0.0648173283584364	0.0284726429671845	NOS1	1
GO:0051589	BP	GO:0051589	negative regulation of neurotransmitter transport	1/26	23/18670	0.0315624031223141	0.0648173283584364	0.0284726429671845	NOS1	1
GO:0060055	BP	GO:0060055	angiogenesis involved in wound healing	1/26	23/18670	0.0315624031223141	0.0648173283584364	0.0284726429671845	PIK3CB	1
GO:0071305	BP	GO:0071305	cellular response to vitamin D	1/26	23/18670	0.0315624031223141	0.0648173283584364	0.0284726429671845	VDR	1
GO:1903429	BP	GO:1903429	regulation of cell maturation	1/26	23/18670	0.0315624031223141	0.0648173283584364	0.0284726429671845	MTOR	1
GO:0009746	BP	GO:0009746	response to hexose	2/26	202/18670	0.0319303007981089	0.0654428761650042	0.0287474305865818	PIK3CA/TGFB1	2
GO:1902806	BP	GO:1902806	regulation of cell cycle G1/S phase transition	2/26	202/18670	0.0319303007981089	0.0654428761650042	0.0287474305865818	AKT1/EGFR	2
GO:0006473	BP	GO:0006473	protein acetylation	2/26	204/18670	0.0325122906753083	0.0665038744970698	0.0292135008098194	NOS1/TGFB1	2
GO:0031396	BP	GO:0031396	regulation of protein ubiquitination	2/26	204/18670	0.0325122906753083	0.0665038744970698	0.0292135008098194	AKT1/MTOR	2
GO:0071222	BP	GO:0071222	cellular response to lipopolysaccharide	2/26	205/18670	0.032804870230626	0.0665332424574245	0.029226401425612	AKT1/TGFB1	2
GO:0002407	BP	GO:0002407	dendritic cell chemotaxis	1/26	24/18670	0.0329127210028749	0.0665332424574245	0.029226401425612	PIK3CG	1
GO:0009110	BP	GO:0009110	vitamin biosynthetic process	1/26	24/18670	0.0329127210028749	0.0665332424574245	0.029226401425612	VDR	1
GO:0034162	BP	GO:0034162	toll-like receptor 9 signaling pathway	1/26	24/18670	0.0329127210028749	0.0665332424574245	0.029226401425612	TLR9	1
GO:0042738	BP	GO:0042738	exogenous drug catabolic process	1/26	24/18670	0.0329127210028749	0.0665332424574245	0.029226401425612	NOS1	1
GO:0045606	BP	GO:0045606	positive regulation of epidermal cell differentiation	1/26	24/18670	0.0329127210028749	0.0665332424574245	0.029226401425612	VDR	1
GO:0046697	BP	GO:0046697	decidualization	1/26	24/18670	0.0329127210028749	0.0665332424574245	0.029226401425612	VDR	1
GO:0071677	BP	GO:0071677	positive regulation of mononuclear cell migration	1/26	24/18670	0.0329127210028749	0.0665332424574245	0.029226401425612	TGFB1	1
GO:1900078	BP	GO:1900078	positive regulation of cellular response to insulin stimulus	1/26	24/18670	0.0329127210028749	0.0665332424574245	0.029226401425612	INS	1
GO:1904376	BP	GO:1904376	negative regulation of protein localization to cell periphery	1/26	24/18670	0.0329127210028749	0.0665332424574245	0.029226401425612	TGFB1	1
GO:2000178	BP	GO:2000178	negative regulation of neural precursor cell proliferation	1/26	24/18670	0.0329127210028749	0.0665332424574245	0.029226401425612	TGFB1	1
GO:2000209	BP	GO:2000209	regulation of anoikis	1/26	24/18670	0.0329127210028749	0.0665332424574245	0.029226401425612	PIK3CA	1
GO:0002064	BP	GO:0002064	epithelial cell development	2/26	207/18670	0.0333931822931327	0.0673071159670551	0.0295663448435145	AR/ESR1	2
GO:0034284	BP	GO:0034284	response to monosaccharide	2/26	207/18670	0.0333931822931327	0.0673071159670551	0.0295663448435145	PIK3CA/TGFB1	2
GO:0071456	BP	GO:0071456	cellular response to hypoxia	2/26	207/18670	0.0333931822931327	0.0673071159670551	0.0295663448435145	AKT1/MTOR	2
GO:0009124	BP	GO:0009124	nucleoside monophosphate biosynthetic process	2/26	208/18670	0.0336889083069014	0.0675865063368477	0.0296890740958463	INS/TGFB1	2
GO:0050670	BP	GO:0050670	regulation of lymphocyte proliferation	2/26	208/18670	0.0336889083069014	0.0675865063368477	0.0296890740958463	TGFB1/TLR9	2
GO:0090276	BP	GO:0090276	regulation of peptide hormone secretion	2/26	208/18670	0.0336889083069014	0.0675865063368477	0.0296890740958463	EGFR/INS	2
GO:1901215	BP	GO:1901215	negative regulation of neuron death	2/26	208/18670	0.0336889083069014	0.0675865063368477	0.0296890740958463	AKT1/PIK3CA	2
GO:0032944	BP	GO:0032944	regulation of mononuclear cell proliferation	2/26	209/18670	0.0339856766573788	0.0675865063368477	0.0296890740958463	TGFB1/TLR9	2
GO:0035303	BP	GO:0035303	regulation of dephosphorylation	2/26	209/18670	0.0339856766573788	0.0675865063368477	0.0296890740958463	MTOR/TGFB1	2
GO:0051701	BP	GO:0051701	interaction with host	2/26	209/18670	0.0339856766573788	0.0675865063368477	0.0296890740958463	EGFR/TGFB1	2
GO:0002507	BP	GO:0002507	tolerance induction	1/26	25/18670	0.0342612284175446	0.0675865063368477	0.0296890740958463	TGFB1	1
GO:0002719	BP	GO:0002719	negative regulation of cytokine production involved in immune response	1/26	25/18670	0.0342612284175446	0.0675865063368477	0.0296890740958463	TGFB1	1
GO:0008211	BP	GO:0008211	glucocorticoid metabolic process	1/26	25/18670	0.0342612284175446	0.0675865063368477	0.0296890740958463	HSD11B1	1
GO:0030813	BP	GO:0030813	positive regulation of nucleotide catabolic process	1/26	25/18670	0.0342612284175446	0.0675865063368477	0.0296890740958463	INS	1
GO:0032104	BP	GO:0032104	regulation of response to extracellular stimulus	1/26	25/18670	0.0342612284175446	0.0675865063368477	0.0296890740958463	MTOR	1
GO:0032107	BP	GO:0032107	regulation of response to nutrient levels	1/26	25/18670	0.0342612284175446	0.0675865063368477	0.0296890740958463	MTOR	1
GO:0044247	BP	GO:0044247	cellular polysaccharide catabolic process	1/26	25/18670	0.0342612284175446	0.0675865063368477	0.0296890740958463	INS	1
GO:0045662	BP	GO:0045662	negative regulation of myoblast differentiation	1/26	25/18670	0.0342612284175446	0.0675865063368477	0.0296890740958463	TGFB1	1
GO:0045830	BP	GO:0045830	positive regulation of isotype switching	1/26	25/18670	0.0342612284175446	0.0675865063368477	0.0296890740958463	TGFB1	1
GO:0051197	BP	GO:0051197	positive regulation of coenzyme metabolic process	1/26	25/18670	0.0342612284175446	0.0675865063368477	0.0296890740958463	INS	1
GO:0060561	BP	GO:0060561	apoptotic process involved in morphogenesis	1/26	25/18670	0.0342612284175446	0.0675865063368477	0.0296890740958463	VDR	1
GO:0061050	BP	GO:0061050	regulation of cell growth involved in cardiac muscle cell development	1/26	25/18670	0.0342612284175446	0.0675865063368477	0.0296890740958463	MTOR	1
GO:0061217	BP	GO:0061217	regulation of mesonephros development	1/26	25/18670	0.0342612284175446	0.0675865063368477	0.0296890740958463	TGFB1	1
GO:2000679	BP	GO:2000679	positive regulation of transcription regulatory region DNA binding	1/26	25/18670	0.0342612284175446	0.0675865063368477	0.0296890740958463	TGFB1	1
GO:0050707	BP	GO:0050707	regulation of cytokine secretion	2/26	210/18670	0.0342834841138072	0.0675865063368477	0.0296890740958463	INS/TLR9	2
GO:0097529	BP	GO:0097529	myeloid leukocyte migration	2/26	210/18670	0.0342834841138072	0.0675865063368477	0.0296890740958463	PIK3CD/PIK3CG	2
GO:0071219	BP	GO:0071219	cellular response to molecule of bacterial origin	2/26	212/18670	0.0348822034532877	0.0687013302299038	0.0301787885515662	AKT1/TGFB1	2
GO:0002360	BP	GO:0002360	T cell lineage commitment	1/26	26/18670	0.035607927696769	0.0694035763213179	0.0304872678231179	MTOR	1
GO:0022011	BP	GO:0022011	myelination in peripheral nervous system	1/26	26/18670	0.035607927696769	0.0694035763213179	0.0304872678231179	AKT1	1
GO:0031954	BP	GO:0031954	positive regulation of protein autophosphorylation	1/26	26/18670	0.035607927696769	0.0694035763213179	0.0304872678231179	INS	1
GO:0032292	BP	GO:0032292	peripheral nervous system axon ensheathment	1/26	26/18670	0.035607927696769	0.0694035763213179	0.0304872678231179	AKT1	1
GO:0032967	BP	GO:0032967	positive regulation of collagen biosynthetic process	1/26	26/18670	0.035607927696769	0.0694035763213179	0.0304872678231179	TGFB1	1
GO:0042481	BP	GO:0042481	regulation of odontogenesis	1/26	26/18670	0.035607927696769	0.0694035763213179	0.0304872678231179	TGFB1	1
GO:0043567	BP	GO:0043567	regulation of insulin-like growth factor receptor signaling pathway	1/26	26/18670	0.035607927696769	0.0694035763213179	0.0304872678231179	AR	1
GO:0060314	BP	GO:0060314	regulation of ryanodine-sensitive calcium-release channel activity	1/26	26/18670	0.035607927696769	0.0694035763213179	0.0304872678231179	NOS1	1
GO:0060706	BP	GO:0060706	cell differentiation involved in embryonic placenta development	1/26	26/18670	0.035607927696769	0.0694035763213179	0.0304872678231179	AKT1	1
GO:0099632	BP	GO:0099632	protein transport within plasma membrane	1/26	26/18670	0.035607927696769	0.0694035763213179	0.0304872678231179	MAPK10	1
GO:0099637	BP	GO:0099637	neurotransmitter receptor transport	1/26	26/18670	0.035607927696769	0.0694035763213179	0.0304872678231179	MAPK10	1
GO:0019935	BP	GO:0019935	cyclic-nucleotide-mediated signaling	2/26	215/18670	0.0357879953534778	0.0696233061062954	0.0305837896618818	MC4R/NOS1	2
GO:0070374	BP	GO:0070374	positive regulation of ERK1 and ERK2 cascade	2/26	215/18670	0.0357879953534778	0.0696233061062954	0.0305837896618818	EGFR/TGFB1	2
GO:0002699	BP	GO:0002699	positive regulation of immune effector process	2/26	216/18670	0.0360919699552655	0.0701486784468883	0.0308145726863812	TGFB1/TLR9	2
GO:0008406	BP	GO:0008406	gonad development	2/26	217/18670	0.0363969612252655	0.070542564024226	0.0309875968405309	AR/ESR1	2
GO:0036294	BP	GO:0036294	cellular response to decreased oxygen levels	2/26	217/18670	0.0363969612252655	0.070542564024226	0.0309875968405309	AKT1/MTOR	2
GO:0071241	BP	GO:0071241	cellular response to inorganic substance	2/26	217/18670	0.0363969612252655	0.070542564024226	0.0309875968405309	AKT1/EGFR	2
GO:0000272	BP	GO:0000272	polysaccharide catabolic process	1/26	27/18670	0.0369528211681207	0.0706923535390135	0.031053395655181	INS	1
GO:0002021	BP	GO:0002021	response to dietary excess	1/26	27/18670	0.0369528211681207	0.0706923535390135	0.031053395655181	MC4R	1
GO:0002026	BP	GO:0002026	regulation of the force of heart contraction	1/26	27/18670	0.0369528211681207	0.0706923535390135	0.031053395655181	NOS1	1
GO:0010714	BP	GO:0010714	positive regulation of collagen metabolic process	1/26	27/18670	0.0369528211681207	0.0706923535390135	0.031053395655181	TGFB1	1
GO:0035902	BP	GO:0035902	response to immobilization stress	1/26	27/18670	0.0369528211681207	0.0706923535390135	0.031053395655181	TGFB1	1
GO:0036336	BP	GO:0036336	dendritic cell migration	1/26	27/18670	0.0369528211681207	0.0706923535390135	0.031053395655181	PIK3CG	1
GO:0045932	BP	GO:0045932	negative regulation of muscle contraction	1/26	27/18670	0.0369528211681207	0.0706923535390135	0.031053395655181	PIK3CG	1
GO:0046885	BP	GO:0046885	regulation of hormone biosynthetic process	1/26	27/18670	0.0369528211681207	0.0706923535390135	0.031053395655181	VDR	1
GO:0048143	BP	GO:0048143	astrocyte activation	1/26	27/18670	0.0369528211681207	0.0706923535390135	0.031053395655181	EGFR	1
GO:0071514	BP	GO:0071514	genetic imprinting	1/26	27/18670	0.0369528211681207	0.0706923535390135	0.031053395655181	PIK3CA	1
GO:0098810	BP	GO:0098810	neurotransmitter reuptake	1/26	27/18670	0.0369528211681207	0.0706923535390135	0.031053395655181	NOS1	1
GO:1905208	BP	GO:1905208	negative regulation of cardiocyte differentiation	1/26	27/18670	0.0369528211681207	0.0706923535390135	0.031053395655181	EGFR	1
GO:2000144	BP	GO:2000144	positive regulation of DNA-templated transcription, initiation	1/26	27/18670	0.0369528211681207	0.0706923535390135	0.031053395655181	ESR1	1
GO:2000191	BP	GO:2000191	regulation of fatty acid transport	1/26	27/18670	0.0369528211681207	0.0706923535390135	0.031053395655181	AKT1	1
GO:0048762	BP	GO:0048762	mesenchymal cell differentiation	2/26	219/18670	0.0370099810555873	0.0707362669343388	0.0310726857194006	MTOR/TGFB1	2
GO:0002526	BP	GO:0002526	acute inflammatory response	2/26	220/18670	0.0373180032744408	0.0712591235194307	0.0313023636349734	INS/PIK3CG	2
GO:0007188	BP	GO:0007188	adenylate cyclase-modulating G protein-coupled receptor signaling pathway	2/26	221/18670	0.0376270294785492	0.0717829307764204	0.0315324591571062	MC4R/NOS1	2
GO:0070663	BP	GO:0070663	regulation of leukocyte proliferation	2/26	222/18670	0.0379370565128216	0.0719309212272747	0.0315974676876403	TGFB1/TLR9	2
GO:0045137	BP	GO:0045137	development of primary sexual characteristics	2/26	223/18670	0.0382480812284058	0.0719309212272747	0.0315974676876403	AR/ESR1	2
GO:0001773	BP	GO:0001773	myeloid dendritic cell activation	1/26	28/18670	0.0382959111563005	0.0719309212272747	0.0315974676876403	TGFB1	1
GO:0003180	BP	GO:0003180	aortic valve morphogenesis	1/26	28/18670	0.0382959111563005	0.0719309212272747	0.0315974676876403	TGFB1	1
GO:0006972	BP	GO:0006972	hyperosmotic response	1/26	28/18670	0.0382959111563005	0.0719309212272747	0.0315974676876403	MAPK10	1
GO:0008209	BP	GO:0008209	androgen metabolic process	1/26	28/18670	0.0382959111563005	0.0719309212272747	0.0315974676876403	ESR1	1
GO:0009065	BP	GO:0009065	glutamine family amino acid catabolic process	1/26	28/18670	0.0382959111563005	0.0719309212272747	0.0315974676876403	NOS1	1
GO:0032647	BP	GO:0032647	regulation of interferon-alpha production	1/26	28/18670	0.0382959111563005	0.0719309212272747	0.0315974676876403	TLR9	1
GO:0033598	BP	GO:0033598	mammary gland epithelial cell proliferation	1/26	28/18670	0.0382959111563005	0.0719309212272747	0.0315974676876403	ESR1	1
GO:0043501	BP	GO:0043501	skeletal muscle adaptation	1/26	28/18670	0.0382959111563005	0.0719309212272747	0.0315974676876403	MTOR	1
GO:0045577	BP	GO:0045577	regulation of B cell differentiation	1/26	28/18670	0.0382959111563005	0.0719309212272747	0.0315974676876403	TLR9	1
GO:0048520	BP	GO:0048520	positive regulation of behavior	1/26	28/18670	0.0382959111563005	0.0719309212272747	0.0315974676876403	MTOR	1
GO:0051123	BP	GO:0051123	RNA polymerase II preinitiation complex assembly	1/26	28/18670	0.0382959111563005	0.0719309212272747	0.0315974676876403	ESR1	1
GO:0060260	BP	GO:0060260	regulation of transcription initiation from RNA polymerase II promoter	1/26	28/18670	0.0382959111563005	0.0719309212272747	0.0315974676876403	ESR1	1
GO:0071168	BP	GO:0071168	protein localization to chromatin	1/26	28/18670	0.0382959111563005	0.0719309212272747	0.0315974676876403	ESR1	1
GO:0085029	BP	GO:0085029	extracellular matrix assembly	1/26	28/18670	0.0382959111563005	0.0719309212272747	0.0315974676876403	TGFB1	1
GO:1902745	BP	GO:1902745	positive regulation of lamellipodium organization	1/26	28/18670	0.0382959111563005	0.0719309212272747	0.0315974676876403	MTOR	1
GO:0030595	BP	GO:0030595	leukocyte chemotaxis	2/26	224/18670	0.0385601004826783	0.0723614226843727	0.0317865762886153	PIK3CD/PIK3CG	2
GO:0010575	BP	GO:0010575	positive regulation of vascular endothelial growth factor production	1/26	29/18670	0.0396371999831393	0.0737137855801547	0.0323806357302624	TGFB1	1
GO:0010669	BP	GO:0010669	epithelial structure maintenance	1/26	29/18670	0.0396371999831393	0.0737137855801547	0.0323806357302624	TLR9	1
GO:0010800	BP	GO:0010800	positive regulation of peptidyl-threonine phosphorylation	1/26	29/18670	0.0396371999831393	0.0737137855801547	0.0323806357302624	TGFB1	1
GO:0010882	BP	GO:0010882	regulation of cardiac muscle contraction by calcium ion signaling	1/26	29/18670	0.0396371999831393	0.0737137855801547	0.0323806357302624	TNNI3	1
GO:0014044	BP	GO:0014044	Schwann cell development	1/26	29/18670	0.0396371999831393	0.0737137855801547	0.0323806357302624	AKT1	1
GO:0031063	BP	GO:0031063	regulation of histone deacetylation	1/26	29/18670	0.0396371999831393	0.0737137855801547	0.0323806357302624	TGFB1	1
GO:0044030	BP	GO:0044030	regulation of DNA methylation	1/26	29/18670	0.0396371999831393	0.0737137855801547	0.0323806357302624	PIK3CA	1
GO:0045822	BP	GO:0045822	negative regulation of heart contraction	1/26	29/18670	0.0396371999831393	0.0737137855801547	0.0323806357302624	PIK3CG	1
GO:0070723	BP	GO:0070723	response to cholesterol	1/26	29/18670	0.0396371999831393	0.0737137855801547	0.0323806357302624	TGFB1	1
GO:2000765	BP	GO:2000765	regulation of cytoplasmic translation	1/26	29/18670	0.0396371999831393	0.0737137855801547	0.0323806357302624	MTOR	1
GO:0010594	BP	GO:0010594	regulation of endothelial cell migration	2/26	229/18670	0.0401350052772687	0.0745724985744759	0.032757847027269	AKT1/TGFB1	2
GO:0009743	BP	GO:0009743	response to carbohydrate	2/26	230/18670	0.0404529261161028	0.0750957371706469	0.0329876927508237	PIK3CA/TGFB1	2
GO:1903320	BP	GO:1903320	regulation of protein modification by small protein conjugation or removal	2/26	231/18670	0.0407718196688108	0.0755930373354229	0.0332061443655044	AKT1/MTOR	2
GO:0032607	BP	GO:0032607	interferon-alpha production	1/26	30/18670	0.040976689967606	0.0755930373354229	0.0332061443655044	TLR9	1
GO:0032728	BP	GO:0032728	positive regulation of interferon-beta production	1/26	30/18670	0.040976689967606	0.0755930373354229	0.0332061443655044	TLR9	1
GO:0045948	BP	GO:0045948	positive regulation of translational initiation	1/26	30/18670	0.040976689967606	0.0755930373354229	0.0332061443655044	MTOR	1
GO:0061082	BP	GO:0061082	myeloid leukocyte cytokine production	1/26	30/18670	0.040976689967606	0.0755930373354229	0.0332061443655044	TGFB1	1
GO:0070168	BP	GO:0070168	negative regulation of biomineral tissue development	1/26	30/18670	0.040976689967606	0.0755930373354229	0.0332061443655044	TGFB1	1
GO:1905476	BP	GO:1905476	negative regulation of protein localization to membrane	1/26	30/18670	0.040976689967606	0.0755930373354229	0.0332061443655044	TGFB1	1
GO:0000302	BP	GO:0000302	response to reactive oxygen species	2/26	232/18670	0.0410916828422334	0.075737611513136	0.0332696522120719	AKT1/EGFR	2
GO:0071453	BP	GO:0071453	cellular response to oxygen levels	2/26	234/18670	0.041734305709264	0.0768535567290809	0.033759859237095	AKT1/MTOR	2
GO:0060560	BP	GO:0060560	developmental growth involved in morphogenesis	2/26	235/18670	0.0420570592472015	0.0770979250436705	0.0338672041701556	ESR1/TGFB1	2
GO:0002675	BP	GO:0002675	positive regulation of acute inflammatory response	1/26	31/18670	0.0423143834258056	0.0770979250436705	0.0338672041701556	PIK3CG	1
GO:0007202	BP	GO:0007202	activation of phospholipase C activity	1/26	31/18670	0.0423143834258056	0.0770979250436705	0.0338672041701556	EGFR	1
GO:0010458	BP	GO:0010458	exit from mitosis	1/26	31/18670	0.0423143834258056	0.0770979250436705	0.0338672041701556	TGFB1	1
GO:0034694	BP	GO:0034694	response to prostaglandin	1/26	31/18670	0.0423143834258056	0.0770979250436705	0.0338672041701556	AKT1	1
GO:0043457	BP	GO:0043457	regulation of cellular respiration	1/26	31/18670	0.0423143834258056	0.0770979250436705	0.0338672041701556	PIK3CA	1
GO:0044319	BP	GO:0044319	wound healing, spreading of cells	1/26	31/18670	0.0423143834258056	0.0770979250436705	0.0338672041701556	MTOR	1
GO:0045742	BP	GO:0045742	positive regulation of epidermal growth factor receptor signaling pathway	1/26	31/18670	0.0423143834258056	0.0770979250436705	0.0338672041701556	AKT1	1
GO:0050849	BP	GO:0050849	negative regulation of calcium-mediated signaling	1/26	31/18670	0.0423143834258056	0.0770979250436705	0.0338672041701556	MTOR	1
GO:0070306	BP	GO:0070306	lens fiber cell differentiation	1/26	31/18670	0.0423143834258056	0.0770979250436705	0.0338672041701556	TGFB1	1
GO:0071880	BP	GO:0071880	adenylate cyclase-activating adrenergic receptor signaling pathway	1/26	31/18670	0.0423143834258056	0.0770979250436705	0.0338672041701556	NOS1	1
GO:0090505	BP	GO:0090505	epiboly involved in wound healing	1/26	31/18670	0.0423143834258056	0.0770979250436705	0.0338672041701556	MTOR	1
GO:0071216	BP	GO:0071216	cellular response to biotic stimulus	2/26	236/18670	0.0423807700944932	0.0771509089396231	0.0338904786800849	AKT1/TGFB1	2
GO:0007050	BP	GO:0007050	cell cycle arrest	2/26	237/18670	0.0427054351885673	0.0776053075307182	0.0340900846986714	MTOR/TGFB1	2
GO:0031669	BP	GO:0031669	cellular response to nutrient levels	2/26	237/18670	0.0427054351885673	0.0776053075307182	0.0340900846986714	MTOR/VDR	2
GO:0003176	BP	GO:0003176	aortic valve development	1/26	32/18670	0.0436502826709867	0.0783528528728626	0.0344184628063119	TGFB1	1
GO:0006356	BP	GO:0006356	regulation of transcription by RNA polymerase I	1/26	32/18670	0.0436502826709867	0.0783528528728626	0.0344184628063119	MTOR	1
GO:0007616	BP	GO:0007616	long-term memory	1/26	32/18670	0.0436502826709867	0.0783528528728626	0.0344184628063119	MTOR	1
GO:0042311	BP	GO:0042311	vasodilation	1/26	32/18670	0.0436502826709867	0.0783528528728626	0.0344184628063119	NOS1	1
GO:0043552	BP	GO:0043552	positive regulation of phosphatidylinositol 3-kinase activity	1/26	32/18670	0.0436502826709867	0.0783528528728626	0.0344184628063119	TGFB1	1
GO:0045589	BP	GO:0045589	regulation of regulatory T cell differentiation	1/26	32/18670	0.0436502826709867	0.0783528528728626	0.0344184628063119	TGFB1	1
GO:0045745	BP	GO:0045745	positive regulation of G protein-coupled receptor signaling pathway	1/26	32/18670	0.0436502826709867	0.0783528528728626	0.0344184628063119	NOS1	1
GO:0051968	BP	GO:0051968	positive regulation of synaptic transmission, glutamatergic	1/26	32/18670	0.0436502826709867	0.0783528528728626	0.0344184628063119	EGFR	1
GO:0055094	BP	GO:0055094	response to lipoprotein particle	1/26	32/18670	0.0436502826709867	0.0783528528728626	0.0344184628063119	AKT1	1
GO:0060325	BP	GO:0060325	face morphogenesis	1/26	32/18670	0.0436502826709867	0.0783528528728626	0.0344184628063119	TGFB1	1
GO:0060674	BP	GO:0060674	placenta blood vessel development	1/26	32/18670	0.0436502826709867	0.0783528528728626	0.0344184628063119	AKT1	1
GO:0061311	BP	GO:0061311	cell surface receptor signaling pathway involved in heart development	1/26	32/18670	0.0436502826709867	0.0783528528728626	0.0344184628063119	TGFB1	1
GO:0071295	BP	GO:0071295	cellular response to vitamin	1/26	32/18670	0.0436502826709867	0.0783528528728626	0.0344184628063119	VDR	1
GO:0090504	BP	GO:0090504	epiboly	1/26	32/18670	0.0436502826709867	0.0783528528728626	0.0344184628063119	MTOR	1
GO:0050663	BP	GO:0050663	cytokine secretion	2/26	240/18670	0.0436851254170264	0.0783528528728626	0.0344184628063119	INS/TLR9	2
GO:0009303	BP	GO:0009303	rRNA transcription	1/26	33/18670	0.0449843900135424	0.0798521189253267	0.0350770531571602	MTOR	1
GO:0010092	BP	GO:0010092	specification of animal organ identity	1/26	33/18670	0.0449843900135424	0.0798521189253267	0.0350770531571602	AR	1
GO:0010591	BP	GO:0010591	regulation of lamellipodium assembly	1/26	33/18670	0.0449843900135424	0.0798521189253267	0.0350770531571602	MTOR	1
GO:0010837	BP	GO:0010837	regulation of keratinocyte proliferation	1/26	33/18670	0.0449843900135424	0.0798521189253267	0.0350770531571602	VDR	1
GO:0014072	BP	GO:0014072	response to isoquinoline alkaloid	1/26	33/18670	0.0449843900135424	0.0798521189253267	0.0350770531571602	MTOR	1
GO:0036314	BP	GO:0036314	response to sterol	1/26	33/18670	0.0449843900135424	0.0798521189253267	0.0350770531571602	TGFB1	1
GO:0042755	BP	GO:0042755	eating behavior	1/26	33/18670	0.0449843900135424	0.0798521189253267	0.0350770531571602	MTOR	1
GO:0043278	BP	GO:0043278	response to morphine	1/26	33/18670	0.0449843900135424	0.0798521189253267	0.0350770531571602	MTOR	1
GO:0045191	BP	GO:0045191	regulation of isotype switching	1/26	33/18670	0.0449843900135424	0.0798521189253267	0.0350770531571602	TGFB1	1
GO:0051194	BP	GO:0051194	positive regulation of cofactor metabolic process	1/26	33/18670	0.0449843900135424	0.0798521189253267	0.0350770531571602	INS	1
GO:1901186	BP	GO:1901186	positive regulation of ERBB signaling pathway	1/26	33/18670	0.0449843900135424	0.0798521189253267	0.0350770531571602	AKT1	1
GO:1902692	BP	GO:1902692	regulation of neuroblast proliferation	1/26	33/18670	0.0449843900135424	0.0798521189253267	0.0350770531571602	TGFB1	1
GO:0002183	BP	GO:0002183	cytoplasmic translational initiation	1/26	34/18670	0.046316707761015	0.0812108186217167	0.0356738961979749	MTOR	1
GO:0003382	BP	GO:0003382	epithelial cell morphogenesis	1/26	34/18670	0.046316707761015	0.0812108186217167	0.0356738961979749	AR	1
GO:0010574	BP	GO:0010574	regulation of vascular endothelial growth factor production	1/26	34/18670	0.046316707761015	0.0812108186217167	0.0356738961979749	TGFB1	1
GO:0010922	BP	GO:0010922	positive regulation of phosphatase activity	1/26	34/18670	0.046316707761015	0.0812108186217167	0.0356738961979749	MTOR	1
GO:0031128	BP	GO:0031128	developmental induction	1/26	34/18670	0.046316707761015	0.0812108186217167	0.0356738961979749	AR	1
GO:0032594	BP	GO:0032594	protein transport within lipid bilayer	1/26	34/18670	0.046316707761015	0.0812108186217167	0.0356738961979749	MAPK10	1
GO:0032660	BP	GO:0032660	regulation of interleukin-17 production	1/26	34/18670	0.046316707761015	0.0812108186217167	0.0356738961979749	TGFB1	1
GO:0043368	BP	GO:0043368	positive T cell selection	1/26	34/18670	0.046316707761015	0.0812108186217167	0.0356738961979749	MTOR	1
GO:0045066	BP	GO:0045066	regulatory T cell differentiation	1/26	34/18670	0.046316707761015	0.0812108186217167	0.0356738961979749	TGFB1	1
GO:0070884	BP	GO:0070884	regulation of calcineurin-NFAT signaling cascade	1/26	34/18670	0.046316707761015	0.0812108186217167	0.0356738961979749	MTOR	1
GO:0071402	BP	GO:0071402	cellular response to lipoprotein particle stimulus	1/26	34/18670	0.046316707761015	0.0812108186217167	0.0356738961979749	AKT1	1
GO:0071875	BP	GO:0071875	adrenergic receptor signaling pathway	1/26	34/18670	0.046316707761015	0.0812108186217167	0.0356738961979749	NOS1	1
GO:0097009	BP	GO:0097009	energy homeostasis	1/26	34/18670	0.046316707761015	0.0812108186217167	0.0356738961979749	PIK3CA	1
GO:0106056	BP	GO:0106056	regulation of calcineurin-mediated signaling	1/26	34/18670	0.046316707761015	0.0812108186217167	0.0356738961979749	MTOR	1
GO:0043543	BP	GO:0043543	protein acylation	2/26	248/18670	0.0463388616893741	0.0812108186217167	0.0356738961979749	NOS1/TGFB1	2
GO:0045926	BP	GO:0045926	negative regulation of growth	2/26	249/18670	0.0466747410701981	0.0816610529045429	0.0358716729393365	ESR2/TGFB1	2
GO:0071560	BP	GO:0071560	cellular response to transforming growth factor beta stimulus	2/26	249/18670	0.0466747410701981	0.0816610529045429	0.0358716729393365	NR3C1/TGFB1	2
GO:0045637	BP	GO:0045637	regulation of myeloid cell differentiation	2/26	251/18670	0.0473492418047243	0.0827711175419863	0.0363592967722357	MTOR/TGFB1	2
GO:0002701	BP	GO:0002701	negative regulation of production of molecular mediator of immune response	1/26	35/18670	0.0476472382180988	0.0828020912899398	0.0363729027706495	TGFB1	1
GO:0019433	BP	GO:0019433	triglyceride catabolic process	1/26	35/18670	0.0476472382180988	0.0828020912899398	0.0363729027706495	PIK3CG	1
GO:0032735	BP	GO:0032735	positive regulation of interleukin-12 production	1/26	35/18670	0.0476472382180988	0.0828020912899398	0.0363729027706495	TLR9	1
GO:0032801	BP	GO:0032801	receptor catabolic process	1/26	35/18670	0.0476472382180988	0.0828020912899398	0.0363729027706495	TGFB1	1
GO:0051354	BP	GO:0051354	negative regulation of oxidoreductase activity	1/26	35/18670	0.0476472382180988	0.0828020912899398	0.0363729027706495	INS	1
GO:0060251	BP	GO:0060251	regulation of glial cell proliferation	1/26	35/18670	0.0476472382180988	0.0828020912899398	0.0363729027706495	MTOR	1
GO:1903539	BP	GO:1903539	protein localization to postsynaptic membrane	1/26	35/18670	0.0476472382180988	0.0828020912899398	0.0363729027706495	MAPK10	1
GO:0071559	BP	GO:0071559	response to transforming growth factor beta	2/26	255/18670	0.048709127982377	0.084191466553598	0.0369832208265067	NR3C1/TGFB1	2
GO:0002755	BP	GO:0002755	MyD88-dependent toll-like receptor signaling pathway	1/26	36/18670	0.0489759836866434	0.084191466553598	0.0369832208265067	TLR9	1
GO:0010453	BP	GO:0010453	regulation of cell fate commitment	1/26	36/18670	0.0489759836866434	0.084191466553598	0.0369832208265067	AR	1
GO:0010573	BP	GO:0010573	vascular endothelial growth factor production	1/26	36/18670	0.0489759836866434	0.084191466553598	0.0369832208265067	TGFB1	1
GO:0010742	BP	GO:0010742	macrophage derived foam cell differentiation	1/26	36/18670	0.0489759836866434	0.084191466553598	0.0369832208265067	TGFB1	1
GO:0032733	BP	GO:0032733	positive regulation of interleukin-10 production	1/26	36/18670	0.0489759836866434	0.084191466553598	0.0369832208265067	TLR9	1
GO:0045740	BP	GO:0045740	positive regulation of DNA replication	1/26	36/18670	0.0489759836866434	0.084191466553598	0.0369832208265067	EGFR	1
GO:0090077	BP	GO:0090077	foam cell differentiation	1/26	36/18670	0.0489759836866434	0.084191466553598	0.0369832208265067	TGFB1	1
GO:0090218	BP	GO:0090218	positive regulation of lipid kinase activity	1/26	36/18670	0.0489759836866434	0.084191466553598	0.0369832208265067	TGFB1	1
GO:1901020	BP	GO:1901020	negative regulation of calcium ion transmembrane transporter activity	1/26	36/18670	0.0489759836866434	0.084191466553598	0.0369832208265067	TLR9	1
GO:1901099	BP	GO:1901099	negative regulation of signal transduction in absence of ligand	1/26	36/18670	0.0489759836866434	0.084191466553598	0.0369832208265067	AKT1	1
GO:2001171	BP	GO:2001171	positive regulation of ATP biosynthetic process	1/26	36/18670	0.0489759836866434	0.084191466553598	0.0369832208265067	INS	1
GO:2001240	BP	GO:2001240	negative regulation of extrinsic apoptotic signaling pathway in absence of ligand	1/26	36/18670	0.0489759836866434	0.084191466553598	0.0369832208265067	AKT1	1
GO:0007187	BP	GO:0007187	G protein-coupled receptor signaling pathway, coupled to cyclic nucleotide second messenger	2/26	256/18670	0.0490513499138449	0.084250989719129	0.0370093678751951	MC4R/NOS1	2
GO:0048863	BP	GO:0048863	stem cell differentiation	2/26	257/18670	0.0493944661058817	0.0847699219144924	0.0372373219038007	BCHE/ESR1	2
GO:0005942	CC	GO:0005942	phosphatidylinositol 3-kinase complex	4/26	27/19717	4.08296644746797e-08	5.22619705275901e-06	4.08296644746797e-06	PIK3CA/PIK3CB/PIK3CD/PIK3CG	4
GO:0061695	CC	GO:0061695	transferase complex, transferring phosphorus-containing groups	4/26	259/19717	0.000346364357965738	0.0162146153256653	0.012667668223176	PIK3CA/PIK3CB/PIK3CD/PIK3CG	4
GO:0042629	CC	GO:0042629	mast cell granule	2/26	22/19717	0.000380030046695281	0.0162146153256653	0.012667668223176	PIK3CD/PIK3CG	2
GO:0019898	CC	GO:0019898	extrinsic component of membrane	4/26	295/19717	0.00056608612360147	0.0172673566571131	0.0134901223883696	PIK3CA/PIK3CB/PIK3CD/PIK3CG	4
GO:0005865	CC	GO:0005865	striated muscle thin filament	2/26	31/19717	0.000759434571752894	0.0172673566571131	0.0134901223883696	TNNI3/TNNT2	2
GO:0036379	CC	GO:0036379	myofilament	2/26	32/19717	0.000809407343302177	0.0172673566571131	0.0134901223883696	TNNI3/TNNT2	2
GO:0031983	CC	GO:0031983	vesicle lumen	4/26	339/19717	0.000951619047528585	0.0174010340119513	0.0135945578218369	EGFR/INS/TGFB1/TTR	4
GO:0030017	CC	GO:0030017	sarcomere	3/26	204/19717	0.00238081023521205	0.0380929637633928	0.0297601279401506	NOS1/TNNI3/TNNT2	3
GO:0044449	CC	GO:0044449	contractile fiber part	3/26	221/19717	0.00298586478215961	0.0397000776272198	0.0310156856462655	NOS1/TNNI3/TNNT2	3
GO:0030016	CC	GO:0030016	myofibril	3/26	224/19717	0.00310156856462655	0.0397000776272198	0.0310156856462655	NOS1/TNNI3/TNNT2	3
GO:0043292	CC	GO:0043292	contractile fiber	3/26	234/19717	0.00350712079680422	0.0408101329082673	0.0318829163345838	NOS1/TNNI3/TNNT2	3
GO:0016303	MF	GO:0016303	1-phosphatidylinositol-3-kinase activity	4/26	10/17697	7.63883241325866e-10	9.53359096795509e-08	5.3648145135795e-08	PIK3CA/PIK3CB/PIK3CD/PIK3CG	4
GO:0035004	MF	GO:0035004	phosphatidylinositol 3-kinase activity	4/26	11/17697	1.19919383244718e-09	9.53359096795509e-08	5.3648145135795e-08	PIK3CA/PIK3CB/PIK3CD/PIK3CG	4
GO:0005496	MF	GO:0005496	steroid binding	6/26	95/17697	4.30543941023365e-09	1.33069567847593e-07	7.48819150416777e-08	AR/ESR1/ESR2/HSD11B1/NR3C1/VDR	6
GO:0016307	MF	GO:0016307	phosphatidylinositol phosphate kinase activity	4/26	16/17697	6.58090456745324e-09	1.33069567847593e-07	7.48819150416777e-08	PIK3CA/PIK3CB/PIK3CD/PIK3CG	4
GO:0052742	MF	GO:0052742	phosphatidylinositol kinase activity	4/26	16/17697	6.58090456745324e-09	1.33069567847593e-07	7.48819150416777e-08	PIK3CA/PIK3CB/PIK3CD/PIK3CG	4
GO:0042562	MF	GO:0042562	hormone binding	6/26	102/17697	6.62537883492785e-09	1.33069567847593e-07	7.48819150416777e-08	AR/EGFR/MC4R/NR3C1/TTR/VDR	6
GO:0004879	MF	GO:0004879	nuclear receptor activity	5/26	47/17697	6.69532416843236e-09	1.33069567847593e-07	7.48819150416777e-08	AR/ESR1/ESR2/NR3C1/VDR	5
GO:0098531	MF	GO:0098531	transcription factor activity, direct ligand regulated sequence-specific DNA binding	5/26	47/17697	6.69532416843236e-09	1.33069567847593e-07	7.48819150416777e-08	AR/ESR1/ESR2/NR3C1/VDR	5
GO:0003707	MF	GO:0003707	steroid hormone receptor activity	5/26	56/17697	1.65247258284068e-08	2.9193682296852e-07	1.64280900048489e-07	AR/ESR1/ESR2/NR3C1/VDR	5
GO:0004674	MF	GO:0004674	protein serine/threonine kinase activity	6/26	439/17697	3.40078064009814e-05	0.000540724121775604	0.000304280373061412	AKT1/EGFR/MAPK10/MTOR/PIK3CA/PIK3CG	6
GO:0043560	MF	GO:0043560	insulin receptor substrate binding	2/26	11/17697	0.000113231288085702	0.00163670680051151	0.000921020046630111	PIK3CA/PIK3CB	2
GO:0004089	MF	GO:0004089	carbonate dehydratase activity	2/26	15/17697	0.00021538861514966	0.002853899150733	0.00160596774453694	CA3/CA4	2
GO:0001091	MF	GO:0001091	RNA polymerase II basal transcription factor binding	2/26	20/17697	0.000387993798615232	0.00474546261383246	0.00267040266253399	AR/ESR1	2
GO:0004712	MF	GO:0004712	protein serine/threonine/tyrosine kinase activity	2/26	43/17697	0.00180609920420591	0.0205121266763385	0.0115427392750002	AKT1/MAPK10	2
GO:0016836	MF	GO:0016836	hydro-lyase activity	2/26	56/17697	0.0030442790619778	0.0303318809540407	0.0170685857735416	CA3/CA4	2
GO:0005516	MF	GO:0005516	calmodulin binding	3/26	200/17697	0.00305226475009215	0.0303318809540407	0.0170685857735416	AKT1/EGFR/NOS1	3
GO:0001098	MF	GO:0001098	basal transcription machinery binding	2/26	72/17697	0.00498042592617596	0.0439937623478877	0.0247565031418103	AR/ESR1	2
GO:0001099	MF	GO:0001099	basal RNA polymerase II transcription machinery binding	2/26	72/17697	0.00498042592617596	0.0439937623478877	0.0247565031418103	AR/ESR1	2
GO:0016835	MF	GO:0016835	carbon-oxygen lyase activity	2/26	75/17697	0.0053925732133953	0.0451273232068344	0.0253943890935513	CA3/CA4	2
GO:0030295	MF	GO:0030295	protein kinase activator activity	2/26	80/17697	0.0061131694728097	0.0462854260084163	0.026046085473124	PIK3CA/TGFB1	2
GO:0051117	MF	GO:0051117	ATPase binding	2/26	80/17697	0.0061131694728097	0.0462854260084163	0.026046085473124	AR/ESR1	2
GO:0008013	MF	GO:0008013	beta-catenin binding	2/26	82/17697	0.00641308428700328	0.0463491091651601	0.0260819217414009	AR/ESR1	2
GO:0019209	MF	GO:0019209	kinase activator activity	2/26	86/17697	0.00703271860421798	0.048617489481333	0.0273584018928388	PIK3CA/TGFB1	2
GO:0005179	MF	GO:0005179	hormone activity	2/26	122/17697	0.0137503016798159	0.0875585586892383	0.0492716152835833	INS/TTR	2
GO:0000182	MF	GO:0000182	rDNA binding	1/26	10/17697	0.0145986918032193	0.0875585586892383	0.0492716152835833	MTOR	1
GO:0001016	MF	GO:0001016	RNA polymerase III regulatory region DNA binding	1/26	11/17697	0.0160472378547325	0.0875585586892383	0.0492716152835833	MTOR	1
GO:0019855	MF	GO:0019855	calcium channel inhibitor activity	1/26	11/17697	0.0160472378547325	0.0875585586892383	0.0492716152835833	TNNI3	1
GO:0034713	MF	GO:0034713	type I transforming growth factor beta receptor binding	1/26	11/17697	0.0160472378547325	0.0875585586892383	0.0492716152835833	TGFB1	1
GO:0035197	MF	GO:0035197	siRNA binding	1/26	11/17697	0.0160472378547325	0.0875585586892383	0.0492716152835833	TLR9	1
GO:0019903	MF	GO:0019903	protein phosphatase binding	2/26	140/17697	0.0178363020316098	0.0875585586892383	0.0492716152835833	AKT1/EGFR	2
GO:0016247	MF	GO:0016247	channel regulator activity	2/26	144/17697	0.0188063775211475	0.0875585586892383	0.0492716152835833	NOS1/TNNI3	2
GO:0016653	MF	GO:0016653	oxidoreductase activity, acting on NAD(P)H, heme protein as acceptor	1/26	13/17697	0.0189381899708226	0.0875585586892383	0.0492716152835833	NOS1	1
GO:0004707	MF	GO:0004707	MAP kinase activity	1/26	14/17697	0.0203806015892778	0.0875585586892383	0.0492716152835833	MAPK10	1
GO:0035257	MF	GO:0035257	nuclear hormone receptor binding	2/26	152/17697	0.0208121944222771	0.0875585586892383	0.0492716152835833	ESR1/VDR	2
GO:0001085	MF	GO:0001085	RNA polymerase II transcription factor binding	2/26	155/17697	0.0215866015115205	0.0875585586892383	0.0492716152835833	AR/ESR1	2
GO:0005523	MF	GO:0005523	tropomyosin binding	1/26	15/17697	0.0218209739445725	0.0875585586892383	0.0492716152835833	TNNT2	1
GO:0004708	MF	GO:0004708	MAP kinase kinase activity	1/26	16/17697	0.0232593098046245	0.0875585586892383	0.0492716152835833	MAPK10	1
GO:0005149	MF	GO:0005149	interleukin-1 receptor binding	1/26	16/17697	0.0232593098046245	0.0875585586892383	0.0492716152835833	TLR9	1
GO:0005159	MF	GO:0005159	insulin-like growth factor receptor binding	1/26	16/17697	0.0232593098046245	0.0875585586892383	0.0492716152835833	INS	1
GO:0010181	MF	GO:0010181	FMN binding	1/26	16/17697	0.0232593098046245	0.0875585586892383	0.0492716152835833	NOS1	1
GO:0032183	MF	GO:0032183	SUMO binding	1/26	16/17697	0.0232593098046245	0.0875585586892383	0.0492716152835833	NR3C1	1
GO:0032794	MF	GO:0032794	GTPase activating protein binding	1/26	16/17697	0.0232593098046245	0.0875585586892383	0.0492716152835833	AKT1	1
GO:0003779	MF	GO:0003779	actin binding	3/26	431/17697	0.0246239453235576	0.0875585586892383	0.0492716152835833	EGFR/TNNI3/TNNT2	3
GO:0046965	MF	GO:0046965	retinoid X receptor binding	1/26	17/17697	0.0246956119337505	0.0875585586892383	0.0492716152835833	VDR	1
GO:0001228	MF	GO:0001228	DNA-binding transcription activator activity, RNA polymerase II-specific	3/26	439/17697	0.025823969998351	0.0875585586892383	0.0492716152835833	AR/ESR1/NR3C1	3
GO:0005402	MF	GO:0005402	carbohydrate:cation symporter activity	1/26	19/17697	0.0275621260385166	0.0875585586892383	0.0492716152835833	SLC5A2	1
GO:0019887	MF	GO:0019887	protein kinase regulator activity	2/26	180/17697	0.0284941453606443	0.0875585586892383	0.0492716152835833	PIK3CA/TGFB1	2
GO:0005355	MF	GO:0005355	glucose transmembrane transporter activity	1/26	20/17697	0.0289923435248272	0.0875585586892383	0.0492716152835833	SLC5A2	1
GO:0008329	MF	GO:0008329	signaling pattern recognition receptor activity	1/26	20/17697	0.0289923435248272	0.0875585586892383	0.0492716152835833	TLR9	1
GO:0015149	MF	GO:0015149	hexose transmembrane transporter activity	1/26	20/17697	0.0289923435248272	0.0875585586892383	0.0492716152835833	SLC5A2	1
GO:0019902	MF	GO:0019902	phosphatase binding	2/26	185/17697	0.0299696440901304	0.0875585586892383	0.0492716152835833	AKT1/EGFR	2
GO:0051427	MF	GO:0051427	hormone receptor binding	2/26	185/17697	0.0299696440901304	0.0875585586892383	0.0492716152835833	ESR1/VDR	2
GO:0038187	MF	GO:0038187	pattern recognition receptor activity	1/26	21/17697	0.030420538301563	0.0875585586892383	0.0492716152835833	TLR9	1
GO:0016829	MF	GO:0016829	lyase activity	2/26	187/17697	0.0305683201468068	0.0875585586892383	0.0492716152835833	CA3/CA4	2
GO:0005158	MF	GO:0005158	insulin receptor binding	1/26	22/17697	0.0318467131151043	0.0875585586892383	0.0492716152835833	INS	1
GO:0015145	MF	GO:0015145	monosaccharide transmembrane transporter activity	1/26	22/17697	0.0318467131151043	0.0875585586892383	0.0492716152835833	SLC5A2	1
GO:0017025	MF	GO:0017025	TBP-class protein binding	1/26	22/17697	0.0318467131151043	0.0875585586892383	0.0492716152835833	ESR1	1
GO:0031406	MF	GO:0031406	carboxylic acid binding	2/26	193/17697	0.0323930068085324	0.0875585586892383	0.0492716152835833	NOS1/VDR	2
GO:0048018	MF	GO:0048018	receptor ligand activity	3/26	482/17697	0.0328122270664238	0.0875585586892383	0.0492716152835833	INS/TGFB1/TTR	3
GO:0001223	MF	GO:0001223	transcription coactivator binding	1/26	23/17697	0.0332708707082584	0.0875585586892383	0.0492716152835833	ESR1	1
GO:0051015	MF	GO:0051015	actin filament binding	2/26	198/17697	0.0339459582429116	0.0875585586892383	0.0492716152835833	EGFR/TNNI3	2
GO:0042923	MF	GO:0042923	neuropeptide binding	1/26	24/17697	0.0346930138202642	0.0875585586892383	0.0492716152835833	MC4R	1
GO:0051119	MF	GO:0051119	sugar transmembrane transporter activity	1/26	24/17697	0.0346930138202642	0.0875585586892383	0.0492716152835833	SLC5A2	1
