# Supplementary material for: Mechanisms of magnoliae cortex on treating sarcopenia explored by GEO gene sequencing data combined with network pharmacology and molecular docking
Source: BMC Genom Data. 2022 Feb 17;23:15. doi: 10.1186/s12863-022-01029-x (PMC8851866; doi:10.1186/s12863-022-01029-x)
Supplement: Supplementary file 1 — Additional file 1: Table S1. Differentially expressed genes related to sarcopenia in old people of GEO series.Table S2. Integrated data of sarcopenia related pathogenic genes. Table S3. Result of GO enrichment analysis for sarcopenia related pathogenic gene products. Table S4. Result of KEGG enrichment analysis for sarcopenia related pathogenic gene products. Table S5. Result of targets prediction of MC. Table S6. Composite targets of MC and sarcopenia. Table S7. Result of GO enrichment analysis for composite targets of MC and sarcopenia. Table S8. Result of KEGG enrichment analysis for composite targets of MC and sarcopenia. Table S9. Core proteins of MC-sarcopenia composite targets. Table S10. The affinity energy of Honokiol-AKT1. Table S11. The affinity energy of Magnolol-AKT1. Table S12. The affinity energy of Honokiol-EGFR. Table S13. The affinity energy of Magnolol-EGFR. Table S14. The affinity energy of Honokiol-INS. Table S15. The affinity energy of Magnolol-INS. Table S16. The affinity energy of Obovatol-PIK3CA. Figure S1. Sarcopenia related pathogenic gene products involve in EGFR tyrosine kinase inhibitor resistance (hsa01521). Figure S2. Sarcopenia related pathogenic gene products involve in endocrine resistance (hsa01522). Figure S3. Sarcopenia related pathogenic gene products involve in longevity regulating pathway (hsa04211). Figure S4. The GO and KEGG analysis of core sarcopenia-related pathogenic proteins. Figure S5. Core sarcopenia related pathogenic gene products involve in PI3K-Akt signaling pathway (hsa04151). Figure S6. Core sarcopenia related pathogenic gene products involve in longevity regulating pathway (hsa04213). [file 12863_2022_1029_MOESM1_ESM.zip › Supplementary Table S3.csv]

	ONTOLOGY	ID	Description	GeneRatio	BgRatio	pvalue	p.adjust	qvalue	geneID	Count
GO:0003012	BP	GO:0003012	muscle system process	76/386	465/18670	2.52591531916471e-46	1.27710278536968e-42	6.2190694016066e-43	ACE2/ACTA1/ACTN3/AGT/AKAP6/ATP2A1/ATP2A2/BDKRB2/CACNA1S/CACNA2D1/CALM3/CASQ1/CASQ2/CAV1/CD38/DES/DMD/DSP/EEF2/FKBP1B/FLNA/FOXO1/FOXO3/GHRL/GHSR/HDAC4/HRC/IGF1/IL15/JSRP1/LEP/LMCD1/LMNA/MEF2C/MIR208B/MIR21/MIR23A/MSTN/MTOR/MYBPC1/MYBPC3/MYH13/MYH2/MYH6/MYL9/MYOD1/MYOG/MYOT/MYOZ1/MYOZ2/NEB/NOS1/PIK3CA/PIK3CG/PLN/PPARGC1A/RYR1/RYR2/SLC6A8/SLN/SOD1/SORBS1/SRF/SRI/TCAP/TMEM38A/TMEM38B/TNNI1/TNNI2/TNNI…	76
GO:0006936	BP	GO:0006936	muscle contraction	58/386	360/18670	7.08553182979758e-35	1.79122244657283e-31	8.7226626052087e-32	ACE2/ACTA1/ACTN3/AGT/ATP2A1/ATP2A2/BDKRB2/CACNA1S/CACNA2D1/CALM3/CASQ1/CASQ2/CAV1/CD38/DES/DMD/DSP/EEF2/FKBP1B/FLNA/GHRL/GHSR/HDAC4/HRC/JSRP1/MIR21/MTOR/MYBPC1/MYBPC3/MYH13/MYH2/MYH6/MYL9/MYOT/NEB/NOS1/PIK3CA/PIK3CG/PLN/RYR1/RYR2/SLC6A8/SOD1/SORBS1/SRF/SRI/TCAP/TMEM38A/TMEM38B/TNNI1/TNNI2/TNNI3/TNNT2/TNNT3/TRDN/TRIM63/TRIM72/TTN	58
GO:0042692	BP	GO:0042692	muscle cell differentiation	59/386	385/18670	3.14581701727691e-34	5.30175027978403e-31	2.58177754505639e-31	ACTA1/AGT/AKAP6/AKT1/ANKRD1/ATP2A2/BCL2/BMP2/CALR/CASQ1/CASQ2/CEACAM5/CTNNB1/DKK1/DMD/FGF9/FLNC/FOXO4/GDF15/GREM1/HDAC4/IGF1/IGF2/KLF5/KRT19/LMNA/MEF2C/MIR21/MIR23A/MIR424/MRTFA/MTOR/MYBPC1/MYBPC3/MYF5/MYF6/MYH6/MYOD1/MYOG/MYOZ1/MYOZ2/NEB/NEBL/NLN/NOS1/PIAS1/RYR1/SIRT1/SOD2/SRF/SYPL2/TCAP/TGFB1/TNNT2/TNNT3/TRIM32/TRIM72/TTN/VEGFA	59
GO:0090257	BP	GO:0090257	regulation of muscle system process	48/386	259/18670	8.252152298517e-32	1.04307205053255e-28	5.07941690163981e-29	ACE2/ACTN3/AGT/AKAP6/ATP2A1/ATP2A2/CALM3/CASQ1/CASQ2/CAV1/DMD/DSP/FBXO32/FKBP1B/FLNA/FOXO1/FOXO3/GHRL/GHSR/HDAC4/HRC/IGF1/LMCD1/LMNA/MIR208B/MIR21/MSTN/MTOR/MYBPC3/MYL9/MYOG/NOS1/PIK3CG/PLN/PPARGC1A/RYR2/SLN/SOD1/SRF/SRI/TMEM38A/TMEM38B/TNNI1/TNNI2/TNNI3/TNNT2/TNNT3/TRIM63	48
GO:0014706	BP	GO:0014706	striated muscle tissue development	56/386	390/18670	5.68248120569069e-31	5.74612499519443e-28	2.79817337686537e-28	ACTA1/ACTN3/AGT/AKAP6/ANKRD1/ARNTL/BCL2/BMP2/CALR/CASQ1/CAV1/CTNNB1/DKK1/DSP/EEF2/FGF9/FLNB/FOS/GREM1/HDAC4/IGF1/JPH2/KLF5/LMNA/MEF2C/METTL21C/MIR23A/MSTN/MTOR/MYBPC1/MYBPC3/MYF5/MYF6/MYH6/MYOD1/MYOG/MYOZ1/MYOZ2/NEB/NEBL/NLN/PLN/PRKAA1/RBP4/RYR1/RYR2/S100B/SRF/TCAP/TGFB1/TNNI1/TNNI3/TNNT2/TTN/TWIST1/VEGFA	56
GO:0060537	BP	GO:0060537	muscle tissue development	57/386	408/18670	7.08016375363915e-31	5.96621798973326e-28	2.90535140697578e-28	ACTA1/ACTN3/AGT/AKAP6/ANKRD1/ARNTL/BCL2/BMP2/CALR/CASQ1/CAV1/CTNNB1/DKK1/DSP/EEF2/FGF9/FLNB/FOS/GREM1/HDAC4/IGF1/JPH2/KLF5/LMNA/MEF2C/METTL21C/MIR23A/MSTN/MTOR/MYBPC1/MYBPC3/MYF5/MYF6/MYH6/MYOD1/MYOG/MYOZ1/MYOZ2/NEB/NEBL/NLN/PLN/PPARGC1A/PRKAA1/RBP4/RYR1/RYR2/S100B/SRF/TCAP/TGFB1/TNNI1/TNNI3/TNNT2/TTN/TWIST1/VEGFA	57
GO:0007517	BP	GO:0007517	muscle organ development	56/386	410/18670	8.09089597353273e-30	5.84393857745449e-27	2.84580536572828e-27	ACTA1/ACTN3/AKAP6/ANKRD1/ARNTL/BCL2/BMP2/CASQ1/CAV1/CNTF/CTNNB1/DKK1/DMD/DSP/EEF2/FGF9/FLNB/FOS/FOXO4/FZD1/GREM1/HDAC4/IGF1/JPH1/JPH2/KLF5/MEF2C/METTL21C/MSTN/MTOR/MYBPC1/MYBPC3/MYF5/MYF6/MYH6/MYOD1/MYOG/MYOZ1/MYOZ2/NEB/NLN/PRKAA1/RBP4/RYR1/RYR2/S100B/SIRT1/SRI/TCAP/TGFB1/TNNI1/TNNI3/TNNT2/TRIM72/TTN/TWIST1	56
GO:0051146	BP	GO:0051146	striated muscle cell differentiation	48/386	293/18670	2.94287949978704e-29	1.85989984386541e-26	9.05709888158142e-27	ACTA1/AGT/AKAP6/AKT1/ANKRD1/BCL2/BMP2/CALR/CASQ1/CASQ2/CEACAM5/DKK1/DMD/FLNC/GDF15/GREM1/HDAC4/IGF1/IGF2/KLF5/KRT19/LMNA/MEF2C/MIR23A/MTOR/MYBPC1/MYBPC3/MYF5/MYF6/MYH6/MYOD1/MYOG/MYOZ1/MYOZ2/NEB/NEBL/NLN/NOS1/RYR1/SRF/TCAP/TGFB1/TNNT2/TNNT3/TRIM32/TRIM72/TTN/VEGFA	48
GO:0060047	BP	GO:0060047	heart contraction	47/386	280/18670	3.79353377936287e-29	2.13112297649541e-26	1.03778660934851e-26	ACE/ACE2/AGT/APLN/ATP2A1/ATP2A2/ATP2A3/CACNA1S/CACNA2D1/CACNB1/CALM3/CASQ1/CASQ2/CAV1/DES/DMD/DSP/FKBP1B/FLNA/HDAC4/HRC/IL2/ITPR1/ITPR2/MTOR/MYBPC3/MYH6/NOS1/PIK3CA/PIK3CG/PLN/RYR1/RYR2/RYR3/S100A1/SOD1/SRI/STIM1/TCAP/TMEM38A/TMEM38B/TNNI2/TNNI3/TNNT2/TNNT3/TRDN/TTN	47
GO:1903522	BP	GO:1903522	regulation of blood circulation	48/386	297/18670	5.56153957487773e-29	2.81191440905818e-26	1.36930958585674e-26	ACE/ACE2/AGER/AGT/AKT1/APLN/ATP2A1/ATP2A2/ATP2A3/BDKRB2/CACNA1S/CACNA2D1/CACNB1/CALM3/CASQ1/CASQ2/CAV1/CD38/DES/DMD/DSP/EGFR/FKBP1B/FLNA/GHRL/HDAC4/HRC/ICAM1/IL2/ITPR1/ITPR2/LEP/MIR21/MYH6/NOS1/PIK3CG/PLN/RYR1/RYR2/RYR3/S100A1/SRI/STIM1/TMEM38A/TMEM38B/TNNI3/TNNT2/TRDN	48
GO:0003015	BP	GO:0003015	heart process	47/386	290/18670	1.91152429323932e-28	8.78606075147093e-26	4.2785218391261e-26	ACE/ACE2/AGT/APLN/ATP2A1/ATP2A2/ATP2A3/CACNA1S/CACNA2D1/CACNB1/CALM3/CASQ1/CASQ2/CAV1/DES/DMD/DSP/FKBP1B/FLNA/HDAC4/HRC/IL2/ITPR1/ITPR2/MTOR/MYBPC3/MYH6/NOS1/PIK3CA/PIK3CG/PLN/RYR1/RYR2/RYR3/S100A1/SOD1/SRI/STIM1/TCAP/TMEM38A/TMEM38B/TNNI2/TNNI3/TNNT2/TNNT3/TRDN/TTN	47
GO:0051924	BP	GO:0051924	regulation of calcium ion transport	43/386	254/18670	7.02464475029329e-27	2.95971698812357e-24	1.44128456762597e-24	AGT/AKAP6/ATP2A1/BAX/BCL2/BEST1/CACNA2D1/CACNB1/CALCR/CALM3/CASQ1/CASQ2/CAV1/CTNNB1/CXCL12/DMD/EPO/FKBP1B/HRC/ICAM1/JPH1/JPH2/JPH3/JPH4/JSRP1/METTL21C/MIR21/MIR424/NOS1/ORAI1/PIK3CG/PLN/PTH/RYR2/S100A1/SLN/SRI/STIM1/TGFB1/TLR9/TMEM38A/TMEM38B/TRDN	43
GO:0006816	BP	GO:0006816	calcium ion transport	53/386	434/18670	7.68659253997175e-26	2.98949322169978e-23	1.45578461141651e-23	AGT/AKAP6/ATP2A1/ATP2A2/ATP2A3/BAX/BCL2/BEST1/CACNA1S/CACNA2D1/CACNB1/CALCR/CALM3/CASQ1/CASQ2/CAV1/CTNNB1/CXCL12/DMD/EPO/FKBP1B/HRC/ICAM1/ITPR1/ITPR2/JPH1/JPH2/JPH3/JPH4/JSRP1/MCU/METTL21C/MIR21/MIR424/NOS1/OPA1/ORAI1/PIK3CG/PLN/PTH/RYR1/RYR2/RYR3/S100A1/SLN/SRI/STIM1/TGFB1/TLR9/TMEM38A/TMEM38B/TRDN/VDR	53
GO:0055074	BP	GO:0055074	calcium ion homeostasis	54/386	471/18670	5.67499226935773e-25	2.04948292241948e-22	9.98030595340431e-23	AGT/AKAP6/ATP2A1/ATP2A2/ATP2A3/BAX/BCL2/BDKRB2/CACNA2D1/CALCR/CALM3/CALR/CASQ1/CASQ2/CAV1/CD38/CXCL12/DMD/EPO/ESR1/FIS1/FKBP1B/GHRL/HRC/IL2/ITPR1/ITPR2/JPH1/JPH2/JPH3/JPH4/JSRP1/KL/MCU/METTL21C/NOS1/PIK3CB/PIK3CG/PLN/PTH/RYR1/RYR2/RYR3/SAA1/SRI/STIM1/SYPL2/TGFB1/TMEM38A/TMEM38B/TNFSF11/TNNI3/TRDN/VDR	54
GO:0043434	BP	GO:0043434	response to peptide hormone	52/386	436/18670	7.13637416789965e-25	2.40543385286004e-22	1.17136695990999e-22	ADIPOQ/AGT/AHSG/AKT1/AKT2/CAT/CAV1/CXCL12/EIF2B5/EIF4EBP1/EIF4EBP2/FABP3/FOXO1/FOXO3/FOXO4/GDF15/GH1/GHR/GHRL/GHSR/HSF1/ICAM1/IGF1R/IGF2/IGFBP1/IL10/INS/INSRR/KL/LEP/MC4R/MSTN/MTOR/NFE2L2/NFKB1/OPA1/PCK1/PDE3B/PIK3CA/PLN/PRKAA1/QDPR/RETN/RPS6KB1/SESN2/SIRT1/SLC2A4/SOCS2/SOCS3/SORBS1/TGFB1/TRIM72	52
GO:0055001	BP	GO:0055001	muscle cell development	36/386	186/18670	9.80112879409826e-25	3.09715669893505e-22	1.50821317430236e-22	ACTA1/AGT/AKAP6/ANKRD1/ATP2A2/BCL2/CASQ1/CASQ2/DMD/FLNC/HDAC4/IGF1/KRT19/LMNA/MEF2C/MIR23A/MTOR/MYBPC1/MYBPC3/MYF5/MYF6/MYH6/MYOD1/MYOG/MYOZ1/MYOZ2/NEB/NEBL/RYR1/SRF/SYPL2/TCAP/TNNT2/TNNT3/TTN/VEGFA	36
GO:0006941	BP	GO:0006941	striated muscle contraction	35/386	174/18670	1.13793768748779e-24	3.38436055761074e-22	1.64807198206436e-22	ACE2/ACTN3/ATP2A1/ATP2A2/CACNA2D1/CALM3/CASQ1/CASQ2/CAV1/DMD/DSP/EEF2/FKBP1B/FLNA/HDAC4/HRC/JSRP1/MTOR/MYBPC3/MYH6/NOS1/PIK3CA/PIK3CG/PLN/RYR2/SRI/TCAP/TMEM38A/TMEM38B/TNNI1/TNNI2/TNNI3/TNNT2/TNNT3/TTN	35
GO:0031667	BP	GO:0031667	response to nutrient levels	55/386	499/18670	1.3965970240948e-24	3.92288586323516e-22	1.91031604640803e-22	ADIPOQ/AIFM1/AKT1/ALB/BCHE/BCL2/CAT/CCK/EEF2/EGFR/EIF2S1/EIF4EBP1/EPO/ERCC1/FIS1/FKBP1B/FOXO1/FOXO3/FOXO4/GDF15/GH1/GHRH/GHRL/GHSR/HFE/HSF1/ICAM1/IL15/LEP/MC4R/MTHFR/MTOR/MYH13/MYOD1/NFE2L2/NPY/OPA1/PCK1/PPARGC1A/PRKAA1/PRKAA2/PTH/RPS6KB1/RYR3/SESN1/SESN2/SFRP2/SIRT1/SOD1/SRF/SST/TGFB1/TP53/VDR/WRN	55
GO:0070838	BP	GO:0070838	divalent metal ion transport	54/386	483/18670	1.92995724042126e-24	5.13571779345784e-22	2.5009251996373e-22	AGT/AKAP6/ATP2A1/ATP2A2/ATP2A3/BAX/BCL2/BEST1/CACNA1S/CACNA2D1/CACNB1/CALCR/CALM3/CASQ1/CASQ2/CAV1/CTNNB1/CXCL12/DMD/EPO/FKBP1B/HRC/ICAM1/IFNG/ITPR1/ITPR2/JPH1/JPH2/JPH3/JPH4/JSRP1/MCU/METTL21C/MIR21/MIR424/NOS1/OPA1/ORAI1/PIK3CG/PLN/PTH/RYR1/RYR2/RYR3/S100A1/SLN/SRI/STIM1/TGFB1/TLR9/TMEM38A/TMEM38B/TRDN/VDR	54
GO:0010959	BP	GO:0010959	regulation of metal ion transport	49/386	394/18670	2.76522931429239e-24	6.99049970653117e-22	3.4041428242789e-22	AGT/AKAP6/AKT1/ATP2A1/BAX/BCL2/BEST1/CACNA2D1/CACNB1/CALCR/CALM3/CASQ1/CASQ2/CAV1/CTNNB1/CXCL12/DMD/EPO/FKBP1B/FLNA/HFE/HRC/ICAM1/IFNG/JPH1/JPH2/JPH3/JPH4/JSRP1/METTL21C/MIR21/MIR424/NOS1/ORAI1/PIK3CG/PLN/PTH/RYR2/S100A1/SLN/SRI/STIM1/TF/TGFB1/TLR9/TMEM38A/TMEM38B/TRDN/WNK1	49
GO:0072511	BP	GO:0072511	divalent inorganic cation transport	54/386	489/18670	3.50885926816825e-24	8.44799640945651e-22	4.11389565325591e-22	AGT/AKAP6/ATP2A1/ATP2A2/ATP2A3/BAX/BCL2/BEST1/CACNA1S/CACNA2D1/CACNB1/CALCR/CALM3/CASQ1/CASQ2/CAV1/CTNNB1/CXCL12/DMD/EPO/FKBP1B/HRC/ICAM1/IFNG/ITPR1/ITPR2/JPH1/JPH2/JPH3/JPH4/JSRP1/MCU/METTL21C/MIR21/MIR424/NOS1/OPA1/ORAI1/PIK3CG/PLN/PTH/RYR1/RYR2/RYR3/S100A1/SLN/SRI/STIM1/TGFB1/TLR9/TMEM38A/TMEM38B/TRDN/VDR	54
GO:0072503	BP	GO:0072503	cellular divalent inorganic cation homeostasis	54/386	493/18670	5.20032986169912e-24	1.19513035367049e-21	5.81989069211208e-22	AGT/AKAP6/ATP2A1/ATP2A2/ATP2A3/BAX/BCL2/BDKRB2/CACNA2D1/CALCR/CALM3/CALR/CASQ1/CASQ2/CAV1/CD38/CXCL12/DMD/EPO/ESR1/FIS1/FKBP1B/GHRL/HRC/IL2/ITPR1/ITPR2/JPH1/JPH2/JPH3/JPH4/JSRP1/MCU/METTL21C/MT1A/MT2A/NOS1/PIK3CB/PIK3CG/PLN/PTH/RYR1/RYR2/RYR3/SAA1/SRI/STIM1/SYPL2/TGFB1/TMEM38A/TMEM38B/TNNI3/TRDN/VDR	54
GO:0006874	BP	GO:0006874	cellular calcium ion homeostasis	52/386	458/18670	7.26430906283714e-24	1.58799285296442e-21	7.73300150542092e-22	AGT/AKAP6/ATP2A1/ATP2A2/ATP2A3/BAX/BCL2/BDKRB2/CACNA2D1/CALCR/CALM3/CALR/CASQ1/CASQ2/CAV1/CD38/CXCL12/DMD/EPO/ESR1/FIS1/FKBP1B/GHRL/HRC/IL2/ITPR1/ITPR2/JPH1/JPH2/JPH3/JPH4/JSRP1/MCU/METTL21C/NOS1/PIK3CB/PIK3CG/PLN/PTH/RYR1/RYR2/RYR3/SAA1/SRI/STIM1/SYPL2/TGFB1/TMEM38A/TMEM38B/TNNI3/TRDN/VDR	52
GO:1901653	BP	GO:1901653	cellular response to peptide	48/386	385/18670	7.5379407577425e-24	1.58799285296442e-21	7.73300150542092e-22	ADIPOQ/AGER/AGT/AHSG/AKT1/AKT2/CACNA2D1/CACNB1/CAV1/EIF4EBP1/EIF4EBP2/FIS1/FOXO1/FOXO3/FOXO4/GDF15/GH1/GHR/GHRL/GHSR/HSF1/ICAM1/IGF1/IGF1R/IGF2/IGFBP1/INS/INSRR/KL/KLF5/LEP/MSTN/NFE2L2/NFKB1/OPA1/PCK1/PDE3B/PIK3CA/PRKAA1/RPS6KB1/SIRT1/SLC2A4/SOCS2/SOCS3/SORBS1/TGFB1/TP53/TRIM72	48
GO:0060401	BP	GO:0060401	cytosolic calcium ion transport	34/386	171/18670	8.0682041853159e-24	1.63171361443829e-21	7.94590719555953e-22	AKAP6/ATP2A2/BAX/BCL2/CACNA2D1/CALCR/CALM3/CASQ1/CASQ2/CAV1/DMD/EPO/FKBP1B/HRC/ITPR1/ITPR2/JPH1/JPH2/JPH3/JPH4/JSRP1/MCU/METTL21C/NOS1/OPA1/PLN/RYR1/RYR2/RYR3/SRI/TGFB1/TMEM38A/TMEM38B/TRDN	34
GO:0055002	BP	GO:0055002	striated muscle cell development	34/386	173/18670	1.20584720233506e-23	2.34490902115618e-21	1.14189336285899e-21	ACTA1/AGT/AKAP6/ANKRD1/BCL2/CASQ1/CASQ2/DMD/FLNC/HDAC4/IGF1/KRT19/LMNA/MEF2C/MIR23A/MTOR/MYBPC1/MYBPC3/MYF5/MYF6/MYH6/MYOD1/MYOG/MYOZ1/MYOZ2/NEB/NEBL/RYR1/SRF/TCAP/TNNT2/TNNT3/TTN/VEGFA	34
GO:1903169	BP	GO:1903169	regulation of calcium ion transmembrane transport	32/386	151/18670	2.18090798861338e-23	4.08395214460343e-21	1.98875001378819e-21	AKAP6/ATP2A1/BAX/CACNA2D1/CACNB1/CALCR/CALM3/CASQ1/CASQ2/DMD/FKBP1B/HRC/JPH1/JPH2/JPH3/JPH4/JSRP1/METTL21C/MIR21/NOS1/PIK3CG/PLN/RYR2/S100A1/SLN/SRI/STIM1/TGFB1/TLR9/TMEM38A/TMEM38B/TRDN	32
GO:0019722	BP	GO:0019722	calcium-mediated signaling	37/386	218/18670	2.7369722685273e-23	4.94218992488358e-21	2.40668350980653e-21	ACTN3/AKAP6/ATP2A2/CALM3/CASQ1/CASQ2/CXCL8/DMD/EGFR/FHL2/FIS1/FKBP1B/HDAC4/HRC/IGF1/ITPR1/JPH1/JPH2/JPH3/JPH4/JSRP1/LMCD1/MCU/MTOR/MYOZ1/MYOZ2/NOS1/PLN/PRKAA1/RYR2/SRI/TMEM38A/TMEM38B/TNF/TNFSF11/TNNI3/TRDN	37
GO:0051235	BP	GO:0051235	maintenance of location	44/386	330/18670	4.14036909495626e-23	7.21851936003409e-21	3.51518087589935e-21	AKAP6/AKT1/ALB/ATP2A1/BAX/CALM3/CALR/CASQ1/CASQ2/CAV1/CRP/DMD/FKBP1B/FLNA/FLNB/FTO/HRC/IL10/IL6/ITPR1/ITPR2/JPH1/JPH2/JPH3/JPH4/JSRP1/LEP/METTL21C/NFKB1/NFKBIA/NOS1/PLIN2/PLN/RYR1/RYR2/RYR3/SIRT1/SRI/SYNE2/TGFB1/TMEM38A/TMEM38B/TNF/TRDN	44
GO:0006937	BP	GO:0006937	regulation of muscle contraction	33/386	171/18670	1.02523170078765e-22	1.72785715972746e-20	8.41409455488534e-21	ACE2/ACTN3/ATP2A1/ATP2A2/CALM3/CASQ1/CASQ2/CAV1/DMD/DSP/FKBP1B/FLNA/GHRL/GHSR/HDAC4/HRC/MIR21/MYBPC3/MYL9/NOS1/PIK3CG/PLN/RYR2/SOD1/SRF/SRI/TMEM38A/TMEM38B/TNNI1/TNNI2/TNNI3/TNNT2/TNNT3	33
GO:0032868	BP	GO:0032868	response to insulin	40/386	272/18670	1.08697316262651e-22	1.74518954063104e-20	8.49849753401067e-21	ADIPOQ/AGT/AHSG/AKT1/AKT2/CAT/EIF4EBP1/EIF4EBP2/FABP3/FOXO1/FOXO3/FOXO4/GHSR/ICAM1/IGF1R/IGF2/IGFBP1/IL10/INS/INSRR/KL/LEP/MC4R/MSTN/MTOR/OPA1/PCK1/PDE3B/PIK3CA/PLN/PRKAA1/RETN/RPS6KB1/SESN2/SIRT1/SLC2A4/SOCS2/SOCS3/SORBS1/TRIM72	40
GO:0007568	BP	GO:0007568	aging	43/386	321/18670	1.10455034217155e-22	1.74518954063104e-20	8.49849753401067e-21	AGER/AGT/AKT1/ARNTL/BCL2/C1QA/CALR/CAT/DKK1/EEF2/EIF2B5/EIF2S1/EPO/ERCC1/FOS/FOXO3/FOXO4/ICAM1/IGFBP1/IL10/IL15/ILK/KL/LEP/LMNA/MIR21/MTOR/NFE2L2/NUP62/OPA1/PCK1/POLG/PPARGC1A/RETN/SIRT1/SLC12A2/SOD1/SOD2/SRF/TGFB1/TP53/TWIST1/WRN	43
GO:0060048	BP	GO:0060048	cardiac muscle contraction	30/386	137/18670	1.95163485282564e-22	2.99014115632922e-20	1.45610013421345e-20	ACE2/ATP2A1/ATP2A2/CACNA2D1/CALM3/CASQ2/CAV1/DMD/DSP/FKBP1B/FLNA/HDAC4/HRC/MTOR/MYBPC3/MYH6/NOS1/PIK3CA/PIK3CG/PLN/RYR2/SRI/TCAP/TMEM38A/TMEM38B/TNNI2/TNNI3/TNNT2/TNNT3/TTN	30
GO:0019932	BP	GO:0019932	second-messenger-mediated signaling	49/386	439/18670	3.40294662392216e-22	5.06038180310308e-20	2.46423905676593e-20	ACTN3/AGT/AKAP6/ATP2A2/CALCR/CALM3/CASQ1/CASQ2/CXCL8/DMD/EGFR/EIF4EBP2/FHL2/FIS1/FKBP1B/GHRH/HDAC4/HRC/IGF1/INS/ITPR1/ITPR2/JPH1/JPH2/JPH3/JPH4/JSRP1/LMCD1/MC4R/MCU/MT2A/MTOR/MYOZ1/MYOZ2/NOS1/NPPB/PDE3B/PLN/PRKAA1/PTH/RYR2/SRI/TMEM38A/TMEM38B/TNF/TNFSF11/TNNI3/TRDN/VEGFA	49
GO:0070588	BP	GO:0070588	calcium ion transmembrane transport	42/386	315/18670	4.27714792246604e-22	6.17864568456808e-20	3.00879668891671e-20	AKAP6/ATP2A1/ATP2A2/ATP2A3/BAX/CACNA1S/CACNA2D1/CACNB1/CALCR/CALM3/CASQ1/CASQ2/DMD/FKBP1B/HRC/ITPR1/ITPR2/JPH1/JPH2/JPH3/JPH4/JSRP1/MCU/METTL21C/MIR21/NOS1/OPA1/ORAI1/PIK3CG/PLN/RYR1/RYR2/RYR3/S100A1/SLN/SRI/STIM1/TGFB1/TLR9/TMEM38A/TMEM38B/TRDN	42
GO:0008016	BP	GO:0008016	regulation of heart contraction	38/386	251/18670	4.63808009724069e-22	6.51392582545804e-20	3.17206706065672e-20	ACE2/AGT/APLN/ATP2A1/ATP2A2/ATP2A3/CACNA1S/CACNA2D1/CACNB1/CALM3/CASQ1/CASQ2/CAV1/DES/DMD/DSP/FKBP1B/FLNA/HDAC4/HRC/IL2/ITPR1/ITPR2/MYH6/NOS1/PIK3CG/PLN/RYR1/RYR2/RYR3/S100A1/SRI/STIM1/TMEM38A/TMEM38B/TNNI3/TNNT2/TRDN	38
GO:0035690	BP	GO:0035690	cellular response to drug	45/386	369/18670	5.25884682712222e-22	7.18614312376485e-20	3.49941471654022e-20	ADIPOQ/AGRN/AIFM1/BLM/CACNA1S/CASQ2/CTNNB1/EGFR/EIF4EBP1/FBXO32/FOXO1/FOXO3/GABPA/HSF1/ICAM1/IL10/IL6/ITPR2/MEF2C/METTL21C/MIR21/MMP3/MSTN/MT2A/NFE2L2/NFKB1/NR3C1/OPA1/PCK1/PPARGC1A/PRKAA1/PRKAA2/PRKN/QDPR/REN/RYR1/RYR2/RYR3/SIRT1/SOD1/TGFB1/TMEM38A/TMEM38B/TNF/TP53	45
GO:0060402	BP	GO:0060402	calcium ion transport into cytosol	31/386	158/18670	1.24934445176862e-21	1.66228567056373e-19	8.09478302683327e-20	AKAP6/BAX/BCL2/CACNA2D1/CALCR/CALM3/CASQ1/CASQ2/CAV1/DMD/EPO/FKBP1B/HRC/ITPR1/ITPR2/JPH1/JPH2/JPH3/JPH4/JSRP1/METTL21C/NOS1/PLN/RYR1/RYR2/RYR3/SRI/TGFB1/TMEM38A/TMEM38B/TRDN	31
GO:0010522	BP	GO:0010522	regulation of calcium ion transport into cytosol	26/386	102/18670	2.07439555517667e-21	2.68926767358289e-19	1.30958467032611e-19	AKAP6/BAX/BCL2/CALCR/CALM3/CASQ1/CASQ2/CAV1/DMD/EPO/FKBP1B/HRC/JPH1/JPH2/JPH3/JPH4/JSRP1/METTL21C/NOS1/PLN/RYR2/SRI/TGFB1/TMEM38A/TMEM38B/TRDN	26
GO:0048545	BP	GO:0048545	response to steroid hormone	45/386	385/18670	2.98985647964963e-21	3.77917859027713e-19	1.84033534365802e-19	ACTA1/ADIPOQ/AIFM1/AR/ARNTL/BCHE/BCL2/CALCR/CALM3/CALR/CAV1/CD38/CTNNB1/DUSP1/EGFR/EIF4EBP1/EPO/ESR1/ESR2/FBXO32/FHL2/FOS/FOXO1/FOXO3/GHSR/ICAM1/IL10/IL6/METTL21C/MSTN/MYOD1/NCOR2/NR3C1/PCK1/PIAS1/PIAS2/PPARGC1A/RUNX1/S100B/SIRT1/SST/TGFB1/TNF/TRIM63/VDR	45
GO:0006942	BP	GO:0006942	regulation of striated muscle contraction	25/386	97/18670	9.23724997619368e-21	1.13911063121062e-18	5.54709311792478e-19	ACE2/ACTN3/ATP2A1/ATP2A2/CALM3/CASQ1/CASQ2/CAV1/DMD/DSP/FKBP1B/FLNA/HDAC4/HRC/MYBPC3/NOS1/PIK3CG/PLN/RYR2/SRI/TMEM38A/TMEM38B/TNNI1/TNNI3/TNNT3	25
GO:1901019	BP	GO:1901019	regulation of calcium ion transmembrane transporter activity	24/386	89/18670	1.72679571716415e-20	2.0787331299957e-18	1.01227448181628e-18	AKAP6/ATP2A1/CACNA2D1/CACNB1/CALM3/CASQ1/CASQ2/DMD/FKBP1B/HRC/JPH1/JPH2/JPH3/JPH4/JSRP1/NOS1/PLN/RYR2/S100A1/SLN/SRI/STIM1/TLR9/TRDN	24
GO:0007204	BP	GO:0007204	positive regulation of cytosolic calcium ion concentration	40/386	319/18670	4.26379413414943e-20	5.01342863773477e-18	2.44137441365374e-18	AGT/AKAP6/BAX/BCL2/BDKRB2/CACNA2D1/CALCR/CALM3/CASQ1/CASQ2/CAV1/CD38/DMD/EPO/ESR1/FIS1/FKBP1B/GHRL/HRC/IL2/ITPR1/ITPR2/JPH1/JPH2/JPH3/JPH4/JSRP1/METTL21C/NOS1/PIK3CG/PLN/RYR1/RYR2/RYR3/SAA1/SRI/TGFB1/TMEM38A/TMEM38B/TRDN	40
GO:0070482	BP	GO:0070482	response to oxygen levels	44/386	394/18670	5.17665706094675e-20	5.94844956821517e-18	2.89669877166374e-18	ADIPOQ/AGER/AIFM1/AKT1/ANKRD1/BCL2/BMP2/CAT/CAV1/CD38/CXCL12/EIF4EBP1/EPO/FIS1/FOXO1/FOXO3/HSF1/ICAM1/ITPR1/ITPR2/LEP/LMNA/MIR21/MTHFR/MTOR/MYOD1/NFE2L2/NOS1/OPA1/PCK1/PLAT/POLG/PPARGC1A/PRKAA1/RYR1/RYR2/S100B/SIRT1/SLC2A4/SRF/TGFB1/TP53/TWIST1/VEGFA	44
GO:0071375	BP	GO:0071375	cellular response to peptide hormone stimulus	40/386	321/18670	5.36444121652389e-20	6.02724773127662e-18	2.93507087846769e-18	ADIPOQ/AGT/AHSG/AKT1/AKT2/CAV1/EIF4EBP1/EIF4EBP2/FOXO1/FOXO3/FOXO4/GDF15/GH1/GHR/GHRL/GHSR/HSF1/IGF1R/IGF2/IGFBP1/INS/INSRR/KL/LEP/MSTN/NFE2L2/NFKB1/OPA1/PCK1/PDE3B/PIK3CA/PRKAA1/RPS6KB1/SIRT1/SLC2A4/SOCS2/SOCS3/SORBS1/TGFB1/TRIM72	40
GO:0097553	BP	GO:0097553	calcium ion transmembrane import into cytosol	28/386	140/18670	6.96862273770401e-20	7.65942533952859e-18	3.72988754770931e-18	AKAP6/BAX/CACNA2D1/CALCR/CALM3/CASQ1/CASQ2/DMD/FKBP1B/HRC/ITPR1/ITPR2/JPH1/JPH2/JPH3/JPH4/JSRP1/METTL21C/NOS1/PLN/RYR1/RYR2/RYR3/SRI/TGFB1/TMEM38A/TMEM38B/TRDN	28
GO:0014888	BP	GO:0014888	striated muscle adaptation	20/386	57/18670	7.50735842916157e-20	8.01662299130551e-18	3.90383102445528e-18	ACTA1/ACTN3/ATP2A2/FOXO1/HDAC4/IL15/LMNA/MEF2C/MIR208B/MSTN/MTOR/MYH6/MYOD1/MYOG/MYOZ1/MYOZ2/PPARGC1A/TCAP/TNNI1/TRIM63	20
GO:1904062	BP	GO:1904062	regulation of cation transmembrane transport	41/386	342/18670	7.61071802972042e-20	8.01662299130551e-18	3.90383102445528e-18	AGT/AKAP6/ATP2A1/BAX/CACNA2D1/CACNB1/CALCR/CALM3/CASQ1/CASQ2/CAV1/DMD/EPO/FKBP1B/FLNA/HRC/IFNG/JPH1/JPH2/JPH3/JPH4/JSRP1/MEF2C/METTL21C/MIR21/NOS1/PIK3CG/PLN/PPARGC1A/RYR2/S100A1/SLN/SRI/STIM1/TGFB1/TLR9/TMEM38A/TMEM38B/TRDN/TWIST1/WNK1	41
GO:0010038	BP	GO:0010038	response to metal ion	42/386	364/18670	1.12315425450257e-19	1.15891181852346e-17	5.6435183700999e-18	ACTA1/AKT1/BCL2/C1QA/CALM3/CALR/CASQ2/CAT/CAV1/DUSP1/EGFR/EIF2B5/EIF2S1/ERCC1/FABP4/FOS/FSTL3/HFE/HSF1/ICAM1/IL1A/MEF2C/MT1A/MT2A/MYOG/NFE2L2/PLN/PPARGC1A/PRKAA1/PRKAA2/PRKN/PTH/QDPR/RYR1/RYR2/RYR3/SOD1/STIM1/TF/TNNT2/TTN/WNK1	42
GO:0070296	BP	GO:0070296	sarcoplasmic reticulum calcium ion transport	18/386	43/18670	1.21909220050651e-19	1.23274603315218e-17	6.00306664628361e-18	AKAP6/ATP2A1/ATP2A2/CALM3/CASQ1/CASQ2/DMD/FKBP1B/HRC/METTL21C/PLN/RYR1/RYR2/SLN/SRI/TMEM38A/TMEM38B/TRDN	18
GO:0051208	BP	GO:0051208	sequestering of calcium ion	27/386	131/18670	1.4167672952423e-19	1.40454420485198e-17	6.8396670868354e-18	AKAP6/BAX/CALM3/CALR/CASQ1/CASQ2/DMD/FKBP1B/HRC/ITPR1/ITPR2/JPH1/JPH2/JPH3/JPH4/JSRP1/METTL21C/NOS1/PLN/RYR1/RYR2/RYR3/SRI/TGFB1/TMEM38A/TMEM38B/TRDN	27
GO:0048871	BP	GO:0048871	multicellular organismal homeostasis	48/386	485/18670	1.5191326469672e-19	1.47706435828195e-17	7.19281631833254e-18	ACTN3/ACVR2B/ADIPOQ/ALB/APLN/ARNTL/BAX/BCL2/CAV1/CD38/CPT2/CTNNB1/EGFR/FABP4/FOXO1/FTO/GHRL/HFE/HSF1/IGF1R/IL15/IL1A/IL4/IL6/LEP/LNPEP/MC4R/MFN2/PIK3CA/PPARGC1A/PRDM16/PRKAA1/PRKAA2/PRKAB1/PTH/RBP4/RHEB/SCD/SLC22A5/SLN/SOD1/SRF/TF/TLR9/TNF/TNFSF11/TRIM32/VEGFA	48
GO:0050848	BP	GO:0050848	regulation of calcium-mediated signaling	24/386	98/18670	2.07520090824483e-19	1.97966335699733e-17	9.64030769490498e-18	ACTN3/AKAP6/CALM3/CASQ2/DMD/FHL2/FKBP1B/HRC/IGF1/ITPR1/JPH1/JPH2/JPH3/JPH4/JSRP1/LMCD1/MTOR/MYOZ1/MYOZ2/NOS1/PLN/SRI/TNF/TRDN	24
GO:0060314	BP	GO:0060314	regulation of ryanodine-sensitive calcium-release channel activity	15/386	26/18670	2.58528335391959e-19	2.42059122915138e-17	1.17874810230369e-17	AKAP6/CALM3/CASQ2/DMD/FKBP1B/HRC/JPH1/JPH2/JPH3/JPH4/JSRP1/NOS1/PLN/SRI/TRDN	15
GO:0007519	BP	GO:0007519	skeletal muscle tissue development	29/386	160/18670	2.64593103990509e-19	2.43233224322912e-17	1.18446558896421e-17	ACTA1/ACTN3/ANKRD1/ARNTL/BCL2/CASQ1/CAV1/CTNNB1/DKK1/EEF2/FLNB/FOS/HDAC4/KLF5/MEF2C/METTL21C/MSTN/MYF5/MYF6/MYOD1/MYOG/MYOZ1/MYOZ2/NLN/PRKAA1/RYR1/S100B/TGFB1/TWIST1	29
GO:0043500	BP	GO:0043500	muscle adaptation	26/386	122/18670	2.78096510693565e-19	2.51081421083333e-17	1.22268371900799e-17	ACTA1/ACTN3/AGT/AKAP6/ATP2A2/FOXO1/FOXO3/HDAC4/IGF1/IL15/LMCD1/LMNA/MEF2C/MIR208B/MIR21/MSTN/MTOR/MYH6/MYOD1/MYOG/MYOZ1/MYOZ2/PPARGC1A/TCAP/TNNI1/TRIM63	26
GO:0051209	BP	GO:0051209	release of sequestered calcium ion into cytosol	26/386	124/18670	4.29718501844837e-19	3.81167850057456e-17	1.85616172819035e-17	AKAP6/BAX/CALM3/CASQ1/CASQ2/DMD/FKBP1B/HRC/ITPR1/ITPR2/JPH1/JPH2/JPH3/JPH4/JSRP1/METTL21C/NOS1/PLN/RYR1/RYR2/RYR3/SRI/TGFB1/TMEM38A/TMEM38B/TRDN	26
GO:0030048	BP	GO:0030048	actin filament-based movement	27/386	138/18670	5.92538452831619e-19	5.16530071985632e-17	2.51533110920718e-17	ACTA1/ACTN3/ATP2A1/CACNA2D1/CAV1/DES/DMD/DSP/FLNA/MYBPC1/MYBPC3/MYH2/MYH6/NEB/PDPN/PLN/RYR2/SRI/SYNE2/TCAP/TNNI1/TNNI2/TNNI3/TNNT2/TNNT3/TTN/WAS	27
GO:0051283	BP	GO:0051283	negative regulation of sequestering of calcium ion	26/386	126/18670	6.5839757664985e-19	5.6421324534604e-17	2.74753243850847e-17	AKAP6/BAX/CALM3/CASQ1/CASQ2/DMD/FKBP1B/HRC/ITPR1/ITPR2/JPH1/JPH2/JPH3/JPH4/JSRP1/METTL21C/NOS1/PLN/RYR1/RYR2/RYR3/SRI/TGFB1/TMEM38A/TMEM38B/TRDN	26
GO:0051279	BP	GO:0051279	regulation of release of sequestered calcium ion into cytosol	22/386	82/18670	7.85263385011033e-19	6.61715279102631e-17	3.22233518866808e-17	AKAP6/BAX/CALM3/CASQ1/CASQ2/DMD/FKBP1B/HRC/JPH1/JPH2/JPH3/JPH4/JSRP1/METTL21C/NOS1/PLN/RYR2/SRI/TGFB1/TMEM38A/TMEM38B/TRDN	22
GO:1903779	BP	GO:1903779	regulation of cardiac conduction	21/386	73/18670	9.95231971072718e-19	8.1593175442072e-17	3.97331856593535e-17	ACE2/AGT/ATP2A1/ATP2A2/ATP2A3/CALM3/CASQ1/CASQ2/CAV1/FKBP1B/FLNA/HRC/ITPR1/ITPR2/NOS1/RYR1/RYR2/RYR3/SRI/STIM1/TRDN	21
GO:0051282	BP	GO:0051282	regulation of sequestering of calcium ion	26/386	128/18670	1.00054922417098e-18	8.1593175442072e-17	3.97331856593535e-17	AKAP6/BAX/CALM3/CASQ1/CASQ2/DMD/FKBP1B/HRC/ITPR1/ITPR2/JPH1/JPH2/JPH3/JPH4/JSRP1/METTL21C/NOS1/PLN/RYR1/RYR2/RYR3/SRI/TGFB1/TMEM38A/TMEM38B/TRDN	26
GO:0070252	BP	GO:0070252	actin-mediated cell contraction	25/386	116/18670	1.03198089751011e-18	8.28205621874778e-17	4.0330882527588e-17	ACTA1/ACTN3/ATP2A1/CACNA2D1/CAV1/DES/DMD/DSP/FLNA/MYBPC1/MYBPC3/MYH2/MYH6/NEB/PDPN/PLN/RYR2/SRI/TCAP/TNNI1/TNNI2/TNNI3/TNNT2/TNNT3/TTN	25
GO:0060538	BP	GO:0060538	skeletal muscle organ development	29/386	169/18670	1.27344936100532e-18	1.00602499519421e-16	4.89900995952542e-17	ACTA1/ACTN3/ANKRD1/ARNTL/BCL2/CASQ1/CAV1/CTNNB1/DKK1/EEF2/FLNB/FOS/HDAC4/KLF5/MEF2C/METTL21C/MSTN/MYF5/MYF6/MYOD1/MYOG/MYOZ1/MYOZ2/NLN/PRKAA1/RYR1/S100B/TGFB1/TWIST1	29
GO:0036293	BP	GO:0036293	response to decreased oxygen levels	41/386	370/18670	1.39077972987565e-18	1.08181266373097e-16	5.268070912031e-17	ADIPOQ/AGER/AIFM1/AKT1/ANKRD1/BCL2/BMP2/CAT/CAV1/CD38/CXCL12/EIF4EBP1/EPO/FIS1/FOXO3/HSF1/ICAM1/ITPR1/ITPR2/LEP/LMNA/MIR21/MTHFR/MTOR/NFE2L2/NOS1/OPA1/PCK1/PLAT/PPARGC1A/PRKAA1/RYR1/RYR2/S100B/SIRT1/SLC2A4/SRF/TGFB1/TP53/TWIST1/VEGFA	41
GO:0051480	BP	GO:0051480	regulation of cytosolic calcium ion concentration	40/386	357/18670	2.52479627439633e-18	1.93414696414361e-16	9.41865787211006e-17	AGT/AKAP6/BAX/BCL2/BDKRB2/CACNA2D1/CALCR/CALM3/CASQ1/CASQ2/CAV1/CD38/DMD/EPO/ESR1/FIS1/FKBP1B/GHRL/HRC/IL2/ITPR1/ITPR2/JPH1/JPH2/JPH3/JPH4/JSRP1/METTL21C/NOS1/PIK3CG/PLN/RYR1/RYR2/RYR3/SAA1/SRI/TGFB1/TMEM38A/TMEM38B/TRDN	40
GO:0001666	BP	GO:0001666	response to hypoxia	40/386	359/18670	3.08247978856721e-18	2.32612206134266e-16	1.13274473298644e-16	ADIPOQ/AGER/AKT1/ANKRD1/BCL2/BMP2/CAT/CAV1/CD38/CXCL12/EIF4EBP1/EPO/FIS1/FOXO3/HSF1/ICAM1/ITPR1/ITPR2/LEP/LMNA/MIR21/MTHFR/MTOR/NFE2L2/NOS1/OPA1/PCK1/PLAT/PPARGC1A/PRKAA1/RYR1/RYR2/S100B/SIRT1/SLC2A4/SRF/TGFB1/TP53/TWIST1/VEGFA	40
GO:0034765	BP	GO:0034765	regulation of ion transmembrane transport	46/386	483/18670	4.23077365862546e-18	3.1457046497074e-16	1.53185442531346e-16	AGT/AKAP6/AKT1/AKT2/ATP2A1/BAX/CACNA1S/CACNA2D1/CACNB1/CALCR/CALM3/CASQ1/CASQ2/CAV1/DMD/EPO/FKBP1B/FLNA/HRC/IFNG/JPH1/JPH2/JPH3/JPH4/JSRP1/MEF2C/METTL21C/MIR21/MTOR/NOS1/PIK3CG/PLN/PPARGC1A/RYR2/S100A1/SLN/SRI/STIM1/TGFB1/TLR9/TMEM109/TMEM38A/TMEM38B/TRDN/TWIST1/WNK1	46
GO:0050731	BP	GO:0050731	positive regulation of peptidyl-tyrosine phosphorylation	30/386	192/18670	4.91986688488551e-18	3.60505028550451e-16	1.75554060163954e-16	ACE/ADIPOQ/AGT/CCK/CNTF/EPO/GH1/GHR/GHRL/GREM1/HAX1/HSF1/ICAM1/IFNG/IGF1/IGF2/IL15/IL2/IL4/IL5/IL6/LEP/MTOR/NTRK2/OSM/SOCS3/TGFB1/TNF/TP53/VEGFA	30
GO:0051147	BP	GO:0051147	regulation of muscle cell differentiation	29/386	181/18670	8.88988395392076e-18	6.42103618157476e-16	3.1268328674016e-16	AKAP6/BCL2/BMP2/CEACAM5/CTNNB1/DKK1/FGF9/FOXO4/GDF15/GREM1/HDAC4/IGF1/IGF2/MEF2C/MIR21/MIR424/MTOR/MYF5/MYF6/MYOD1/MYOG/NLN/PIAS1/SIRT1/SOD2/SRF/TGFB1/TRIM32/TRIM72	29
GO:0008286	BP	GO:0008286	insulin receptor signaling pathway	26/386	141/18670	1.26751530989417e-17	9.0261371927112e-16	4.39543114876572e-16	AGT/AHSG/AKT1/AKT2/EIF4EBP1/EIF4EBP2/FOXO1/FOXO3/FOXO4/IGF1R/IGF2/IGFBP1/INS/INSRR/KL/LEP/MSTN/OPA1/PIK3CA/PRKAA1/RPS6KB1/SIRT1/SOCS2/SOCS3/SORBS1/TRIM72	26
GO:0032869	BP	GO:0032869	cellular response to insulin stimulus	31/386	216/18670	1.66712466100637e-17	1.17069198417337e-15	5.70088389195016e-16	ADIPOQ/AGT/AHSG/AKT1/AKT2/EIF4EBP1/EIF4EBP2/FOXO1/FOXO3/FOXO4/GHSR/IGF1R/IGF2/IGFBP1/INS/INSRR/KL/LEP/MSTN/OPA1/PCK1/PDE3B/PIK3CA/PRKAA1/RPS6KB1/SIRT1/SLC2A4/SOCS2/SOCS3/SORBS1/TRIM72	31
GO:0030049	BP	GO:0030049	muscle filament sliding	16/386	39/18670	2.0012117389896e-17	1.36731439896371e-15	6.65837020981036e-16	ACTA1/ACTN3/DES/DMD/MYBPC1/MYBPC3/MYH2/MYH6/NEB/TCAP/TNNI1/TNNI2/TNNI3/TNNT2/TNNT3/TTN	16
GO:0033275	BP	GO:0033275	actin-myosin filament sliding	16/386	39/18670	2.0012117389896e-17	1.36731439896371e-15	6.65837020981036e-16	ACTA1/ACTN3/DES/DMD/MYBPC1/MYBPC3/MYH2/MYH6/NEB/TCAP/TNNI1/TNNI2/TNNI3/TNNT2/TNNT3/TTN	16
GO:0001659	BP	GO:0001659	temperature homeostasis	28/386	173/18670	2.5233996357e-17	1.70110780774656e-15	8.2838340321436e-16	ACTN3/ACVR2B/ADIPOQ/APLN/ARNTL/CAV1/CPT2/FABP4/FOXO1/FTO/GHRL/HSF1/IGF1R/IL15/IL1A/IL4/LEP/LNPEP/MFN2/PPARGC1A/PRDM16/PRKAB1/RHEB/SCD/SLN/TNF/TNFSF11/VEGFA	28
GO:0034764	BP	GO:0034764	positive regulation of transmembrane transport	30/386	204/18670	2.80844084387755e-17	1.84408790995388e-15	8.98009997789416e-16	ADIPOQ/AGT/AKAP6/AKT1/AKT2/ATP2A1/BAX/CACNA2D1/CALCR/CALM3/CASQ1/DMD/FLNA/GH1/GPC3/IFNG/IGF1/INS/JPH2/MIR21/NFE2L2/NOS1/PTH/RYR2/S100A1/SORBS1/SRI/STIM1/TRDN/WNK1	30
GO:0035637	BP	GO:0035637	multicellular organismal signaling	30/386	204/18670	2.80844084387755e-17	1.84408790995388e-15	8.98009997789416e-16	ACE2/AGT/ATP2A1/ATP2A2/ATP2A3/CACNA1S/CACNA2D1/CACNB1/CALM3/CASQ1/CASQ2/CAV1/DSP/FKBP1B/FLNA/GHRL/GHSR/HRC/ITPR1/ITPR2/NOS1/NTRK2/PLN/RYR1/RYR2/RYR3/SOD1/SRI/STIM1/TRDN	30
GO:0051384	BP	GO:0051384	response to glucocorticoid	26/386	146/18670	3.12275283051673e-17	1.99856181153071e-15	9.73233693614741e-16	ADIPOQ/BCHE/BCL2/CALCR/CALM3/DUSP1/EGFR/EIF4EBP1/EPO/FBXO32/FOS/FOXO1/FOXO3/GHSR/ICAM1/IL10/IL6/METTL21C/MSTN/MYOD1/NR3C1/PCK1/S100B/TGFB1/TNF/TRIM63	26
GO:0061337	BP	GO:0061337	cardiac conduction	26/386	146/18670	3.12275283051673e-17	1.99856181153071e-15	9.73233693614741e-16	ACE2/AGT/ATP2A1/ATP2A2/ATP2A3/CACNA1S/CACNA2D1/CACNB1/CALM3/CASQ1/CASQ2/CAV1/DSP/FKBP1B/FLNA/HRC/ITPR1/ITPR2/NOS1/PLN/RYR1/RYR2/RYR3/SRI/STIM1/TRDN	26
GO:0050730	BP	GO:0050730	regulation of peptidyl-tyrosine phosphorylation	33/386	256/18670	4.01306258930369e-17	2.53625555643993e-15	1.23507281531333e-15	ACE/ADIPOQ/AGT/CAV1/CCK/CNTF/EGFR/EPO/GH1/GHR/GHRL/GREM1/HAX1/HSF1/ICAM1/IFNG/IGF1/IGF2/IL15/IL2/IL4/IL5/IL6/LEP/MTOR/NTRK2/OSM/SFRP2/SOCS3/TGFB1/TNF/TP53/VEGFA	33
GO:0031960	BP	GO:0031960	response to corticosteroid	27/386	162/18670	4.39520182203332e-17	2.74347412496302e-15	1.33598142452709e-15	ADIPOQ/AIFM1/BCHE/BCL2/CALCR/CALM3/DUSP1/EGFR/EIF4EBP1/EPO/FBXO32/FOS/FOXO1/FOXO3/GHSR/ICAM1/IL10/IL6/METTL21C/MSTN/MYOD1/NR3C1/PCK1/S100B/TGFB1/TNF/TRIM63	27
GO:0006979	BP	GO:0006979	response to oxidative stress	43/386	451/18670	5.42301045944501e-17	3.34374888816512e-15	1.62829543833657e-15	ADIPOQ/AIFM1/AKT1/ARNTL/ATP2A2/BCL2/CA3/CAT/CD38/CTNNB1/DUSP1/EEF2/EGFR/EIF2S1/ERCC1/FKBP1B/FOS/FOXO1/FOXO3/FZD1/HSF1/HSPA1A/IL10/IL6/INS/MIR21/MMP3/MSRA/NFE2L2/PPARGC1A/PRKAA1/PRKAA2/PRKN/RRM2B/SESN1/SESN2/SIRT1/SOD1/SOD2/STAU1/TNF/TP53/WRN	43
GO:0043501	BP	GO:0043501	skeletal muscle adaptation	14/386	28/18670	6.36572901732139e-17	3.877726013443e-15	1.88832468884144e-15	ACTA1/ACTN3/ATP2A2/IL15/MIR208B/MSTN/MTOR/MYOD1/MYOG/MYOZ1/MYOZ2/PPARGC1A/TNNI1/TRIM63	14
GO:0062012	BP	GO:0062012	regulation of small molecule metabolic process	43/386	459/18670	1.0341493882511e-16	6.22459441309231e-15	3.03117220441017e-15	ACTN3/ADIPOQ/AKT1/AKT2/BMP2/CAV1/DKK3/FABP3/FOXO1/GHSR/HDAC4/IFNG/IGF1/IGF2/IGFBP3/IL4/INS/LEP/MIR21/MTOR/MYOG/NCOR2/NFKB1/NLN/NOS1/NUP62/PDP1/PFKFB3/PPARGC1A/PRKAA1/PRKAA2/PRKN/PTH/SCD/SESN2/SIRT1/SOD1/SORBS1/TGFB1/TNF/TP53/TWIST1/VDR	43
GO:0071496	BP	GO:0071496	cellular response to external stimulus	37/386	339/18670	1.19613379156256e-16	7.1148852354592e-15	3.46471447487905e-15	AGT/AIFM1/AKT1/ALB/ANKRD1/BCL2/EGFR/EIF2S1/FOS/FOXO1/GADD45A/HDAC4/HFE/HSF1/ICAM1/IL15/LEP/MTOR/MYH13/MYOD1/NFE2L2/NFKB1/OPA1/PCK1/PRKAA1/PRKAA2/RYR3/SESN1/SESN2/SFRP2/SIRT1/SOD1/SRF/TGFB1/TP53/VDR/WRN	37
GO:0048641	BP	GO:0048641	regulation of skeletal muscle tissue development	17/386	51/18670	1.26304734672098e-16	7.42554347095494e-15	3.61599479067364e-15	ACTN3/ARNTL/BCL2/CTNNB1/DKK1/HDAC4/MEF2C/MSTN/MYF5/MYF6/MYOD1/MYOG/NLN/PRKAA1/S100B/TGFB1/TWIST1	17
GO:1901861	BP	GO:1901861	regulation of muscle tissue development	26/386	155/18670	1.44486457958434e-16	8.39682220043497e-15	4.08897550108624e-15	ACTN3/AKAP6/ARNTL/BCL2/BMP2/CTNNB1/DKK1/FGF9/GREM1/HDAC4/IGF1/JPH2/MEF2C/MSTN/MTOR/MYF5/MYF6/MYOD1/MYOG/NLN/PPARGC1A/PRKAA1/RBP4/S100B/TGFB1/TWIST1	26
GO:0048738	BP	GO:0048738	cardiac muscle tissue development	31/386	233/18670	1.50906796828938e-16	8.67028141780805e-15	4.22214112180484e-15	AGT/AKAP6/ANKRD1/BMP2/CALR/DKK1/DSP/FGF9/GREM1/IGF1/JPH2/LMNA/MEF2C/MIR23A/MTOR/MYBPC1/MYBPC3/MYH6/NEB/NEBL/PLN/RBP4/RYR2/SRF/TCAP/TGFB1/TNNI1/TNNI3/TNNT2/TTN/VEGFA	31
GO:0014808	BP	GO:0014808	release of sequestered calcium ion into cytosol by sarcoplasmic reticulum	15/386	36/18670	1.54359111157394e-16	8.76898501136836e-15	4.27020651682016e-15	AKAP6/CALM3/CASQ1/CASQ2/DMD/FKBP1B/HRC/METTL21C/PLN/RYR1/RYR2/SRI/TMEM38A/TMEM38B/TRDN	15
GO:0022898	BP	GO:0022898	regulation of transmembrane transporter activity	33/386	268/18670	1.60813550547815e-16	9.03414790633059e-15	4.39933210212093e-15	AKAP6/ATP2A1/BCL2/CACNA2D1/CACNB1/CALM3/CASQ1/CASQ2/CAV1/DMD/EPO/FKBP1B/HRC/IFNG/INS/JPH1/JPH2/JPH3/JPH4/JSRP1/MEF2C/NOS1/PLN/PPARGC1A/RYR2/S100A1/SLN/SRI/STIM1/TLR9/TRDN/TWIST1/WNK1	33
GO:0055117	BP	GO:0055117	regulation of cardiac muscle contraction	20/386	82/18670	2.40272785787141e-16	1.33496615927449e-14	6.50084495033109e-15	ACE2/ATP2A1/ATP2A2/CALM3/CASQ2/CAV1/DMD/DSP/FKBP1B/FLNA/HDAC4/HRC/NOS1/PIK3CG/PLN/RYR2/SRI/TMEM38A/TMEM38B/TNNI3	20
GO:1903514	BP	GO:1903514	release of sequestered calcium ion into cytosol by endoplasmic reticulum	15/386	37/18670	2.54766402453385e-16	1.40010753348295e-14	6.81806196039436e-15	AKAP6/CALM3/CASQ1/CASQ2/DMD/FKBP1B/HRC/METTL21C/PLN/RYR1/RYR2/SRI/TMEM38A/TMEM38B/TRDN	15
GO:1901654	BP	GO:1901654	response to ketone	28/386	193/18670	4.77024255447489e-16	2.59337057585216e-14	1.26288594622714e-14	AIFM1/AKT1/AR/CALM3/CALR/CAV1/CD38/DUSP1/EGFR/EIF4EBP1/EPO/FBXO32/FOS/FOXO1/FOXO3/GHSR/HSF1/ICAM1/METTL21C/MSTN/NR3C1/OPA1/PCK1/PLN/PRKAA1/PRKAA2/SIRT1/TGFB1	28
GO:0014823	BP	GO:0014823	response to activity	18/386	65/18670	6.59093269072287e-16	3.54508039194626e-14	1.7263372411647e-14	ADIPOQ/AGT/CAT/FIS1/FNDC5/HSF1/IL10/LEP/MSTN/MTOR/MYOG/OPA1/PCK1/PPARGC1A/PRKAA1/PRKAA2/RYR2/UQCRC1	18
GO:0010880	BP	GO:0010880	regulation of release of sequestered calcium ion into cytosol by sarcoplasmic reticulum	14/386	32/18670	6.93953114374612e-16	3.69329152239794e-14	1.79851117398584e-14	AKAP6/CALM3/CASQ1/CASQ2/DMD/FKBP1B/HRC/METTL21C/PLN/RYR2/SRI/TMEM38A/TMEM38B/TRDN	14
GO:0032409	BP	GO:0032409	regulation of transporter activity	33/386	283/18670	8.20787366756842e-16	4.32281346491937e-14	2.10506759960993e-14	AKAP6/ATP2A1/BCL2/CACNA2D1/CACNB1/CALM3/CASQ1/CASQ2/CAV1/DMD/EPO/FKBP1B/HRC/IFNG/INS/JPH1/JPH2/JPH3/JPH4/JSRP1/MEF2C/NOS1/PLN/PPARGC1A/RYR2/S100A1/SLN/SRI/STIM1/TLR9/TRDN/TWIST1/WNK1	33
GO:0016202	BP	GO:0016202	regulation of striated muscle tissue development	25/386	152/18670	9.084888629148e-16	4.73538112463632e-14	2.30597444422975e-14	ACTN3/AKAP6/ARNTL/BCL2/BMP2/CTNNB1/DKK1/FGF9/GREM1/HDAC4/IGF1/JPH2/MEF2C/MSTN/MTOR/MYF5/MYF6/MYOD1/MYOG/NLN/PRKAA1/RBP4/S100B/TGFB1/TWIST1	25
GO:0048747	BP	GO:0048747	muscle fiber development	18/386	67/18670	1.19328186331261e-15	6.15636030704952e-14	2.99794444499268e-14	ACTA1/BCL2/DMD/FLNC/HDAC4/MYBPC1/MYBPC3/MYF5/MYF6/MYH6/MYOD1/MYOG/NEB/NEBL/RYR1/TCAP/TTN/VEGFA	18
GO:0048660	BP	GO:0048660	regulation of smooth muscle cell proliferation	26/386	169/18670	1.27708856411962e-15	6.52218159615031e-14	3.17608734872493e-14	ADIPOQ/AGT/AKT1/APLN/CTNNB1/EGFR/FGF9/HDAC4/HPGD/IFNG/IGF1/IGFBP3/IL10/IL15/IL6/ILK/MEF2C/MFN2/MIR21/MIR27A/MIR424/MTOR/NDRG2/PPARGC1A/SOD2/TNF	26
GO:0045927	BP	GO:0045927	positive regulation of growth	32/386	270/18670	1.43026772283837e-15	7.23143360667079e-14	3.5214696881252e-14	ACTN3/AGRN/AKAP6/AKT1/BCL2/CD38/CXCL12/EGFR/FGF9/GH1/GHR/GHRH/GHRL/GHSR/HSF1/IGF1/IGF2/IGFBP1/IL2/ILK/INS/LEP/MEF2C/MTOR/MYOD1/PRKN/RPS6KA1/SFRP2/SRF/SUPV3L1/TRIM32/VEGFA	32
GO:0048634	BP	GO:0048634	regulation of muscle organ development	25/386	156/18670	1.70702538914962e-15	8.48761859136409e-14	4.133190349184e-14	ACTN3/AKAP6/ARNTL/BCL2/BMP2/CTNNB1/DKK1/FGF9/GREM1/HDAC4/IGF1/JPH2/MEF2C/MSTN/MTOR/MYF5/MYF6/MYOD1/MYOG/NLN/PRKAA1/RBP4/S100B/TGFB1/TWIST1	25
GO:0048659	BP	GO:0048659	smooth muscle cell proliferation	26/386	171/18670	1.71229647215019e-15	8.48761859136409e-14	4.133190349184e-14	ADIPOQ/AGT/AKT1/APLN/CTNNB1/EGFR/FGF9/HDAC4/HPGD/IFNG/IGF1/IGFBP3/IL10/IL15/IL6/ILK/MEF2C/MFN2/MIR21/MIR27A/MIR424/MTOR/NDRG2/PPARGC1A/SOD2/TNF	26
GO:0006109	BP	GO:0006109	regulation of carbohydrate metabolic process	28/386	206/18670	2.65617461336975e-15	1.30384648982499e-13	6.34930242276121e-14	ACTN3/ADIPOQ/AKT1/AKT2/FOXO1/HDAC4/IFNG/IGF1/IGF2/IGFBP3/INS/LEP/MTOR/MYOG/NFKB1/NLN/NUP62/PFKFB3/PPARGC1A/PRKAA1/PRKAA2/PRKN/PTH/SESN2/SIRT1/SORBS1/TGFB1/TP53	28
GO:0032355	BP	GO:0032355	response to estradiol	23/386	134/18670	5.0446029494599e-15	2.45245312619897e-13	1.19426379542376e-13	AGT/AIFM1/CALR/CAT/CD38/CTNNB1/DUSP1/EEF2/EGFR/ESR1/GGT1/GH1/GHSR/HPGD/HSF1/IL10/LEP/MYOD1/MYOG/NCOR2/PPARGC1A/SOCS2/TGFB1	23
GO:0034599	BP	GO:0034599	cellular response to oxidative stress	33/386	302/18670	5.57400781488443e-15	2.68401747733863e-13	1.30702799789621e-13	AIFM1/AKT1/ARNTL/ATP2A2/BCL2/CAT/CTNNB1/EGFR/EIF2S1/FOS/FOXO1/FOXO3/FZD1/HSF1/HSPA1A/IL10/IL6/INS/MIR21/MMP3/MSRA/NFE2L2/PPARGC1A/PRKAA1/PRKAA2/PRKN/SESN2/SIRT1/SOD1/SOD2/STAU1/TNF/TP53	33
GO:0030239	BP	GO:0030239	myofibril assembly	18/386	73/18670	6.25723735501831e-15	2.98458415726156e-13	1.4533940589263e-13	ACTA1/ANKRD1/CASQ1/CASQ2/KRT19/MEF2C/MYBPC1/MYBPC3/MYH6/MYOZ1/MYOZ2/NEB/NEBL/SRF/TCAP/TNNT2/TNNT3/TTN	18
GO:0018108	BP	GO:0018108	peptidyl-tyrosine phosphorylation	36/386	363/18670	6.45900350230615e-15	3.05203006613644e-13	1.48623799231619e-13	ACE/ADIPOQ/AGT/CAV1/CCK/CNTF/EGFR/EPO/GH1/GHR/GHRL/GREM1/HAX1/HSF1/ICAM1/IFNG/IGF1/IGF1R/IGF2/IL15/IL2/IL4/IL5/IL6/INSRR/LEP/MTOR/NTRK2/OSM/SFRP2/SOCS3/TGFB1/TNF/TP53/TTN/VEGFA	36
GO:0018212	BP	GO:0018212	peptidyl-tyrosine modification	36/386	366/18670	8.339462728216e-15	3.90410403276482e-13	1.90116991435645e-13	ACE/ADIPOQ/AGT/CAV1/CCK/CNTF/EGFR/EPO/GH1/GHR/GHRL/GREM1/HAX1/HSF1/ICAM1/IFNG/IGF1/IGF1R/IGF2/IL15/IL2/IL4/IL5/IL6/INSRR/LEP/MTOR/NTRK2/OSM/SFRP2/SOCS3/TGFB1/TNF/TP53/TTN/VEGFA	36
GO:0033002	BP	GO:0033002	muscle cell proliferation	29/386	239/18670	1.72747092771041e-14	8.01292936743469e-13	3.90203235143857e-13	ADIPOQ/AGT/AKT1/APLN/CTNNB1/EGFR/FGF9/HDAC4/HPGD/IFNG/IGF1/IGFBP3/IL10/IL15/IL6/ILK/MEF2C/MFN2/MIR21/MIR27A/MIR424/MSTN/MTOR/MYOG/NDRG2/PPARGC1A/RBP4/SOD2/TNF	29
GO:0001503	BP	GO:0001503	ossification	37/386	398/18670	2.06136475142376e-14	9.47478198472592e-13	4.61390636706236e-13	ACVR2A/ACVR2B/AHSG/AKT1/ATP5F1B/BCL2/BMP2/CAT/CTNNB1/DKK1/EGFR/FAM20C/FGF9/FSTL3/FZD1/GPC3/GREM1/HDAC4/IGF1/IGF2/IGFBP3/IL6/ILK/KL/LEP/MEF2C/MIR21/MYF5/MYOG/PTH/RYR1/SFRP2/TGFB1/TMEM38B/TNF/TNFSF11/TWIST1	37
GO:0042593	BP	GO:0042593	glucose homeostasis	29/386	241/18670	2.15126433627338e-14	9.79891214792632e-13	4.77174706737168e-13	ADIPOQ/AGER/AKT1/ASPSCR1/FIS1/FKBP1B/FOXO1/FOXO3/FOXO4/GHRL/ICAM1/IGF1R/INS/LEP/MCU/OPA1/PCK1/PIK3CA/POLG/PPARGC1A/PRKAA1/PRKAA2/RBP4/RPS6/SESN2/SIRT1/SLC2A4/SRF/SRI	29
GO:0032412	BP	GO:0032412	regulation of ion transmembrane transporter activity	30/386	260/18670	2.34848493284562e-14	1.06017319825602e-12	5.16269385143412e-13	AKAP6/ATP2A1/CACNA2D1/CACNB1/CALM3/CASQ1/CASQ2/CAV1/DMD/EPO/FKBP1B/HRC/IFNG/JPH1/JPH2/JPH3/JPH4/JSRP1/MEF2C/NOS1/PLN/PPARGC1A/RYR2/S100A1/SLN/SRI/STIM1/TLR9/TRDN/WNK1	30
GO:0033500	BP	GO:0033500	carbohydrate homeostasis	29/386	242/18670	2.39864387244641e-14	1.07323393089284e-12	5.22629531220508e-13	ADIPOQ/AGER/AKT1/ASPSCR1/FIS1/FKBP1B/FOXO1/FOXO3/FOXO4/GHRL/ICAM1/IGF1R/INS/LEP/MCU/OPA1/PCK1/PIK3CA/POLG/PPARGC1A/PRKAA1/PRKAA2/RBP4/RPS6/SESN2/SIRT1/SLC2A4/SRF/SRI	29
GO:0001101	BP	GO:0001101	response to acid chemical	34/386	343/18670	3.83940342118483e-14	1.70280909627285e-12	8.29211874621545e-13	ADIPOQ/AIFM1/AKT1/BCHE/CAT/CD38/DKK1/DUSP1/EEF2/EGFR/FABP3/FIS1/FOXO1/HSF1/ICAM1/IGF2R/LEP/MAPK10/MTHFR/MTOR/MYOG/NTRK2/OPA1/PCK1/PPARGC1A/PRKAA1/PRKAA2/RBP4/SCD/SESN1/SESN2/SST/TNF/VEGFA	34
GO:0072593	BP	GO:0072593	reactive oxygen species metabolic process	31/386	284/18670	3.95699176931134e-14	1.73195059216532e-12	8.43402822092496e-13	ACE2/AGT/AKT1/BCL2/CAT/CAV1/CLU/CRP/EGFR/FOXO1/FOXO3/GADD45A/HDAC4/ICAM1/IFNG/IL10/INS/LEP/MIR21/MMP3/MTOR/NFE2L2/NOS1/PRKN/SESN1/SESN2/SOD1/SOD2/TGFB1/TNF/TP53	31
GO:2001257	BP	GO:2001257	regulation of cation channel activity	25/386	178/18670	3.97362082063245e-14	1.73195059216532e-12	8.43402822092496e-13	AKAP6/CACNA2D1/CACNB1/CALM3/CASQ1/CASQ2/CAV1/DMD/EPO/FKBP1B/HRC/IFNG/JPH1/JPH2/JPH3/JPH4/JSRP1/MEF2C/NOS1/PLN/PPARGC1A/S100A1/SRI/STIM1/TRDN	25
GO:2000377	BP	GO:2000377	regulation of reactive oxygen species metabolic process	26/386	195/18670	4.28984018824183e-14	1.85379760613254e-12	9.0273829962192e-13	ACE2/AGT/AKT1/BCL2/CAV1/CLU/CRP/EGFR/FOXO1/FOXO3/GADD45A/HDAC4/ICAM1/IFNG/IL10/INS/LEP/MIR21/MMP3/MTOR/NFE2L2/PRKN/SOD1/TGFB1/TNF/TP53	26
GO:0048638	BP	GO:0048638	regulation of developmental growth	34/386	347/18670	5.39152129042876e-14	2.31012980037354e-12	1.1249570292875e-12	ACTN3/AGRN/AKAP6/AKT1/AR/BCL2/CXCL12/FGF9/FTO/GDF15/GH1/GHR/GHRH/GHRL/GHSR/HSF1/IGF1/IGF2/ILK/LEP/MEF2C/MSTN/MTOR/MYH6/MYOD1/MYOZ1/PIK3CA/PRKN/RBP4/SFRP2/SOCS2/SOD1/SRF/VEGFA	34
GO:0071241	BP	GO:0071241	cellular response to inorganic substance	27/386	217/18670	7.67271261471701e-14	3.2594611971704e-12	1.58725011246285e-12	AIFM1/AKT1/BLM/CALR/EGFR/EIF2S1/FABP4/FOS/FOXO1/FSTL3/HFE/HSF1/MEF2C/MMP3/MT1A/MT2A/MYOG/NFE2L2/PPARGC1A/PRKAA1/PRKAA2/PRKN/RYR1/RYR3/SOD1/TF/WNK1	27
GO:0035051	BP	GO:0035051	cardiocyte differentiation	24/386	167/18670	7.73606296796772e-14	3.2594611971704e-12	1.58725011246285e-12	AGT/AKAP6/BMP2/CALR/DKK1/EGFR/GREM1/IGF1/LMNA/MEF2C/MIR21/MIR23A/MTOR/MYBPC1/MYBPC3/MYH6/NEB/NEBL/SRF/TCAP/TGFB1/TTN/TWIST1/VEGFA	24
GO:0062013	BP	GO:0062013	positive regulation of small molecule metabolic process	23/386	153/18670	9.67402937260872e-14	4.04230516594295e-12	1.96846930861521e-12	ACTN3/ADIPOQ/AKT1/AKT2/FOXO1/GHSR/IFNG/IGF1/IGF2/IL4/INS/MYOG/NFKB1/NOS1/PFKFB3/PPARGC1A/PRKAA1/PRKAA2/PTH/SIRT1/SORBS1/TNF/TWIST1	23
GO:1990845	BP	GO:1990845	adaptive thermogenesis	23/386	154/18670	1.11599525553759e-13	4.62497705901478e-12	2.25221130517896e-12	ACTN3/ACVR2B/ADIPOQ/ARNTL/CAV1/CPT2/FABP4/GHRL/HSF1/IGF1R/IL15/IL4/LEP/LNPEP/MC4R/MFN2/PPARGC1A/PRDM16/PRKAB1/RHEB/SCD/SLN/VEGFA	23
GO:0033135	BP	GO:0033135	regulation of peptidyl-serine phosphorylation	22/386	139/18670	1.1357465402559e-13	4.66856464027141e-12	2.27343701981904e-12	AKT1/BAX/BCL2/BDKRB2/CALCR/CAV1/DKK1/DMD/EGFR/HAX1/HRC/IFNG/IL6/NOS1/NTRK2/OSM/PIK3CA/PRKAA1/SFRP2/TGFB1/TNF/VEGFA	22
GO:1903532	BP	GO:1903532	positive regulation of secretion by cell	36/386	399/18670	1.17253099150559e-13	4.78090055891311e-12	2.32814090758198e-12	AGER/AGT/ANKRD1/APLN/CCK/CD274/CD38/CXCL12/DTNBP1/EGFR/FZD5/GHRH/GHRL/HFE/HGS/IFNG/IGF1/IL10/IL1A/IL2/IL5/IL6/INS/LEP/MCU/NLRP3/OSM/RBP4/RETN/SAA1/SRI/TGFB1/TNF/TNFSF11/TTN/TWIST1	36
GO:0045214	BP	GO:0045214	sarcomere organization	15/386	53/18670	1.25863884825589e-13	5.09094241342543e-12	2.47912106616466e-12	ANKRD1/CASQ1/CASQ2/KRT19/MEF2C/MYBPC1/MYBPC3/MYH6/MYOZ1/MYOZ2/SRF/TCAP/TNNT2/TNNT3/TTN	15
GO:0014068	BP	GO:0014068	positive regulation of phosphatidylinositol 3-kinase signaling	18/386	87/18670	1.68102542161845e-13	6.74544804103404e-12	3.28481074449921e-12	AGT/CAT/EPO/GH1/HAX1/IGF1/IGF1R/INS/LEP/MIR21/NTRK2/OSM/PIK3CA/PIK3CB/PIK3CD/PIK3CG/SIRT1/TNF	18
GO:0010882	BP	GO:0010882	regulation of cardiac muscle contraction by calcium ion signaling	12/386	29/18670	1.94608427286637e-13	7.74756069575775e-12	3.77280655966385e-12	ATP2A2/CALM3/CASQ2/DMD/FKBP1B/HDAC4/HRC/PLN/RYR2/TMEM38A/TMEM38B/TNNI3	12
GO:0051047	BP	GO:0051047	positive regulation of secretion	37/386	428/18670	1.96293132117612e-13	7.75357871864566e-12	3.77573713834781e-12	AGER/AGT/ANKRD1/APLN/CCK/CD274/CD38/CXCL12/DTNBP1/EGFR/FZD5/GHRH/GHRL/HFE/HGS/IFNG/IGF1/IL10/IL1A/IL2/IL5/IL6/INS/LEP/MCU/NLRP3/NPPB/OSM/RBP4/RETN/SAA1/SRI/TGFB1/TNF/TNFSF11/TTN/TWIST1	37
GO:0106106	BP	GO:0106106	cold-induced thermogenesis	22/386	143/18670	2.07047893163031e-13	8.05257036794065e-12	3.92133621140348e-12	ACTN3/ACVR2B/ADIPOQ/ARNTL/CAV1/CPT2/FABP4/GHRL/HSF1/IGF1R/IL15/IL4/LEP/LNPEP/MFN2/PPARGC1A/PRDM16/PRKAB1/RHEB/SCD/SLN/VEGFA	22
GO:0120161	BP	GO:0120161	regulation of cold-induced thermogenesis	22/386	143/18670	2.07047893163031e-13	8.05257036794065e-12	3.92133621140348e-12	ACTN3/ACVR2B/ADIPOQ/ARNTL/CAV1/CPT2/FABP4/GHRL/HSF1/IGF1R/IL15/IL4/LEP/LNPEP/MFN2/PPARGC1A/PRDM16/PRKAB1/RHEB/SCD/SLN/VEGFA	22
GO:0006006	BP	GO:0006006	glucose metabolic process	26/386	209/18670	2.2582967562235e-13	8.71599114463053e-12	4.24440025135135e-12	ACTN3/ADIPOQ/AKT1/AKT2/FOXO1/GHRL/IGF1/IGF2/IGFBP3/INS/LEP/MTOR/NLN/PCK1/PIK3CA/PPARGC1A/PRKAA1/PRKN/PTH/RBP4/SESN2/SIRT1/SORBS1/TNF/TP53/TPI1	26
GO:0046427	BP	GO:0046427	positive regulation of JAK-STAT cascade	18/386	89/18670	2.55098762233176e-13	9.77105562008286e-12	4.7581818569649e-12	AGT/CNTF/EPO/GH1/GHR/HSF1/IFNG/IGF1/IL10/IL15/IL2/IL4/IL5/IL6/LEP/OSM/SOCS3/TNF	18
GO:0019216	BP	GO:0019216	regulation of lipid metabolic process	36/386	410/18670	2.65816985248837e-13	1.01050426873543e-11	4.92082254449568e-12	ADIPOQ/AGT/AKT1/AKT2/ANKRD1/BMP2/CAV1/CPT2/DKK3/FABP3/FHL2/GHSR/IFNG/INS/LEP/MIR27A/MTOR/NCOR2/NFKB1/PDE3B/PDP1/PIK3CG/PLIN2/PPARGC1A/PRKAA1/PRKAA2/SCD/SIRT1/SOCS2/SOCS3/SOD1/SORBS1/TGFB1/TNF/TWIST1/VDR	36
GO:0050673	BP	GO:0050673	epithelial cell proliferation	37/386	434/18670	3.00505061088201e-13	1.13384596183727e-11	5.52145591426003e-12	ACVR2A/AKT1/APLN/AR/ATP5F1A/BAX/BMP2/CAV1/CTNNB1/CXCL12/EGFR/ESR1/FGF9/GHRL/GHSR/GPC3/IGF1/IGFBP3/IL10/LEP/MEF2C/MIR21/MIR23A/MIR27A/MIR424/MIR494/MTOR/PIK3CB/RPS6KA1/SFRP2/SIRT1/TGFB1/TNF/TNFSF11/TWIST1/VDR/VEGFA	37
GO:0046677	BP	GO:0046677	response to antibiotic	32/386	327/18670	3.18409668259323e-13	1.19250317238455e-11	5.80709718564177e-12	ADIPOQ/AIFM1/BCL2/CA3/CAT/CLU/DUSP1/EEF2/EIF4EBP1/FKBP1B/FOXO1/FOXO3/HPGD/HSF1/ICAM1/IL10/IL2/IL6/ITPR2/LEP/MEF2C/MIR21/MSTN/NFE2L2/OPA1/PRKAA1/PTH/RBP4/SIRT1/SLC2A4/SOD1/TP53	32
GO:0031668	BP	GO:0031668	cellular response to extracellular stimulus	29/386	268/18670	3.38342927604743e-13	1.25783958968352e-11	6.12526399123448e-12	AIFM1/ALB/BCL2/EIF2S1/FOS/FOXO1/HFE/HSF1/ICAM1/IL15/LEP/MTOR/MYH13/MYOD1/NFE2L2/OPA1/PCK1/PRKAA1/PRKAA2/RYR3/SESN1/SESN2/SFRP2/SIRT1/SOD1/SRF/TP53/VDR/WRN	29
GO:0048009	BP	GO:0048009	insulin-like growth factor receptor signaling pathway	13/386	38/18670	3.50034738887214e-13	1.2918070363604e-11	6.29067425476138e-12	AKT1/AR/BMP2/GH1/GHR/GHRH/GHSR/IGF1/IGF1R/IGF2R/IGFBP1/IGFBP3/TRIM72	13
GO:0055007	BP	GO:0055007	cardiac muscle cell differentiation	21/386	132/18670	3.74080878309408e-13	1.3705455947336e-11	6.67410506762552e-12	AGT/AKAP6/BMP2/CALR/DKK1/GREM1/IGF1/LMNA/MEF2C/MIR23A/MTOR/MYBPC1/MYBPC3/MYH6/NEB/NEBL/SRF/TCAP/TGFB1/TTN/VEGFA	21
GO:1904894	BP	GO:1904894	positive regulation of STAT cascade	18/386	92/18670	4.67003658666974e-13	1.69868381166922e-11	8.27202997063274e-12	AGT/CNTF/EPO/GH1/GHR/HSF1/IFNG/IGF1/IL10/IL15/IL2/IL4/IL5/IL6/LEP/OSM/SOCS3/TNF	18
GO:0042110	BP	GO:0042110	T cell activation	38/386	464/18670	4.92064876019363e-13	1.77705715225279e-11	8.65368229330294e-12	AGER/AKT1/BAX/BCL2/CAV1/CD274/CD6/CTNNB1/EPO/FKBP1B/FZD5/HFE/ICAM1/IFNG/IGF1/IGF2/IL10/IL15/IL2/IL4/IL6/INS/LEP/MIR21/MIR27A/MTOR/NLRP3/PIK3CA/PIK3CD/PIK3CG/RPS6/RUNX1/SOD1/SRF/TGFB1/TNFSF11/TP53/WAS	38
GO:0009410	BP	GO:0009410	response to xenobiotic stimulus	30/386	292/18670	5.10227997179645e-13	1.82958351329098e-11	8.90946834940792e-12	BCHE/CACNA1S/CALM3/CASQ2/EGFR/EIF4EBP1/EPO/FBXO32/FOXO1/FOXO3/GGT1/GHR/GHSR/GLYAT/HSF1/ICAM1/METTL21C/MSTN/MTOR/NR3C1/PCK1/PPARGC1A/PRKAA1/RYR1/RYR2/RYR3/SOD1/TGFB1/TMEM38A/TMEM38B	30
GO:1901214	BP	GO:1901214	regulation of neuron death	31/386	313/18670	5.50372000084216e-13	1.95963438903225e-11	9.54277322607103e-12	AIFM1/AKT1/BAX/BCL2/C1QA/CLU/CNTF/CTNNB1/DKK1/EIF2S1/EPO/FIS1/FOS/FOXO3/FZD1/HDAC4/HSF1/IFNG/IL10/ILK/MEF2C/MTOR/NTRK2/PIK3CA/PPARGC1A/PRKN/SIRT1/SOD1/SOD2/TNF/TP53	31
GO:0043270	BP	GO:0043270	positive regulation of ion transport	29/386	275/18670	6.53024183555398e-13	2.29810360286925e-11	1.11910066770303e-11	ACE2/AGT/AKAP6/AKT1/ATP2A1/BAX/CACNA2D1/CALCR/CALM3/CASQ1/CAV1/CCK/CXCL12/DMD/FABP3/FLNA/IFNG/JPH2/LEP/MIR21/NOS1/ORAI1/RYR2/S100A1/SRI/STIM1/TNFSF11/TRDN/WNK1	29
GO:0043502	BP	GO:0043502	regulation of muscle adaptation	19/386	107/18670	6.54523178032381e-13	2.29810360286925e-11	1.11910066770303e-11	ACTN3/AGT/AKAP6/ATP2A2/CASQ1/FBXO32/FOXO1/FOXO3/HDAC4/IGF1/LMCD1/LMNA/MIR208B/MIR21/MTOR/MYOG/PPARGC1A/TNNI1/TRIM63	19
GO:0031669	BP	GO:0031669	cellular response to nutrient levels	27/386	237/18670	6.59938273728794e-13	2.30113649101571e-11	1.12057758421172e-11	AIFM1/ALB/BCL2/EIF2S1/FOXO1/HFE/HSF1/ICAM1/IL15/LEP/MTOR/MYH13/MYOD1/NFE2L2/OPA1/PCK1/PRKAA1/PRKAA2/RYR3/SESN1/SESN2/SIRT1/SOD1/SRF/TP53/VDR/WRN	27
GO:0071548	BP	GO:0071548	response to dexamethasone	13/386	40/18670	7.49278266739347e-13	2.59476090180421e-11	1.2635629891156e-11	EGFR/EIF4EBP1/EPO/FBXO32/FOXO1/FOXO3/GHSR/ICAM1/METTL21C/MSTN/NR3C1/PCK1/TGFB1	13
GO:0046425	BP	GO:0046425	regulation of JAK-STAT cascade	21/386	137/18670	7.92810747500573e-13	2.72425963205568e-11	1.32662460013704e-11	AGT/CAV1/CNTF/EPO/GH1/GHR/HGS/HSF1/IFNG/IGF1/IL10/IL15/IL2/IL4/IL5/IL6/LEP/OSM/SOCS2/SOCS3/TNF	21
GO:0045785	BP	GO:0045785	positive regulation of cell adhesion	35/386	403/18670	7.97449417611234e-13	2.72425963205568e-11	1.32662460013704e-11	AGER/AKT1/CALR/CAV1/CD274/CD6/CXCL12/EDIL3/EPO/FLNA/FSTL3/ICAM1/IFNG/IGF1/IGF2/IL10/IL15/IL2/IL4/IL6/ILK/LEP/MIP/MIR21/MMRN1/NLRP3/PDPN/PIK3CA/RUNX1/SAA1/SFRP2/TGFB1/TNF/TNFSF11/VEGFA	35
GO:0070661	BP	GO:0070661	leukocyte proliferation	30/386	298/18670	8.66457069651852e-13	2.94013888869783e-11	1.43175067885248e-11	ACE/AGER/BAX/BCL2/CD274/CD38/CD6/CLU/CTNNB1/EPO/FKBP1B/GREM1/IGF1/IGF2/IL10/IL15/IL2/IL4/IL5/IL6/LEP/MEF2C/MIR21/PIK3CG/PTH/RPS6/TGFB1/TLR9/TNFSF11/TP53	30
GO:0051149	BP	GO:0051149	positive regulation of muscle cell differentiation	19/386	109/18670	9.26303834335949e-13	3.1222614576017e-11	1.52043836386792e-11	AKAP6/BCL2/CTNNB1/GDF15/GREM1/IGF1/MEF2C/MIR21/MIR424/MTOR/MYF5/MYF6/MYOD1/MYOG/PIAS1/SIRT1/SOD2/TGFB1/TRIM32	19
GO:0097327	BP	GO:0097327	response to antineoplastic agent	18/386	96/18670	1.00856360004384e-12	3.37701825286203e-11	1.64449652178637e-11	BLM/CTNNB1/EGFR/EIF4EBP1/EPO/FBXO32/FOXO1/FOXO3/GHSR/HSF1/ICAM1/METTL21C/MSTN/NR3C1/OPA1/PCK1/PRKAA1/TGFB1	18
GO:0014066	BP	GO:0014066	regulation of phosphatidylinositol 3-kinase signaling	20/386	124/18670	1.05287037013096e-12	3.50217933643563e-11	1.70544584192266e-11	AGT/CAT/EGFR/EPO/GH1/HAX1/IGF1/IGF1R/INS/LEP/MIR21/NTRK2/OSM/PIK3CA/PIK3CB/PIK3CD/PIK3CG/SIRT1/TNF/TWIST1	20
GO:0051091	BP	GO:0051091	positive regulation of DNA-binding transcription factor activity	28/386	261/18670	1.08414754100087e-12	3.58264703745124e-11	1.74463095865224e-11	AGER/AGT/AKT1/AR/CAT/CAV1/CLU/CTNNB1/ESR1/ESR2/FZD1/HDAC4/HSPA1A/ICAM1/IL10/IL5/IL6/INS/NFKB1/NLRP3/PPARGC1A/SRF/TGFB1/TLR9/TNF/TNFSF11/TRIM32/VEGFA	28
GO:0002791	BP	GO:0002791	regulation of peptide secretion	39/386	500/18670	1.10568021043022e-12	3.6300773661917e-11	1.76772796459077e-11	AGER/ANKRD1/APLN/ARNTL/CD274/CD38/CRP/EGFR/FKBP1B/FZD5/GHRH/GHRL/GHSR/HFE/IFNG/IGF1/IL10/IL1A/IL2/IL5/IL6/INS/ITPR1/ITPR2/LEP/MCU/NLRP3/OSM/PRKN/RBP4/SAA1/SNAP25/SRI/TGFB1/TLR9/TNF/TNFSF11/TTN/TWIST1	39
GO:0007259	BP	GO:0007259	JAK-STAT cascade	22/386	156/18670	1.27532649095544e-12	4.16003273436819e-11	2.02579875201682e-11	AGT/CAV1/CNTF/EPO/GH1/GHR/HGS/HSF1/IFNG/IGF1/IL10/IL15/IL2/IL4/IL5/IL6/LEP/OSM/PIAS1/SOCS2/SOCS3/TNF	22
GO:0014896	BP	GO:0014896	muscle hypertrophy	19/386	111/18670	1.30092056625619e-12	4.21631691217389e-11	2.05320729046776e-11	AGT/AKAP6/ATP2A2/FOXO1/HDAC4/IGF1/LEP/LMCD1/LMNA/MEF2C/MIR21/MIR23A/MSTN/MTOR/MYH6/RYR2/TCAP/TRIM63/TTN	19
GO:0071313	BP	GO:0071313	cellular response to caffeine	8/386	10/18670	1.34871130104561e-12	4.34336582043733e-11	2.11507591897129e-11	CACNA1S/CASQ2/PPARGC1A/RYR1/RYR2/RYR3/TMEM38A/TMEM38B	8
GO:0043271	BP	GO:0043271	negative regulation of ion transport	22/386	157/18670	1.45542472847369e-12	4.65735913111581e-11	2.26798030639571e-11	AKT1/AKT2/BCL2/CALM3/CASQ2/CAV1/EPO/FKBP1B/ICAM1/LEP/MIR424/MTOR/NOS1/PLN/PTH/SLN/SRI/TGFB1/TLR9/TRDN/TWIST1/WNK1	22
GO:0010675	BP	GO:0010675	regulation of cellular carbohydrate metabolic process	21/386	142/18670	1.6260290774053e-12	5.17056793418945e-11	2.51789606888514e-11	ACTN3/ADIPOQ/AKT1/AKT2/FOXO1/HDAC4/IGF1/IGF2/IGFBP3/INS/LEP/MTOR/MYOG/NLN/PPARGC1A/PRKN/PTH/SESN2/SIRT1/SORBS1/TP53	21
GO:0070997	BP	GO:0070997	neuron death	32/386	348/18670	1.73471789245628e-12	5.48170854016183e-11	2.66941128319423e-11	AIFM1/AKT1/AKT2/BAX/BCL2/C1QA/CLU/CNTF/CTNNB1/DKK1/EIF2S1/EPO/FIS1/FOS/FOXO3/FZD1/HDAC4/HSF1/IFNG/IL10/ILK/MEF2C/MTOR/NTRK2/PIK3CA/PPARGC1A/PRKN/SIRT1/SOD1/SOD2/TNF/TP53	32
GO:0007178	BP	GO:0007178	transmembrane receptor protein serine/threonine kinase signaling pathway	32/386	349/18670	1.87430880441688e-12	5.88602814604457e-11	2.86630159760123e-11	ACVR2A/ACVR2B/AFP/BMP2/CAV1/DKK1/DKK3/FGF9/FOS/FST/FSTL3/FZD1/GDF11/GDF15/GPC3/GREM1/HFE/HPGD/HSPA1A/ILK/LNPEP/MIR21/MSTN/MYH6/PRDM16/RYR2/SFRP2/SIRT1/TGFB1/TP53/UBE2D1/UBE2D3	32
GO:0002793	BP	GO:0002793	positive regulation of peptide secretion	29/386	288/18670	2.09648916581481e-12	6.54311680392574e-11	3.18628210450997e-11	AGER/ANKRD1/APLN/CD274/CD38/EGFR/FZD5/GHRH/GHRL/HFE/IFNG/IGF1/IL10/IL1A/IL2/IL5/IL6/INS/MCU/NLRP3/OSM/RBP4/SAA1/SRI/TGFB1/TNF/TNFSF11/TTN/TWIST1	29
GO:0019318	BP	GO:0019318	hexose metabolic process	27/386	249/18670	2.15749980518403e-12	6.69222025460764e-11	3.25889056785628e-11	ACTN3/ADIPOQ/AKT1/AKT2/FOXO1/GHRL/IGF1/IGF2/IGFBP3/INS/LEP/MTOR/NLN/PCK1/PFKFB3/PIK3CA/PPARGC1A/PRKAA1/PRKN/PTH/RBP4/SESN2/SIRT1/SORBS1/TNF/TP53/TPI1	27
GO:0043491	BP	GO:0043491	protein kinase B signaling	28/386	269/18670	2.27461652035346e-12	7.01247629689456e-11	3.41484469904155e-11	AKT1/CALCR/EGFR/ESR1/FGF9/GDF15/HAX1/IGF1/IGF1R/IGF2/ILK/INS/KL/LEP/MIR21/MSTN/MTOR/NTRK2/OSM/PIK3CA/PIK3CB/PIK3CD/PIK3CG/SESN2/SIRT1/TGFB1/TNF/TNFSF11	28
GO:0071383	BP	GO:0071383	cellular response to steroid hormone stimulus	27/386	250/18670	2.3735746201262e-12	7.2732080480958e-11	3.54181246346104e-11	AIFM1/AR/ARNTL/CALR/CTNNB1/EGFR/EIF4EBP1/ESR1/ESR2/FBXO32/FHL2/FOXO1/FOXO3/ICAM1/METTL21C/MSTN/MYOD1/NCOR2/NR3C1/PCK1/PIAS1/PIAS2/PPARGC1A/RUNX1/SIRT1/TGFB1/VDR	27
GO:0010927	BP	GO:0010927	cellular component assembly involved in morphogenesis	19/386	115/18670	2.51053691253711e-12	7.64655098179978e-11	3.72361816006614e-11	ACTA1/ANKRD1/CASQ1/CASQ2/ILK/KRT19/MEF2C/MYBPC1/MYBPC3/MYH6/MYOZ1/MYOZ2/NEB/NEBL/SRF/TCAP/TNNT2/TNNT3/TTN	19
GO:0048644	BP	GO:0048644	muscle organ morphogenesis	17/386	88/18670	2.61036718308822e-12	7.8559621891036e-11	3.82559451205723e-11	ANKRD1/BMP2/CNTF/DSP/FZD1/MYBPC1/MYBPC3/MYF5/MYF6/MYH6/RYR2/TCAP/TGFB1/TNNI1/TNNI3/TNNT2/TTN	17
GO:1901863	BP	GO:1901863	positive regulation of muscle tissue development	17/386	88/18670	2.61036718308822e-12	7.8559621891036e-11	3.82559451205723e-11	ACTN3/AKAP6/ARNTL/BCL2/CTNNB1/FGF9/GREM1/IGF1/MEF2C/MTOR/MYF5/MYF6/MYOD1/MYOG/PPARGC1A/PRKAA1/TGFB1	17
GO:1904892	BP	GO:1904892	regulation of STAT cascade	21/386	146/18670	2.8259165564529e-12	8.45433970971946e-11	4.11698463129451e-11	AGT/CAV1/CNTF/EPO/GH1/GHR/HGS/HSF1/IFNG/IGF1/IL10/IL15/IL2/IL4/IL5/IL6/LEP/OSM/SOCS2/SOCS3/TNF	21
GO:0048771	BP	GO:0048771	tissue remodeling	23/386	179/18670	2.85185957917534e-12	8.48176590135914e-11	4.13034028216169e-11	ACE/ACVR2B/AGER/AGT/BAX/CAV1/CD38/CST3/CTNNB1/EGFR/GREM1/IL15/IL1A/IL2/IL6/LEP/MC4R/MEF2C/PTH/TGFB1/TNFSF11/TP53/VDR	23
GO:0042326	BP	GO:0042326	negative regulation of phosphorylation	37/386	468/18670	2.91817441011282e-12	8.62823965937451e-11	4.20166817190144e-11	ACTN3/ADIPOQ/AHSG/AKT1/BAX/BDKRB2/CALM3/CAV1/DKK1/DMD/DTNBP1/DUSP1/FABP4/FOXO1/GADD45A/GREM1/HDAC4/IFNG/IGF1R/IGFBP3/IL2/ILK/MIR21/MIR424/MSTN/MTOR/MYOG/NDRG2/NUP62/PPARGC1A/PRKN/SFRP2/SIRT1/SOCS3/TGFB1/TWIST1/WNK1	37
GO:2000379	BP	GO:2000379	positive regulation of reactive oxygen species metabolic process	18/386	102/18670	2.9836198959799e-12	8.77045476399673e-11	4.27092223788065e-11	ACE2/AGT/AKT1/CLU/CRP/EGFR/FOXO3/GADD45A/HDAC4/ICAM1/IFNG/LEP/MTOR/NFE2L2/SOD1/TGFB1/TNF/TP53	18
GO:0071466	BP	GO:0071466	cellular response to xenobiotic stimulus	23/386	180/18670	3.20851748554358e-12	9.37703144907996e-11	4.56630507982137e-11	BCHE/CACNA1S/CASQ2/EGFR/EIF4EBP1/FBXO32/FOXO1/GGT1/GHR/GLYAT/HSF1/ICAM1/METTL21C/MSTN/NR3C1/PCK1/PPARGC1A/RYR1/RYR2/RYR3/TGFB1/TMEM38A/TMEM38B	23
GO:0010906	BP	GO:0010906	regulation of glucose metabolic process	19/386	117/18670	3.45162898824693e-12	9.97224923690085e-11	4.85615651338922e-11	ACTN3/ADIPOQ/AKT1/AKT2/FOXO1/IGF1/IGF2/IGFBP3/INS/LEP/MTOR/NLN/PPARGC1A/PRKN/PTH/SESN2/SIRT1/SORBS1/TP53	19
GO:0051153	BP	GO:0051153	regulation of striated muscle cell differentiation	19/386	117/18670	3.45162898824693e-12	9.97224923690085e-11	4.85615651338922e-11	AKAP6/BCL2/BMP2/CEACAM5/DKK1/GDF15/GREM1/HDAC4/IGF1/MEF2C/MTOR/MYF5/MYF6/MYOD1/MYOG/NLN/TGFB1/TRIM32/TRIM72	19
GO:0014065	BP	GO:0014065	phosphatidylinositol 3-kinase signaling	21/386	148/18670	3.69971389738605e-12	1.0628269014309e-10	5.17561651075716e-11	AGT/AKT1/CAT/EGFR/EPO/GH1/HAX1/IGF1/IGF1R/INS/LEP/MIR21/NTRK2/OSM/PIK3CA/PIK3CB/PIK3CD/PIK3CG/SIRT1/TNF/TWIST1	21
GO:0043405	BP	GO:0043405	regulation of MAP kinase activity	31/386	337/18670	3.8772061601856e-12	1.10752284440104e-10	5.39327101318711e-11	ADIPOQ/AGER/BMP2/CAV1/DKK1/DTNBP1/DUSP1/EGFR/FZD5/GADD45A/GDF15/GH1/GHR/GHRL/HGS/IGF1/IGF1R/ILK/MAPK10/NUP62/PIK3CB/PIK3CG/PRKAA1/SAA1/SFRP2/SOD1/TGFB1/TLR9/TNF/TNFSF11/VEGFA	31
GO:2001242	BP	GO:2001242	regulation of intrinsic apoptotic signaling pathway	22/386	165/18670	4.03936806850826e-12	1.14736207608864e-10	5.58727493331805e-11	AKT1/BAX/BCL2/BDKRB2/CAV1/CLU/CXCL12/EPO/FIS1/HSPA1A/INS/MIR21/NFE2L2/OPA1/PRKN/RRM2B/SFRP2/SIRT1/SOD1/SOD2/TP53/TRIM32	22
GO:0051926	BP	GO:0051926	negative regulation of calcium ion transport	15/386	66/18670	4.23253481305094e-12	1.19551374384277e-10	5.82175767581661e-11	BCL2/CALM3/CASQ2/EPO/FKBP1B/ICAM1/MIR424/NOS1/PLN/PTH/SLN/SRI/TGFB1/TLR9/TRDN	15
GO:0097696	BP	GO:0097696	STAT cascade	22/386	166/18670	4.56941993034018e-12	1.2834992871e-10	6.25021825559396e-11	AGT/CAV1/CNTF/EPO/GH1/GHR/HGS/HSF1/IFNG/IGF1/IL10/IL15/IL2/IL4/IL5/IL6/LEP/OSM/PIAS1/SOCS2/SOCS3/TNF	22
GO:0048639	BP	GO:0048639	positive regulation of developmental growth	23/386	184/18670	5.0996007192235e-12	1.4245072506295e-10	6.93688053635579e-11	ACTN3/AGRN/AKAP6/AKT1/BCL2/CXCL12/FGF9/GH1/GHR/GHRH/GHRL/GHSR/HSF1/IGF1/IGF2/ILK/LEP/MEF2C/MTOR/MYOD1/PRKN/SRF/VEGFA	23
GO:0018105	BP	GO:0018105	peptidyl-serine phosphorylation	29/386	299/18670	5.34271975413767e-12	1.48421928994066e-10	7.22765847595605e-11	AKT1/AKT2/BAX/BCL2/BDKRB2/CALCR/CAV1/DKK1/DMD/EGFR/EPO/HAX1/HRC/IFNG/IL6/ILK/MTOR/NOS1/NTRK2/OSM/PIK3CA/PRKAA1/PRKAA2/RPS6KB1/SFRP2/TGFB1/TNF/VEGFA/WNK1	29
GO:0050879	BP	GO:0050879	multicellular organismal movement	14/386	56/18670	5.44629123413541e-12	1.49654611303199e-10	7.28768603926929e-11	ACTN3/ATP2A1/ATP2A2/CASQ1/DMD/EEF2/ITPR1/JSRP1/MTOR/TCAP/TNNI2/TNNI3/TNNT2/TNNT3	14
GO:0050881	BP	GO:0050881	musculoskeletal movement	14/386	56/18670	5.44629123413541e-12	1.49654611303199e-10	7.28768603926929e-11	ACTN3/ATP2A1/ATP2A2/CASQ1/DMD/EEF2/ITPR1/JSRP1/MTOR/TCAP/TNNI2/TNNI3/TNNT2/TNNT3	14
GO:0003007	BP	GO:0003007	heart morphogenesis	27/386	259/18670	5.48589048312743e-12	1.49927904230769e-10	7.30099450357614e-11	ANKRD1/BMP2/CTNNB1/DKK1/DSP/FZD1/ILK/MEF2C/MIR21/MTOR/MYBPC1/MYBPC3/MYH6/RBP4/RYR1/RYR2/SFRP2/SRF/TCAP/TGFB1/TNNI1/TNNI3/TNNT2/TP53/TTN/TWIST1/VEGFA	27
GO:0051090	BP	GO:0051090	regulation of DNA-binding transcription factor activity	35/386	432/18670	5.85678698049382e-12	1.59203843942886e-10	7.75270217734864e-11	AGER/AGT/AKT1/AR/CAT/CAV1/CLU/CTNNB1/ESR1/ESR2/FLNA/FOS/FZD1/HDAC4/HSPA1A/ICAM1/IL10/IL5/IL6/INS/MAPK10/NFKB1/NFKBIA/NLRP3/PPARGC1A/SIRT1/SRF/SRI/TGFB1/TLR9/TNF/TNFSF11/TRIM32/TWIST1/VEGFA	35
GO:0003300	BP	GO:0003300	cardiac muscle hypertrophy	18/386	106/18670	5.89428471801567e-12	1.59366329060359e-10	7.76061466672595e-11	AGT/AKAP6/ATP2A2/FOXO1/HDAC4/IGF1/LEP/LMCD1/LMNA/MEF2C/MIR21/MIR23A/MTOR/MYH6/RYR2/TCAP/TRIM63/TTN	18
GO:0009914	BP	GO:0009914	hormone transport	30/386	322/18670	6.33007078744907e-12	1.70238499475226e-10	8.29005351167042e-11	ACVR2B/ADIPOQ/AGT/APLN/ARNTL/CD38/EGFR/FKBP1B/GHRH/GHRL/GHSR/HFE/IFNG/IL6/INS/ITPR1/ITPR2/LEP/MC4R/MCU/OSM/PRKN/RBP4/REN/RETN/SNAP25/SRI/TNF/TNFSF11/TTR	30
GO:1901655	BP	GO:1901655	cellular response to ketone	17/386	93/18670	6.68295694813793e-12	1.78777938252833e-10	8.70589601876614e-11	AIFM1/AKT1/AR/EGFR/EIF4EBP1/FBXO32/FOXO1/FOXO3/ICAM1/METTL21C/MSTN/NR3C1/PCK1/PRKAA1/PRKAA2/SIRT1/TGFB1	17
GO:0045444	BP	GO:0045444	fat cell differentiation	25/386	223/18670	6.90121140929517e-12	1.83644867817876e-10	8.94289943841629e-11	ADIPOQ/AKT1/AKT2/ARNTL/BMP2/FABP4/FNDC5/FOXO1/FTO/IL6/INS/KLF5/LEP/MIR21/MTOR/PIAS1/PPARGC1A/PRDM16/RETN/SFRP2/SIRT1/SLC2A4/TGFB1/TNF/TRIM32	25
GO:0051896	BP	GO:0051896	regulation of protein kinase B signaling	26/386	244/18670	8.32620504046151e-12	2.20404673741222e-10	1.07329807603414e-10	AKT1/CALCR/EGFR/ESR1/FGF9/GDF15/HAX1/IGF1R/IGF2/ILK/INS/KL/LEP/MIR21/MSTN/MTOR/NTRK2/OSM/PIK3CA/PIK3CB/PIK3CD/PIK3CG/SIRT1/TGFB1/TNF/TNFSF11	26
GO:0050727	BP	GO:0050727	regulation of inflammatory response	37/386	485/18670	8.3795898763408e-12	2.20662533410308e-10	1.07455376758559e-10	ACE2/ADIPOQ/AGER/AGT/AHSG/BRD4/C1QA/C7/CD6/CLU/EGFR/ESR1/FABP4/GGT1/GHRL/GHSR/IGF1/IL10/IL15/IL2/IL4/IL6/INS/LEP/MIR21/MMP3/NFKB1/NFKBIA/NLRP3/OSM/PIK3CG/SAA1/SOCS3/SOD1/TLR9/TNF/TNFSF11	37
GO:0014897	BP	GO:0014897	striated muscle hypertrophy	18/386	109/18670	9.62549676668132e-12	2.52158091462905e-10	1.22792674869199e-10	AGT/AKAP6/ATP2A2/FOXO1/HDAC4/IGF1/LEP/LMCD1/LMNA/MEF2C/MIR21/MIR23A/MTOR/MYH6/RYR2/TCAP/TRIM63/TTN	18
GO:0060415	BP	GO:0060415	muscle tissue morphogenesis	16/386	82/18670	9.85673485619955e-12	2.56884801200747e-10	1.25094426634025e-10	ANKRD1/BMP2/DSP/FZD1/MYBPC1/MYBPC3/MYF5/MYF6/MYH6/RYR2/TCAP/TGFB1/TNNI1/TNNI3/TNNT2/TTN	16
GO:0071248	BP	GO:0071248	cellular response to metal ion	23/386	190/18670	9.98614973917953e-12	2.58922938878419e-10	1.26086932469317e-10	AKT1/CALR/EGFR/EIF2S1/FABP4/FOS/FSTL3/HFE/HSF1/MEF2C/MT1A/MT2A/MYOG/NFE2L2/PPARGC1A/PRKAA1/PRKAA2/PRKN/RYR1/RYR3/SOD1/TF/WNK1	23
GO:0042509	BP	GO:0042509	regulation of tyrosine phosphorylation of STAT protein	16/386	83/18670	1.19829377573516e-11	3.07541793406953e-10	1.49762711271415e-10	CAV1/CNTF/EPO/GH1/GHR/HSF1/IFNG/IGF1/IL15/IL2/IL4/IL6/LEP/OSM/SOCS3/TNF	16
GO:0045913	BP	GO:0045913	positive regulation of carbohydrate metabolic process	16/386	83/18670	1.19829377573516e-11	3.07541793406953e-10	1.49762711271415e-10	ACTN3/AKT1/AKT2/FOXO1/IFNG/IGF1/IGF2/INS/NFKB1/PFKFB3/PPARGC1A/PRKAA1/PRKAA2/PTH/SIRT1/SORBS1	16
GO:0042531	BP	GO:0042531	positive regulation of tyrosine phosphorylation of STAT protein	15/386	71/18670	1.31328925584473e-11	3.34087292893109e-10	1.62689494103302e-10	CNTF/EPO/GH1/GHR/HSF1/IFNG/IGF1/IL15/IL2/IL4/IL6/LEP/OSM/SOCS3/TNF	15
GO:0031000	BP	GO:0031000	response to caffeine	9/386	17/18670	1.32154783581135e-11	3.34087292893109e-10	1.62689494103302e-10	CACNA1S/CASQ2/PPARGC1A/PRKAA1/RYR1/RYR2/RYR3/TMEM38A/TMEM38B	9
GO:0036270	BP	GO:0036270	response to diuretic	9/386	17/18670	1.32154783581135e-11	3.34087292893109e-10	1.62689494103302e-10	CACNA1S/CASQ2/PPARGC1A/PRKAA1/RYR1/RYR2/RYR3/TMEM38A/TMEM38B	9
GO:0043467	BP	GO:0043467	regulation of generation of precursor metabolites and energy	21/386	158/18670	1.33466612033761e-11	3.357249703695e-10	1.63486989026953e-10	ACTN3/AKT1/AKT2/HDAC4/IFNG/IGF1/IGF2/IL4/INS/MTOR/MYOG/NUP62/PFKFB3/PIK3CA/PPARGC1A/PRDM16/PRKAA1/PRKAA2/PTH/SORBS1/TP53	21
GO:0043255	BP	GO:0043255	regulation of carbohydrate biosynthetic process	17/386	97/18670	1.35778434933766e-11	3.39849389616396e-10	1.65495445185033e-10	ADIPOQ/AKT1/AKT2/FOXO1/IGF1/IGF2/INS/LEP/MTOR/NFKB1/NLN/PPARGC1A/PTH/SESN2/SIRT1/SORBS1/TGFB1	17
GO:2001234	BP	GO:2001234	negative regulation of apoptotic signaling pathway	25/386	230/18670	1.36876380748254e-11	3.40909842888263e-10	1.66011850956789e-10	AKT1/AR/BAX/BCL2/BDKRB2/CLU/CTNNB1/CXCL12/EPO/HSPA1A/ICAM1/IGF1/IL1A/INS/LMNA/MIR21/NFE2L2/OPA1/PRKN/RRM2B/SFRP2/SIRT1/SOD2/TNF/TRIM32	25
GO:0014889	BP	GO:0014889	muscle atrophy	8/386	12/18670	1.43066485197647e-11	3.54580465274167e-10	1.72668993228738e-10	ACTN3/FOXO3/IL15/MSTN/MTOR/MYOG/PPARGC1A/TRIM63	8
GO:0051897	BP	GO:0051897	positive regulation of protein kinase B signaling	22/386	176/18670	1.49382957577223e-11	3.67285168600782e-10	1.78855764772908e-10	CALCR/EGFR/ESR1/FGF9/GDF15/HAX1/IGF1R/IGF2/ILK/INS/KL/LEP/MIR21/MTOR/OSM/PIK3CA/PIK3CB/PIK3CD/PIK3CG/TGFB1/TNF/TNFSF11	22
GO:0050849	BP	GO:0050849	negative regulation of calcium-mediated signaling	11/386	31/18670	1.49645460308072e-11	3.67285168600782e-10	1.78855764772908e-10	ACTN3/CALM3/CASQ2/FHL2/FKBP1B/ITPR1/MTOR/MYOZ1/MYOZ2/SRI/TRDN	11
GO:0046879	BP	GO:0046879	hormone secretion	29/386	312/18670	1.52655255831631e-11	3.72862306031267e-10	1.81571646778634e-10	ACVR2B/ADIPOQ/AGT/APLN/ARNTL/CD38/EGFR/FKBP1B/GHRH/GHRL/GHSR/HFE/IFNG/IL6/INS/ITPR1/ITPR2/LEP/MC4R/MCU/OSM/PRKN/RBP4/REN/RETN/SNAP25/SRI/TNF/TNFSF11	29
GO:2001243	BP	GO:2001243	negative regulation of intrinsic apoptotic signaling pathway	17/386	98/18670	1.61209178290214e-11	3.91862310305443e-10	1.90824022277738e-10	AKT1/BCL2/BDKRB2/CLU/CXCL12/EPO/HSPA1A/INS/MIR21/NFE2L2/OPA1/PRKN/RRM2B/SFRP2/SIRT1/SOD2/TRIM32	17
GO:0000302	BP	GO:0000302	response to reactive oxygen species	25/386	232/18670	1.65654952147826e-11	4.0074231486096e-10	1.95148291651355e-10	AIFM1/AKT1/BCL2/CAT/DUSP1/EEF2/EGFR/FKBP1B/FOS/FOXO1/FOXO3/HSF1/IL10/IL6/MIR21/MMP3/NFE2L2/PPARGC1A/PRKAA1/SESN1/SESN2/SIRT1/SOD1/SOD2/TNF	25
GO:1904064	BP	GO:1904064	positive regulation of cation transmembrane transport	20/386	144/18670	1.81894169753545e-11	4.3634320060446e-10	2.12484748961907e-10	AGT/AKAP6/ATP2A1/BAX/CACNA2D1/CALCR/CALM3/CASQ1/DMD/FLNA/IFNG/JPH2/MIR21/NOS1/RYR2/S100A1/SRI/STIM1/TRDN/WNK1	20
GO:0097305	BP	GO:0097305	response to alcohol	25/386	233/18670	1.8209734044213e-11	4.3634320060446e-10	2.12484748961907e-10	ADIPOQ/AIFM1/AKT1/BLM/CA3/CALM3/CAT/CTNNB1/EEF2/EIF4EBP1/FOS/FOXO3/HPGD/ICAM1/IL2/ITPR2/LEP/MSTN/PRKAA1/PRKAA2/PTH/RBP4/SLC2A4/SOD1/TGFB1	25
GO:0071453	BP	GO:0071453	cellular response to oxygen levels	25/386	234/18670	2.00068934985924e-11	4.77145535513599e-10	2.32354140482659e-10	AIFM1/AKT1/ANKRD1/BCL2/CAV1/EIF4EBP1/EPO/FOXO1/FOXO3/ICAM1/LMNA/MIR21/MTOR/MYOD1/NFE2L2/OPA1/PCK1/PPARGC1A/PRKAA1/S100B/SIRT1/SLC2A4/TP53/TWIST1/VEGFA	25
GO:0007260	BP	GO:0007260	tyrosine phosphorylation of STAT protein	16/386	86/18670	2.11731760568891e-11	5.02589568749443e-10	2.44744545574814e-10	CAV1/CNTF/EPO/GH1/GHR/HSF1/IFNG/IGF1/IL15/IL2/IL4/IL6/LEP/OSM/SOCS3/TNF	16
GO:0048608	BP	GO:0048608	reproductive structure development	34/386	431/18670	2.47963927975773e-11	5.85843747591358e-10	2.85286585113297e-10	ACVR2A/AFP/AKT1/AR/BAX/BCL2/CTNNB1/EGFR/EIF2B5/ERCC1/ESR1/FGF9/FLNA/FOXO3/FSTL3/FZD5/GHRL/GHSR/HSF1/ICAM1/IGF2/IL10/KRT19/LEP/RBP4/REN/RETN/RPS6/SFRP2/SIRT1/SOCS3/SOD1/VDR/VEGFA	34
GO:0045844	BP	GO:0045844	positive regulation of striated muscle tissue development	16/386	87/18670	2.54609557131123e-11	5.95974963358777e-10	2.90220153084647e-10	ACTN3/AKAP6/ARNTL/BCL2/CTNNB1/FGF9/GREM1/IGF1/MEF2C/MTOR/MYF5/MYF6/MYOD1/MYOG/PRKAA1/TGFB1	16
GO:0048636	BP	GO:0048636	positive regulation of muscle organ development	16/386	87/18670	2.54609557131123e-11	5.95974963358777e-10	2.90220153084647e-10	ACTN3/AKAP6/ARNTL/BCL2/CTNNB1/FGF9/GREM1/IGF1/MEF2C/MTOR/MYF5/MYF6/MYOD1/MYOG/PRKAA1/TGFB1	16
GO:0048015	BP	GO:0048015	phosphatidylinositol-mediated signaling	22/386	181/18670	2.61876085039343e-11	6.10159210119317e-10	2.97127413488733e-10	AGT/AKT1/CAT/EGFR/EPO/GH1/HAX1/IGF1/IGF1R/INS/LEP/MIR21/NTRK2/OSM/PIK3CA/PIK3CB/PIK3CD/PIK3CG/RPS6KB1/SIRT1/TNF/TWIST1	22
GO:0061458	BP	GO:0061458	reproductive system development	34/386	434/18670	2.9956110970267e-11	6.94761913145275e-10	3.38326139833194e-10	ACVR2A/AFP/AKT1/AR/BAX/BCL2/CTNNB1/EGFR/EIF2B5/ERCC1/ESR1/FGF9/FLNA/FOXO3/FSTL3/FZD5/GHRL/GHSR/HSF1/ICAM1/IGF2/IL10/KRT19/LEP/RBP4/REN/RETN/RPS6/SFRP2/SIRT1/SOCS3/SOD1/VDR/VEGFA	34
GO:0034103	BP	GO:0034103	regulation of tissue remodeling	16/386	88/18670	3.05388642753399e-11	7.05043368840723e-10	3.43332869694881e-10	AGER/AGT/BAX/CD38/CST3/EGFR/GREM1/IL15/IL2/IL6/LEP/MC4R/TGFB1/TNFSF11/TP53/VDR	16
GO:0018209	BP	GO:0018209	peptidyl-serine modification	29/386	322/18670	3.29572144137007e-11	7.57416709434867e-10	3.68836959395435e-10	AKT1/AKT2/BAX/BCL2/BDKRB2/CALCR/CAV1/DKK1/DMD/EGFR/EPO/HAX1/HRC/IFNG/IL6/ILK/MTOR/NOS1/NTRK2/OSM/PIK3CA/PRKAA1/PRKAA2/RPS6KB1/SFRP2/TGFB1/TNF/VEGFA/WNK1	29
GO:0048017	BP	GO:0048017	inositol lipid-mediated signaling	22/386	184/18670	3.63395363765429e-11	8.31369664795479e-10	4.04849609834408e-10	AGT/AKT1/CAT/EGFR/EPO/GH1/HAX1/IGF1/IGF1R/INS/LEP/MIR21/NTRK2/OSM/PIK3CA/PIK3CB/PIK3CD/PIK3CG/RPS6KB1/SIRT1/TNF/TWIST1	22
GO:0071415	BP	GO:0071415	cellular response to purine-containing compound	8/386	13/18670	3.65280555306358e-11	8.31918237670697e-10	4.05116746733794e-10	CACNA1S/CASQ2/PPARGC1A/RYR1/RYR2/RYR3/TMEM38A/TMEM38B	8
GO:0014812	BP	GO:0014812	muscle cell migration	17/386	104/18670	4.3263330581327e-11	9.80894167799056e-10	4.77663111775898e-10	ACE/ADIPOQ/AGT/BCL2/FGF9/FOXO4/HDAC4/IGF1/IGFBP3/ILK/MEF2C/MIR21/MIR424/MSTN/NFE2L2/PLAT/PPARGC1A	17
GO:0003009	BP	GO:0003009	skeletal muscle contraction	12/386	43/18670	4.43035809395468e-11	9.99995112635485e-10	4.86964642e-10	ACTN3/ATP2A1/ATP2A2/CASQ1/DMD/EEF2/JSRP1/TCAP/TNNI2/TNNI3/TNNT2/TNNT3	12
GO:0051222	BP	GO:0051222	positive regulation of protein transport	33/386	418/18670	4.83835673722227e-11	1.08304384359064e-09	5.27406635192892e-10	AGER/AKT2/ANKRD1/CD274/CD38/EGFR/FIS1/FLNA/FZD5/GHRL/IFNG/IGF1/IL10/IL1A/IL2/IL5/IL6/INS/LEP/MCU/NLRP3/OSM/PRKAA1/RBP4/SAA1/SAR1A/SRI/TGFB1/TNF/TP53/TTN/TWIST1/UBE2D3	33
GO:0010523	BP	GO:0010523	negative regulation of calcium ion transport into cytosol	9/386	19/18670	4.84113743377144e-11	1.08304384359064e-09	5.27406635192892e-10	BCL2/CALM3/CASQ2/EPO/FKBP1B/NOS1/SRI/TGFB1/TRDN	9
GO:0014909	BP	GO:0014909	smooth muscle cell migration	16/386	91/18670	5.19273630931645e-11	1.15658479206625e-09	5.63218651866041e-10	ACE/ADIPOQ/AGT/BCL2/FGF9/FOXO4/HDAC4/IGF1/IGFBP3/ILK/MEF2C/MIR21/MIR424/NFE2L2/PLAT/PPARGC1A	16
GO:0046883	BP	GO:0046883	regulation of hormone secretion	26/386	266/18670	5.83904245974001e-11	1.29245919447517e-09	6.29385004971147e-10	ADIPOQ/AGT/APLN/ARNTL/CD38/EGFR/FKBP1B/GHRH/GHRL/GHSR/HFE/IFNG/INS/ITPR1/ITPR2/LEP/MCU/OSM/PRKN/RBP4/REN/RETN/SNAP25/SRI/TNF/TNFSF11	26
GO:0034284	BP	GO:0034284	response to monosaccharide	23/386	207/18670	5.85389943700184e-11	1.29245919447517e-09	6.29385004971147e-10	ACVR2B/ADIPOQ/AGER/CAT/EIF2B5/FIS1/FKBP1B/FOXO3/GHRL/ICAM1/IGF1R/LEP/OPA1/PCK1/PIK3CA/POLG/PPARGC1A/PRKAA1/PRKAA2/SESN2/SRF/SRI/TGFB1	23
GO:0040014	BP	GO:0040014	regulation of multicellular organism growth	14/386	66/18670	6.02142656011767e-11	1.31793647999805e-09	6.41791602830495e-10	BCL2/FTO/GDF15/GH1/GHR/GHRH/GHRL/GHSR/HSF1/IGF1/IGF2/PIK3CA/SOCS2/SOD1	14
GO:0046626	BP	GO:0046626	regulation of insulin receptor signaling pathway	14/386	66/18670	6.02142656011767e-11	1.31793647999805e-09	6.41791602830495e-10	AGT/AHSG/IGF2/INS/LEP/MSTN/OPA1/PRKAA1/RPS6KB1/SIRT1/SOCS2/SOCS3/SORBS1/TRIM72	14
GO:0050708	BP	GO:0050708	regulation of protein secretion	35/386	472/18670	6.94153881552304e-11	1.51277673496916e-09	7.36672381556642e-10	AGER/ANKRD1/ARNTL/CD274/CD38/CRP/EGFR/FKBP1B/FZD5/GHRL/GHSR/IFNG/IGF1/IL10/IL1A/IL2/IL5/IL6/INS/ITPR1/ITPR2/LEP/MCU/NLRP3/OSM/PRKN/RBP4/SAA1/SNAP25/SRI/TGFB1/TLR9/TNF/TTN/TWIST1	35
GO:0097193	BP	GO:0097193	intrinsic apoptotic signaling pathway	27/386	289/18670	6.9848276311953e-11	1.51567761816839e-09	7.38085016009298e-10	AIFM1/AKT1/ATP2A1/BAX/BCL2/BDKRB2/CAV1/CLU/CXCL12/EPO/FIS1/HSPA1A/INS/ITPR1/MIR21/NFE2L2/OPA1/PRKN/RRM2B/SFRP2/SIRT1/SOD1/SOD2/TMEM109/TNF/TP53/TRIM32	27
GO:0050678	BP	GO:0050678	regulation of epithelial cell proliferation	31/386	378/18670	7.38542318530149e-11	1.59575639422583e-09	7.7708073911022e-10	AKT1/APLN/AR/ATP5F1A/BAX/BMP2/CAV1/CTNNB1/CXCL12/EGFR/FGF9/GHRL/GHSR/GPC3/IGF1/IL10/LEP/MEF2C/MIR21/MIR23A/MIR27A/MIR424/MIR494/MTOR/SFRP2/SIRT1/TGFB1/TNF/TWIST1/VDR/VEGFA	31
GO:0003018	BP	GO:0003018	vascular process in circulatory system	21/386	173/18670	7.65927105999119e-11	1.6478840203964e-09	8.02465173989671e-10	ACE/ACE2/AGT/AKT1/APLN/BDKRB2/CAV1/CD38/CRP/EGFR/ICAM1/INS/LEP/MIR21/MIR23A/NOS1/NPPB/SOD1/SOD2/TGFB1/VEGFA	21
GO:0048643	BP	GO:0048643	positive regulation of skeletal muscle tissue development	10/386	27/18670	7.83789545346341e-11	1.6791694666403e-09	8.17700154578543e-10	ACTN3/ARNTL/BCL2/CTNNB1/MEF2C/MYF5/MYF6/MYOD1/MYOG/PRKAA1	10
GO:0071902	BP	GO:0071902	positive regulation of protein serine/threonine kinase activity	29/386	334/18670	7.97105047256359e-11	1.70049076748023e-09	8.28082924953419e-10	ADIPOQ/AGER/AKT1/BMP2/CALM3/DKK1/EGFR/FZD5/GADD45A/GDF15/GH1/GHR/GHRL/IFNG/IGF1/IGF2/ILK/MAPK10/PIK3CB/PIK3CG/PRKAA1/SAA1/SIRT1/SOD1/TGFB1/TLR9/TNF/TNFSF11/VEGFA	29
GO:0034767	BP	GO:0034767	positive regulation of ion transmembrane transport	20/386	156/18670	8.03574636398364e-11	1.70708964774375e-09	8.31296362023783e-10	AGT/AKAP6/ATP2A1/BAX/CACNA2D1/CALCR/CALM3/CASQ1/DMD/FLNA/IFNG/JPH2/MIR21/NOS1/RYR2/S100A1/SRI/STIM1/TRDN/WNK1	20
GO:0022407	BP	GO:0022407	regulation of cell-cell adhesion	32/386	403/18670	8.30281522264864e-11	1.75644492743563e-09	8.5533075559459e-10	ADIPOQ/AGER/AKT1/BMP2/CAV1/CD274/CD6/CXCL12/EPO/FSTL3/HFE/ICAM1/IFNG/IGF1/IGF2/IL10/IL15/IL2/IL4/IL6/LEP/MIR21/MIR27A/NLRP3/PDPN/PIK3CA/RUNX1/TGFB1/TNF/TNFSF11/VEGFA/WNK1	32
GO:0009743	BP	GO:0009743	response to carbohydrate	24/386	230/18670	8.36920475979463e-11	1.76311246939674e-09	8.58577628647353e-10	ACVR2B/ADIPOQ/AGER/CAT/EIF2B5/ERCC1/FIS1/FKBP1B/FOXO3/GHRL/ICAM1/IGF1R/LEP/OPA1/PCK1/PIK3CA/POLG/PPARGC1A/PRKAA1/PRKAA2/SESN2/SRF/SRI/TGFB1	24
GO:0005996	BP	GO:0005996	monosaccharide metabolic process	27/386	292/18670	8.84009937506339e-11	1.85458682324981e-09	9.03122622331219e-10	ACTN3/ADIPOQ/AKT1/AKT2/FOXO1/GHRL/IGF1/IGF2/IGFBP3/INS/LEP/MTOR/NLN/PCK1/PFKFB3/PIK3CA/PPARGC1A/PRKAA1/PRKN/PTH/RBP4/SESN2/SIRT1/SORBS1/TNF/TP53/TPI1	27
GO:0046323	BP	GO:0046323	glucose import	14/386	68/18670	9.23273848353260e-11	1.92895561044384e-09	9.39337769159755e-10	ADIPOQ/AKT1/AKT2/ASPSCR1/GPC3/IGF1/INS/LEP/NFE2L2/PTH/SESN2/SLC2A4/SORBS1/TNF	14
GO:0055006	BP	GO:0055006	cardiac cell development	16/386	95/18670	1.02049142820277e-10	2.12329409917416e-09	1.03397420427389e-09	AGT/AKAP6/IGF1/LMNA/MIR21/MIR23A/MTOR/MYBPC1/MYBPC3/MYH6/NEB/NEBL/SRF/TCAP/TTN/VEGFA	16
GO:0031331	BP	GO:0031331	positive regulation of cellular catabolic process	30/386	361/18670	1.09520952424053e-10	2.26941776826235e-09	1.10513161225134e-09	ACTN3/AKT1/AKT2/BAX/CAV1/CLU/FOXO1/FOXO3/FTO/HSF1/HSPA1A/IFNG/IGF1/IL4/IL6/INS/MFN2/NFE2L2/PFKFB3/PIAS1/PIK3CB/PRKAA1/PRKAA2/PRKN/SESN1/SESN2/SIRT1/SUPV3L1/TNF/TWIST1	30
GO:0032943	BP	GO:0032943	mononuclear cell proliferation	26/386	274/18670	1.12703578583531e-10	2.32583385027891e-09	1.13260438370303e-09	ACE/AGER/BAX/BCL2/CD274/CD38/CD6/CTNNB1/EPO/FKBP1B/IGF1/IGF2/IL10/IL15/IL2/IL4/IL5/IL6/LEP/MEF2C/MIR21/PIK3CG/RPS6/TGFB1/TLR9/TP53	26
GO:1904951	BP	GO:1904951	positive regulation of establishment of protein localization	34/386	456/18670	1.13714127680588e-10	2.33714890062217e-09	1.1381144400723e-09	AGER/AKT2/ANKRD1/BCL2/CD274/CD38/EGFR/FIS1/FLNA/FZD5/GHRL/IFNG/IGF1/IL10/IL1A/IL2/IL5/IL6/INS/LEP/MCU/NLRP3/OSM/PRKAA1/RBP4/SAA1/SAR1A/SRI/TGFB1/TNF/TP53/TTN/TWIST1/UBE2D3	34
GO:0022409	BP	GO:0022409	positive regulation of cell-cell adhesion	25/386	255/18670	1.29232977341647e-10	2.6453519572444e-09	1.2881991647224e-09	AGER/AKT1/CAV1/CD274/CD6/EPO/FSTL3/ICAM1/IFNG/IGF1/IGF2/IL10/IL15/IL2/IL4/IL6/LEP/MIR21/NLRP3/PDPN/PIK3CA/RUNX1/TGFB1/TNF/TNFSF11	25
GO:0120162	BP	GO:0120162	positive regulation of cold-induced thermogenesis	16/386	97/18670	1.41233301968871e-10	2.8677733925888e-09	1.39651106871777e-09	ADIPOQ/CAV1/CPT2/FABP4/GHRL/HSF1/IGF1R/IL4/LEP/MFN2/PPARGC1A/PRDM16/PRKAB1/SCD/SLN/VEGFA	16
GO:1902882	BP	GO:1902882	regulation of response to oxidative stress	16/386	97/18670	1.41233301968871e-10	2.8677733925888e-09	1.39651106871777e-09	AKT1/CTNNB1/FOXO3/FZD1/IL10/INS/MIR21/MMP3/NFE2L2/PRKN/SESN1/SESN2/SIRT1/SOD1/SOD2/TNF	16
GO:0014902	BP	GO:0014902	myotube differentiation	17/386	112/18670	1.45566279226106e-10	2.94393243106878e-09	1.43359800888363e-09	ACTA1/BCL2/CEACAM5/GDF15/HDAC4/IGF1/KLF5/MEF2C/MTOR/MYF5/MYF6/MYOD1/MYOG/NLN/NOS1/RYR1/TRIM72	17
GO:0023061	BP	GO:0023061	signal release	34/386	462/18670	1.61138958151663e-10	3.24589072675223e-09	1.58064174089638e-09	ACVR2B/ADIPOQ/AGT/APLN/ARNTL/ATP2A2/CALM3/CD38/DTNBP1/EGFR/FKBP1B/GHRH/GHRL/GHSR/HFE/IFNG/IL6/INS/ITPR1/ITPR2/LEP/MC4R/MCU/MEF2C/OSM/PRKN/RBP4/REN/RETN/SLC22A2/SNAP25/SRI/TNF/TNFSF11	34
GO:0014910	BP	GO:0014910	regulation of smooth muscle cell migration	15/386	84/18670	1.66564004748283e-10	3.34185558733063e-09	1.62737346326748e-09	ACE/ADIPOQ/AGT/BCL2/FGF9/FOXO4/HDAC4/IGF1/IGFBP3/ILK/MEF2C/MIR21/MIR424/NFE2L2/PPARGC1A	15
GO:0031032	BP	GO:0031032	actomyosin structure organization	22/386	199/18670	1.70073047457954e-10	3.39877204722299e-09	1.65508990224321e-09	ACTA1/ANKRD1/CASQ1/CASQ2/KRT19/MEF2C/MIR21/MTOR/MYBPC1/MYBPC3/MYH6/MYOZ1/MYOZ2/NEB/NEBL/SORBS1/SRF/TCAP/TNNT2/TNNT3/TTN/WAS	22
GO:0014874	BP	GO:0014874	response to stimulus involved in regulation of muscle adaptation	8/386	15/18670	1.76129278693212e-10	3.50594343729481e-09	1.70727883490851e-09	ACTN3/AGT/CASQ1/FBXO32/HDAC4/MYOG/PPARGC1A/TRIM63	8
GO:0007584	BP	GO:0007584	response to nutrient	23/386	219/18670	1.83345577879036e-10	3.63527545786826e-09	1.77025926381451e-09	ADIPOQ/AIFM1/BCHE/CAT/EEF2/EGFR/EPO/ERCC1/FKBP1B/HSF1/IL15/LEP/MTHFR/MTOR/OPA1/PTH/RYR3/SFRP2/SOD1/SRF/SST/TGFB1/VDR	23
GO:1903037	BP	GO:1903037	regulation of leukocyte cell-cell adhesion	27/386	304/18670	2.19960457371417e-10	4.34421903308549e-09	2.11549140539369e-09	AGER/AKT1/CAV1/CD274/CD6/CXCL12/EPO/HFE/ICAM1/IFNG/IGF1/IGF2/IL10/IL15/IL2/IL4/IL6/LEP/MIR21/MIR27A/NLRP3/PIK3CA/RUNX1/TGFB1/TNF/TNFSF11/WNK1	27
GO:0044706	BP	GO:0044706	multi-multicellular organism process	23/386	222/18670	2.40911048229867e-10	4.7394796103121e-09	2.30797027159394e-09	ACVR2A/AGT/AKT1/AR/ARNTL/BCL2/CALR/CD38/EPO/ESR1/FOS/GHRL/GHSR/HFE/HPGD/HSF1/LEP/LNPEP/MIR21/MTOR/SOD1/TGFB1/VDR	23
GO:0051098	BP	GO:0051098	regulation of binding	30/386	373/18670	2.42778207421258e-10	4.75770006481349e-09	2.3168430320617e-09	ACE/ADIPOQ/AGER/AKT1/BAX/BCL2/BMP2/CALM3/CAV1/CTNNB1/DKK1/DTNBP1/EIF2S1/EIF3E/HDAC4/HFE/HSF1/IFNG/IGF1/IL10/MEF2C/MIR27A/NFKBIA/PLN/PRKN/SLN/SRI/TGFB1/TNFSF11/TWIST1	30
GO:0007569	BP	GO:0007569	cell aging	17/386	116/18670	2.56790014570929e-10	4.99439286609702e-09	2.43210462062811e-09	ARNTL/BCL2/CALR/ERCC1/ICAM1/ILK/LMNA/MIR21/MTOR/NUP62/OPA1/SIRT1/SOD1/SRF/TP53/TWIST1/WRN	17
GO:0045598	BP	GO:0045598	regulation of fat cell differentiation	18/386	132/18670	2.56831911626825e-10	4.99439286609702e-09	2.43210462062811e-09	ADIPOQ/AKT1/ARNTL/BMP2/FNDC5/FOXO1/FTO/IL6/INS/KLF5/LEP/MIR21/MTOR/PRDM16/SFRP2/SIRT1/TGFB1/TNF	18
GO:0071549	BP	GO:0071549	cellular response to dexamethasone stimulus	10/386	30/18670	2.64107710934893e-10	5.09750574194987e-09	2.48231719071052e-09	EGFR/EIF4EBP1/FBXO32/FOXO1/ICAM1/METTL21C/MSTN/NR3C1/PCK1/TGFB1	10
GO:0007631	BP	GO:0007631	feeding behavior	16/386	101/18670	2.64150811786168e-10	5.09750574194987e-09	2.48231719071052e-09	ACE2/AGT/APLN/CCK/FOS/GDF15/GHRL/GHSR/INS/LEP/MC4R/MTOR/NPY/NTRK2/REN/RETN	16
GO:0071384	BP	GO:0071384	cellular response to corticosteroid stimulus	13/386	61/18670	2.76059770300653e-10	5.30706539406883e-09	2.58436583043117e-09	AIFM1/EGFR/EIF4EBP1/FBXO32/FOXO1/FOXO3/ICAM1/METTL21C/MSTN/MYOD1/NR3C1/PCK1/TGFB1	13
GO:0009896	BP	GO:0009896	positive regulation of catabolic process	32/386	423/18670	2.85525771859155e-10	5.46825114590867e-09	2.66285797599108e-09	ACTN3/AKT1/AKT2/BAX/CAV1/CLU/FOXO1/FOXO3/FTO/GPC3/HSF1/HSPA1A/IFNG/IGF1/IL4/IL6/INS/MFN2/NFE2L2/PFKFB3/PIAS1/PIK3CB/PRKAA1/PRKAA2/PRKN/SESN1/SESN2/SIRT1/SUPV3L1/TNF/TRIM32/TWIST1	32
GO:1900076	BP	GO:1900076	regulation of cellular response to insulin stimulus	14/386	74/18670	3.05299785303986e-10	5.82488948866774e-09	2.83652908769026e-09	AGT/AHSG/IGF2/INS/LEP/MSTN/OPA1/PRKAA1/RPS6KB1/SIRT1/SOCS2/SOCS3/SORBS1/TRIM72	14
GO:0032147	BP	GO:0032147	activation of protein kinase activity	28/386	333/18670	3.57776237468788e-10	6.80043855880524e-09	3.31158931317569e-09	ACVR2B/AGT/AKT1/BMP2/EGFR/EPO/GADD45A/GDF15/GH1/GHR/GHRL/GREM1/IGF1/IL4/INS/LEP/MAPK10/MIR21/MTOR/PIK3CA/PIK3CB/PRKAA1/SAA1/SOD1/TNF/TNFSF11/VEGFA/WNK1	28
GO:0050714	BP	GO:0050714	positive regulation of protein secretion	25/386	268/18670	3.7250976888144e-10	7.05396775829423e-09	3.43504967243717e-09	AGER/ANKRD1/CD274/CD38/EGFR/FZD5/GHRL/IFNG/IGF1/IL10/IL1A/IL2/IL5/IL6/INS/MCU/NLRP3/OSM/RBP4/SAA1/SRI/TGFB1/TNF/TTN/TWIST1	25
GO:0055013	BP	GO:0055013	cardiac muscle cell development	15/386	89/18670	3.90721564807929e-10	7.37122474503316e-09	3.58954336247347e-09	AGT/AKAP6/IGF1/LMNA/MIR23A/MTOR/MYBPC1/MYBPC3/MYH6/NEB/NEBL/SRF/TCAP/TTN/VEGFA	15
GO:0001933	BP	GO:0001933	negative regulation of protein phosphorylation	32/386	429/18670	4.07250350812288e-10	7.65448986508153e-09	3.72748413441574e-09	ADIPOQ/AKT1/BAX/BDKRB2/CALM3/CAV1/DKK1/DMD/DTNBP1/DUSP1/FABP4/FOXO1/GADD45A/GREM1/IFNG/IGF1R/IGFBP3/IL2/ILK/MIR21/MIR424/MTOR/NDRG2/NUP62/PPARGC1A/PRKN/SFRP2/SIRT1/SOCS3/TGFB1/TWIST1/WNK1	32
GO:0050873	BP	GO:0050873	brown fat cell differentiation	11/386	41/18670	4.63822853856173e-10	8.68551240406227e-09	4.22955810982296e-09	ADIPOQ/FABP4/FNDC5/FTO/INS/LEP/MTOR/PPARGC1A/PRDM16/SIRT1/SLC2A4	11
GO:0030072	BP	GO:0030072	peptide hormone secretion	24/386	250/18670	4.70383941662312e-10	8.77587162009095e-09	4.27356006816138e-09	ACVR2B/APLN/ARNTL/CD38/EGFR/FKBP1B/GHRH/GHRL/GHSR/HFE/IFNG/IL6/INS/ITPR1/ITPR2/LEP/MC4R/MCU/PRKN/RBP4/SNAP25/SRI/TNF/TNFSF11	24
GO:0033138	BP	GO:0033138	positive regulation of peptidyl-serine phosphorylation	16/386	105/18670	4.79675701332236e-10	8.9163248012345e-09	4.34195613551122e-09	AKT1/BCL2/CALCR/CAV1/EGFR/HAX1/IFNG/IL6/NOS1/NTRK2/OSM/PIK3CA/SFRP2/TGFB1/TNF/VEGFA	16
GO:0001935	BP	GO:0001935	endothelial cell proliferation	21/386	191/18670	4.93313817422429e-10	9.13624417907619e-09	4.44904962001566e-09	AKT1/APLN/ATP5F1A/BMP2/CAV1/CXCL12/GHRL/GHSR/IL10/LEP/MEF2C/MIR21/MIR23A/MIR27A/MIR424/MIR494/MTOR/PIK3CB/SIRT1/TNF/VEGFA	21
GO:0046651	BP	GO:0046651	lymphocyte proliferation	25/386	272/18670	5.09114747052801e-10	9.39446774123709e-09	4.5747959790876e-09	AGER/BAX/BCL2/CD274/CD38/CD6/CTNNB1/EPO/FKBP1B/IGF1/IGF2/IL10/IL15/IL2/IL4/IL5/IL6/LEP/MEF2C/MIR21/PIK3CG/RPS6/TGFB1/TLR9/TP53	25
GO:0007565	BP	GO:0007565	female pregnancy	21/386	192/18670	5.4353856174764e-10	9.97757989418861e-09	4.85875236769386e-09	AGT/AKT1/AR/BCL2/CALR/CD38/EPO/ESR1/FOS/GHRL/GHSR/HFE/HPGD/HSF1/LEP/LNPEP/MIR21/MTOR/SOD1/TGFB1/VDR	21
GO:0048732	BP	GO:0048732	gland development	32/386	434/18670	5.44662193590992e-10	9.97757989418861e-09	4.85875236769386e-09	AKT1/AKT2/APLN/AR/BAX/BCL2/BMP2/CAV1/CTNNB1/DKK3/EGFR/ESR1/FSTL3/GHRH/HFE/IGF2/IGF2R/IL10/NCOR2/ORAI1/PCK1/PIK3CA/QDPR/RPS6KA1/SOCS2/SOD1/SRF/TGFB1/TNF/TNFSF11/VDR/VEGFA	32
GO:0070665	BP	GO:0070665	positive regulation of leukocyte proliferation	18/386	139/18670	6.08208226358498e-10	1.11014469042186e-08	5.40603853867576e-09	AGER/BCL2/CD274/CD38/CD6/EPO/IGF1/IGF2/IL15/IL2/IL4/IL5/IL6/LEP/MEF2C/MIR21/PTH/TLR9	18
GO:0010907	BP	GO:0010907	positive regulation of glucose metabolic process	11/386	42/18670	6.16858461002107e-10	1.12188358950599e-08	5.46320310595959e-09	ACTN3/AKT1/AKT2/FOXO1/IGF1/IGF2/INS/PPARGC1A/PTH/SIRT1/SORBS1	11
GO:0010881	BP	GO:0010881	regulation of cardiac muscle contraction by regulation of the release of sequestered calcium ion	9/386	24/18670	6.2523673083519e-10	1.1289988968224e-08	5.49785230610342e-09	CALM3/CASQ2/DMD/FKBP1B/HRC/PLN/RYR2/TMEM38A/TMEM38B	9
GO:0014850	BP	GO:0014850	response to muscle activity	9/386	24/18670	6.2523673083519e-10	1.1289988968224e-08	5.49785230610342e-09	AGT/FIS1/FNDC5/MSTN/MYOG/OPA1/PPARGC1A/PRKAA2/RYR2	9
GO:0051341	BP	GO:0051341	regulation of oxidoreductase activity	16/386	107/18670	6.39761293245571e-10	1.15111498172584e-08	5.60555034613744e-09	ACVR2A/AGT/AKT1/CALM3/CAV1/EGFR/IFNG/INS/LEP/MIR21/NFKB1/PDP1/PRKN/S100A1/TNF/VDR	16
GO:1905952	BP	GO:1905952	regulation of lipid localization	19/386	157/18670	6.53441698103521e-10	1.17156071830192e-08	5.70511434066493e-09	ADIPOQ/AGT/AKT1/AKT2/CRP/FABP3/FTO/GHRL/IL6/LEP/MIR27A/NFKB1/NFKBIA/PRKN/REN/RETN/SIRT1/TNF/TNFSF11	19
GO:0002237	BP	GO:0002237	response to molecule of bacterial origin	28/386	343/18670	7.02624831287934e-10	1.25529015794763e-08	6.11284909943268e-09	AKT1/ANKRD1/ATP2A2/CD274/CD6/CXCL8/EPO/FOS/FZD5/GGT1/GHSR/HPGD/HSF1/ICAM1/IL10/IL6/MEF2C/MIR21/NFKB1/NFKBIA/NLRP3/NOS1/PCK1/PPARGC1A/REN/TGFB1/TLR9/TNF	28
GO:0001936	BP	GO:0001936	regulation of endothelial cell proliferation	20/386	176/18670	7.14767461476107e-10	1.27248742437436e-08	6.19659411561384e-09	AKT1/APLN/ATP5F1A/BMP2/CAV1/CXCL12/GHRL/GHSR/IL10/LEP/MEF2C/MIR21/MIR23A/MIR27A/MIR424/MIR494/MTOR/SIRT1/TNF/VEGFA	20
GO:1904659	BP	GO:1904659	glucose transmembrane transport	16/386	108/18670	7.37032272666229e-10	1.30752111249139e-08	6.36719662332893e-09	ADIPOQ/AKT1/AKT2/ASPSCR1/GH1/GPC3/IGF1/INS/LEP/NFE2L2/PTH/SESN2/SLC2A4/SLC5A2/SORBS1/TNF	16
GO:0033028	BP	GO:0033028	myeloid cell apoptotic process	10/386	33/18670	7.69849275856795e-10	1.36096431424194e-08	6.62744739134723e-09	ADIPOQ/BCL2/CTSL/EPO/GHSR/IL6/MEF2C/PIK3CB/PIK3CD/SIRT1	10
GO:0030099	BP	GO:0030099	myeloid cell differentiation	31/386	416/18670	7.92264887350414e-10	1.39571124405704e-08	6.79665348069913e-09	ACVR2A/ADIPOQ/CLEC1B/CTNNB1/EPO/FAM20C/FOS/FOXO3/FSTL3/GABPA/GPC3/HAX1/HSPA1A/IFNG/IL15/IL4/IL5/MEF2C/MTOR/MYL9/NFKBIA/PIAS3/PIK3CD/RPS6/RUNX1/SIRT1/SRF/TGFB1/TNF/TNFSF11/VEGFA	31
GO:0032103	BP	GO:0032103	positive regulation of response to external stimulus	27/386	323/18670	8.48892599331335e-10	1.49027811882612e-08	7.25716297454676e-09	AGER/AGT/CALR/CD6/CNTF/CXCL12/CXCL8/EGFR/FABP4/FKBP1B/GHRL/GHSR/IL15/IL2/IL6/MIR21/MSTN/NFKBIA/NPY/OSM/PIK3CG/TGFB1/TLR9/TNF/TNFSF11/VEGFA/WNK1	27
GO:1901216	BP	GO:1901216	positive regulation of neuron death	15/386	94/18670	8.66344696121929e-10	1.5156535583365e-08	7.38073299664612e-09	AIFM1/BAX/C1QA/CLU/CTNNB1/DKK1/EIF2S1/FIS1/FOS/FOXO3/HDAC4/IFNG/MTOR/TNF/TP53	15
GO:0009749	BP	GO:0009749	response to glucose	21/386	197/18670	8.743430841781e-10	1.52437194262223e-08	7.42318865296761e-09	ACVR2B/ADIPOQ/AGER/EIF2B5/FIS1/FKBP1B/FOXO3/GHRL/ICAM1/IGF1R/OPA1/PCK1/PIK3CA/POLG/PPARGC1A/PRKAA1/PRKAA2/SESN2/SRF/SRI/TGFB1	21
GO:0036294	BP	GO:0036294	cellular response to decreased oxygen levels	22/386	217/18670	9.02286366542707e-10	1.56768380386252e-08	7.63410313381585e-09	AIFM1/AKT1/ANKRD1/BCL2/EIF4EBP1/EPO/FOXO3/ICAM1/LMNA/MIR21/MTOR/NFE2L2/OPA1/PCK1/PPARGC1A/PRKAA1/S100B/SIRT1/SLC2A4/TP53/TWIST1/VEGFA	22
GO:0048662	BP	GO:0048662	negative regulation of smooth muscle cell proliferation	13/386	67/18670	9.53544899563216e-10	1.65106952472316e-08	8.04016409545192e-09	ADIPOQ/APLN/IFNG/IGFBP3/IL10/IL15/ILK/MEF2C/MFN2/MIR424/NDRG2/PPARGC1A/SOD2	13
GO:0035296	BP	GO:0035296	regulation of tube diameter	18/386	143/18670	9.72043154510005e-10	1.66598311498393e-08	8.11278836181588e-09	ACE/ACE2/AGT/AKT1/APLN/BDKRB2/CAV1/CD38/CRP/EGFR/ICAM1/INS/LEP/MIR21/NOS1/NPPB/SOD1/SOD2	18
GO:0050880	BP	GO:0050880	regulation of blood vessel size	18/386	143/18670	9.72043154510005e-10	1.66598311498393e-08	8.11278836181588e-09	ACE/ACE2/AGT/AKT1/APLN/BDKRB2/CAV1/CD38/CRP/EGFR/ICAM1/INS/LEP/MIR21/NOS1/NPPB/SOD1/SOD2	18
GO:0097746	BP	GO:0097746	regulation of blood vessel diameter	18/386	143/18670	9.72043154510005e-10	1.66598311498393e-08	8.11278836181588e-09	ACE/ACE2/AGT/AKT1/APLN/BDKRB2/CAV1/CD38/CRP/EGFR/ICAM1/INS/LEP/MIR21/NOS1/NPPB/SOD1/SOD2	18
GO:1903039	BP	GO:1903039	positive regulation of leukocyte cell-cell adhesion	22/386	218/18670	9.84794112557477e-10	1.68213480847656e-08	8.19144178261714e-09	AGER/AKT1/CAV1/CD274/CD6/EPO/ICAM1/IFNG/IGF1/IGF2/IL15/IL2/IL4/IL6/LEP/MIR21/NLRP3/PIK3CA/RUNX1/TGFB1/TNF/TNFSF11	22
GO:0035150	BP	GO:0035150	regulation of tube size	18/386	144/18670	1.09016548805114e-09	1.85585074329513e-08	9.03738109711716e-09	ACE/ACE2/AGT/AKT1/APLN/BDKRB2/CAV1/CD38/CRP/EGFR/ICAM1/INS/LEP/MIR21/NOS1/NPPB/SOD1/SOD2	18
GO:0035994	BP	GO:0035994	response to muscle stretch	8/386	18/18670	1.13423763850746e-09	1.92439781889051e-08	9.37118274980203e-09	ANKRD1/DMD/FOS/NFKB1/NFKBIA/RYR2/TCAP/TTN	8
GO:0090092	BP	GO:0090092	regulation of transmembrane receptor protein serine/threonine kinase signaling pathway	23/386	241/18670	1.22487760722091e-09	2.07123116458492e-08	1.00862127206115e-08	ACVR2A/ACVR2B/BMP2/CAV1/DKK1/DKK3/FGF9/FST/FSTL3/FZD1/GDF11/GDF15/GPC3/GREM1/HFE/HSPA1A/ILK/MSTN/PRDM16/SFRP2/SIRT1/TGFB1/TP53	23
GO:0034763	BP	GO:0034763	negative regulation of transmembrane transport	17/386	128/18670	1.2324467749953e-09	2.07708363145875e-08	1.01147123042597e-08	AKT1/AKT2/CALM3/CASQ2/CAV1/EPO/FKBP1B/LEP/MTOR/PLN/SLN/SRI/TGFB1/TLR9/TNF/TRDN/TWIST1	17
GO:0008645	BP	GO:0008645	hexose transmembrane transport	16/386	112/18670	1.27812692375559e-09	2.14691353040142e-08	1.04547608835962e-08	ADIPOQ/AKT1/AKT2/ASPSCR1/GH1/GPC3/IGF1/INS/LEP/NFE2L2/PTH/SESN2/SLC2A4/SLC5A2/SORBS1/TNF	16
GO:0035264	BP	GO:0035264	multicellular organism growth	18/386	146/18670	1.3671932020316e-09	2.28891683095092e-08	1.1146270127403e-08	AR/BCL2/ERCC1/FTO/GDF15/GH1/GHR/GHRH/GHRL/GHSR/HSF1/IGF1/IGF2/MTOR/PIK3CA/SOCS2/SOD1/TP53	18
GO:0009746	BP	GO:0009746	response to hexose	21/386	202/18670	1.38544983354577e-09	2.31182652092654e-08	1.12578327624234e-08	ACVR2B/ADIPOQ/AGER/EIF2B5/FIS1/FKBP1B/FOXO3/GHRL/ICAM1/IGF1R/OPA1/PCK1/PIK3CA/POLG/PPARGC1A/PRKAA1/PRKAA2/SESN2/SRF/SRI/TGFB1	21
GO:0070663	BP	GO:0070663	regulation of leukocyte proliferation	22/386	222/18670	1.39041815993082e-09	2.31248493967442e-08	1.12610390445921e-08	AGER/BCL2/CD274/CD38/CD6/CTNNB1/EPO/GREM1/IGF1/IGF2/IL10/IL15/IL2/IL4/IL5/IL6/LEP/MEF2C/MIR21/PTH/TGFB1/TLR9	22
GO:0055008	BP	GO:0055008	cardiac muscle tissue morphogenesis	13/386	69/18670	1.39932964584957e-09	2.31967563587392e-08	1.12960553637348e-08	ANKRD1/BMP2/DSP/MYBPC1/MYBPC3/MYH6/RYR2/TCAP/TGFB1/TNNI1/TNNI3/TNNT2/TTN	13
GO:0043567	BP	GO:0043567	regulation of insulin-like growth factor receptor signaling pathway	9/386	26/18670	1.44041019761045e-09	2.37740616105708e-08	1.15771839829957e-08	AR/BMP2/GH1/GHRH/GHSR/IGF1/IGFBP1/IGFBP3/TRIM72	9
GO:0044262	BP	GO:0044262	cellular carbohydrate metabolic process	25/386	286/18670	1.45175367654688e-09	2.37740616105708e-08	1.15771839829957e-08	ACTN3/ADIPOQ/AKT1/AKT2/FOXO1/HDAC4/IGF1/IGF2/IGFBP3/INS/LEP/MTOR/MYOG/NLN/PCK1/PFKFB3/PPARGC1A/PRKN/PTH/PYGM/SESN2/SIRT1/SORBS1/TP53/TPI1	25
GO:0071214	BP	GO:0071214	cellular response to abiotic stimulus	27/386	331/18670	1.45296381282959e-09	2.37740616105708e-08	1.15771839829957e-08	AGT/AKT1/AKT2/ANKRD1/BAX/BDKRB2/BLM/EGFR/EIF2S1/EPO/ERCC1/GADD45A/HDAC4/HSF1/INSRR/MAPK10/MYOG/NFKB1/PCK1/SERPINB6/SFRP2/SIRT1/SLC2A4/TGFB1/TMEM109/TP53/WRN	27
GO:0104004	BP	GO:0104004	cellular response to environmental stimulus	27/386	331/18670	1.45296381282959e-09	2.37740616105708e-08	1.15771839829957e-08	AGT/AKT1/AKT2/ANKRD1/BAX/BDKRB2/BLM/EGFR/EIF2S1/EPO/ERCC1/GADD45A/HDAC4/HSF1/INSRR/MAPK10/MYOG/NFKB1/PCK1/SERPINB6/SFRP2/SIRT1/SLC2A4/TGFB1/TMEM109/TP53/WRN	27
GO:0071312	BP	GO:0071312	cellular response to alkaloid	10/386	35/18670	1.47158497536582e-09	2.40010762433858e-08	1.16877326226847e-08	BLM/CACNA1S/CASQ2/ICAM1/PPARGC1A/RYR1/RYR2/RYR3/TMEM38A/TMEM38B	10
GO:0030278	BP	GO:0030278	regulation of ossification	21/386	203/18670	1.51641353059511e-09	2.46526907096105e-08	1.20050473787848e-08	ACVR2A/ACVR2B/AHSG/BCL2/BMP2/CTNNB1/DKK1/FAM20C/GREM1/HDAC4/IGF1/IL6/ILK/KL/MEF2C/MIR21/PTH/SFRP2/TGFB1/TNF/TWIST1	21
GO:0050671	BP	GO:0050671	positive regulation of lymphocyte proliferation	17/386	130/18670	1.57272037699249e-09	2.54072613500768e-08	1.23724983964502e-08	AGER/BCL2/CD274/CD38/CD6/EPO/IGF1/IGF2/IL15/IL2/IL4/IL5/IL6/LEP/MEF2C/MIR21/TLR9	17
GO:0042098	BP	GO:0042098	T cell proliferation	20/386	184/18670	1.57287832329391e-09	2.54072613500768e-08	1.23724983964502e-08	AGER/BAX/CD274/CD6/CTNNB1/EPO/FKBP1B/IGF1/IGF2/IL10/IL15/IL2/IL4/IL6/LEP/MIR21/PIK3CG/RPS6/TGFB1/TP53	20
GO:0002573	BP	GO:0002573	myeloid leukocyte differentiation	21/386	204/18670	1.65881880863485e-09	2.67101525364898e-08	1.30069634374687e-08	ADIPOQ/CTNNB1/FAM20C/FOS/FSTL3/GPC3/HAX1/IFNG/IL15/IL4/IL5/MEF2C/MTOR/PIAS3/PIK3CD/RUNX1/SIRT1/TGFB1/TNF/TNFSF11/VEGFA	21
GO:0015749	BP	GO:0015749	monosaccharide transmembrane transport	16/386	114/18670	1.66812057381841e-09	2.67746591150028e-08	1.30383760139056e-08	ADIPOQ/AKT1/AKT2/ASPSCR1/GH1/GPC3/IGF1/INS/LEP/NFE2L2/PTH/SESN2/SLC2A4/SLC5A2/SORBS1/TNF	16
GO:0045445	BP	GO:0045445	myoblast differentiation	14/386	84/18670	1.76181933169253e-09	2.81001846720424e-08	1.36838632469827e-08	GREM1/IGF1/IGFBP3/ILK/MBNL1/MEF2C/MSTN/MYF5/MYF6/MYOD1/MYOG/SRF/TGFB1/TNF	14
GO:0097756	BP	GO:0097756	negative regulation of blood vessel diameter	14/386	84/18670	1.76181933169253e-09	2.81001846720424e-08	1.36838632469827e-08	ACE/ACE2/AGT/AKT1/APLN/BDKRB2/CAV1/CD38/CRP/EGFR/ICAM1/INS/LEP/MIR21	14
GO:0032946	BP	GO:0032946	positive regulation of mononuclear cell proliferation	17/386	131/18670	1.77354258930887e-09	2.81982117344203e-08	1.37315991936228e-08	AGER/BCL2/CD274/CD38/CD6/EPO/IGF1/IGF2/IL15/IL2/IL4/IL5/IL6/LEP/MEF2C/MIR21/TLR9	17
GO:0001649	BP	GO:0001649	osteoblast differentiation	22/386	225/18670	1.79159209144556e-09	2.83958922079897e-08	1.38278630651416e-08	ACVR2A/ACVR2B/AKT1/ATP5F1B/BMP2/CAT/CTNNB1/FAM20C/FGF9/FZD1/GREM1/HDAC4/IGF1/IGF2/IGFBP3/IL6/ILK/MEF2C/MIR21/SFRP2/TNF/TWIST1	22
GO:2001233	BP	GO:2001233	regulation of apoptotic signaling pathway	30/386	406/18670	1.83277723463054e-09	2.89578803071626e-08	1.4101532736187e-08	AGT/AKT1/AR/BAX/BCL2/BDKRB2/CAV1/CLU/CTNNB1/CXCL12/EPO/FIS1/HSPA1A/ICAM1/IGF1/IL1A/INS/LMNA/MIR21/NFE2L2/OPA1/PRKN/RRM2B/SFRP2/SIRT1/SOD1/SOD2/TNF/TP53/TRIM32	30
GO:0014074	BP	GO:0014074	response to purine-containing compound	18/386	149/18670	1.90650242644509e-09	3.0028898031484e-08	1.46230830478933e-08	ADIPOQ/AKAP6/CACNA1S/CASQ2/DUSP1/FOS/ITPR2/PCK1/PIK3CG/PPARGC1A/PRKAA1/REN/RYR1/RYR2/RYR3/SOD1/TMEM38A/TMEM38B	18
GO:0019229	BP	GO:0019229	regulation of vasoconstriction	12/386	58/18670	1.94790374936336e-09	3.04910258723875e-08	1.48481240663546e-08	ACE/ACE2/AGT/AKT1/APLN/BDKRB2/CAV1/CD38/EGFR/ICAM1/LEP/MIR21	12
GO:0071385	BP	GO:0071385	cellular response to glucocorticoid stimulus	12/386	58/18670	1.94790374936336e-09	3.04910258723875e-08	1.48481240663546e-08	EGFR/EIF4EBP1/FBXO32/FOXO1/FOXO3/ICAM1/METTL21C/MSTN/MYOD1/NR3C1/PCK1/TGFB1	12
GO:1904427	BP	GO:1904427	positive regulation of calcium ion transmembrane transport	13/386	71/18670	2.02650267079771e-09	3.16234490850407e-08	1.53995768258474e-08	AKAP6/ATP2A1/BAX/CACNA2D1/CALCR/CALM3/CASQ1/JPH2/RYR2/S100A1/SRI/STIM1/TRDN	13
GO:1904705	BP	GO:1904705	regulation of vascular smooth muscle cell proliferation	14/386	85/18670	2.07008083349646e-09	3.21053027428163e-08	1.56342236666071e-08	ADIPOQ/AGT/APLN/FGF9/HPGD/IGF1/IL10/MEF2C/MFN2/MIR21/MIR27A/MIR424/SOD2/TNF	14
GO:1990874	BP	GO:1990874	vascular smooth muscle cell proliferation	14/386	85/18670	2.07008083349646e-09	3.21053027428163e-08	1.56342236666071e-08	ADIPOQ/AGT/APLN/FGF9/HPGD/IGF1/IL10/MEF2C/MFN2/MIR21/MIR27A/MIR424/SOD2/TNF	14
GO:0007159	BP	GO:0007159	leukocyte cell-cell adhesion	27/386	337/18670	2.14981334108787e-09	3.3239927377799e-08	1.61867484461758e-08	AGER/AKT1/CAV1/CD274/CD6/CXCL12/EPO/HFE/ICAM1/IFNG/IGF1/IGF2/IL10/IL15/IL2/IL4/IL6/LEP/MIR21/MIR27A/NLRP3/PIK3CA/RUNX1/TGFB1/TNF/TNFSF11/WNK1	27
GO:0071456	BP	GO:0071456	cellular response to hypoxia	21/386	207/18670	2.16418666039442e-09	3.32681177293514e-08	1.62004762177201e-08	AKT1/ANKRD1/BCL2/EIF4EBP1/EPO/FOXO3/ICAM1/LMNA/MIR21/MTOR/NFE2L2/OPA1/PCK1/PPARGC1A/PRKAA1/S100B/SIRT1/SLC2A4/TP53/TWIST1/VEGFA	21
GO:0034219	BP	GO:0034219	carbohydrate transmembrane transport	16/386	116/18670	2.16479642661326e-09	3.32681177293514e-08	1.62004762177201e-08	ADIPOQ/AKT1/AKT2/ASPSCR1/GH1/GPC3/IGF1/INS/LEP/NFE2L2/PTH/SESN2/SLC2A4/SLC5A2/SORBS1/TNF	16
GO:0006953	BP	GO:0006953	acute-phase response	11/386	47/18670	2.2877145278584e-09	3.50505595540972e-08	1.70684666049786e-08	AHSG/CRP/EPO/HFE/IL1A/IL6/INS/SAA1/SAA2/TNF/TNFSF11	11
GO:0030307	BP	GO:0030307	positive regulation of cell growth	19/386	169/18670	2.2963709130562e-09	3.50768922550216e-08	1.70812897619286e-08	AKAP6/AKT1/BCL2/CD38/CXCL12/EGFR/IGF1/IGFBP1/IL2/ILK/INS/MTOR/PRKN/RPS6KA1/SFRP2/SRF/SUPV3L1/TRIM32/VEGFA	19
GO:0090276	BP	GO:0090276	regulation of peptide hormone secretion	21/386	208/18670	2.36221150492635e-09	3.59739197858663e-08	1.75181125872629e-08	APLN/ARNTL/CD38/EGFR/FKBP1B/GHRH/GHRL/GHSR/HFE/IFNG/INS/ITPR1/ITPR2/LEP/MCU/PRKN/RBP4/SNAP25/SRI/TNF/TNFSF11	21
GO:0001836	BP	GO:0001836	release of cytochrome c from mitochondria	12/386	59/18670	2.40014043873197e-09	3.64417719466332e-08	1.7745941160721e-08	AKT1/BAX/BCL2/CCK/CLU/FIS1/IGF1/LMNA/OPA1/PRKN/SOD2/TP53	12
GO:0051155	BP	GO:0051155	positive regulation of striated muscle cell differentiation	13/386	72/18670	2.42725400194376e-09	3.67004364842216e-08	1.78719022602836e-08	AKAP6/BCL2/GDF15/GREM1/IGF1/MEF2C/MTOR/MYF5/MYF6/MYOD1/MYOG/TGFB1/TRIM32	13
GO:0048661	BP	GO:0048661	positive regulation of smooth muscle cell proliferation	15/386	101/18670	2.43169426863414e-09	3.67004364842216e-08	1.78719022602836e-08	AGT/AKT1/EGFR/FGF9/HDAC4/HPGD/IGF1/IL10/IL6/MFN2/MIR21/MIR27A/MTOR/PPARGC1A/TNF	15
GO:0001678	BP	GO:0001678	cellular glucose homeostasis	18/386	152/18670	2.6367357731338e-09	3.96765954433467e-08	1.93211935255638e-08	AGER/FIS1/FKBP1B/FOXO1/FOXO3/GHRL/ICAM1/IGF1R/OPA1/PCK1/PIK3CA/POLG/PPARGC1A/PRKAA1/PRKAA2/SIRT1/SRF/SRI	18
GO:0032885	BP	GO:0032885	regulation of polysaccharide biosynthetic process	10/386	37/18670	2.69116417016913e-09	4.03754482028935e-08	1.96615117726865e-08	AKT1/AKT2/IGF1/IGF2/INS/MTOR/NFKB1/PTH/SORBS1/TGFB1	10
GO:1903524	BP	GO:1903524	positive regulation of blood circulation	13/386	73/18670	2.89851067535835e-09	4.33576034751829e-08	2.11137230447312e-08	ACE2/AKT1/APLN/ATP2A1/ATP2A2/CAV1/CD38/EGFR/GHRL/HRC/ICAM1/MIR21/RYR2	13
GO:0046324	BP	GO:0046324	regulation of glucose import	12/386	60/18670	2.94484405233963e-09	4.39207419723575e-08	2.13879529216656e-08	ADIPOQ/AKT1/AKT2/ASPSCR1/GPC3/IGF1/INS/LEP/NFE2L2/PTH/SORBS1/TNF	12
GO:0042594	BP	GO:0042594	response to starvation	20/386	191/18670	3.02911450153628e-09	4.50447144699042e-08	2.19352904615893e-08	ALB/BCL2/EIF2S1/EIF4EBP1/FOXO1/FOXO3/HFE/MTOR/MYH13/MYOD1/NFE2L2/PCK1/PPARGC1A/PRKAA1/PRKAA2/SESN1/SESN2/SIRT1/TP53/WRN	20
GO:0071326	BP	GO:0071326	cellular response to monosaccharide stimulus	17/386	136/18670	3.1812316671498e-09	4.71680566249542e-08	2.296928806749e-08	AGER/FIS1/FKBP1B/FOXO3/GHRL/ICAM1/IGF1R/LEP/OPA1/PCK1/PIK3CA/POLG/PPARGC1A/PRKAA1/PRKAA2/SRF/SRI	17
GO:0034766	BP	GO:0034766	negative regulation of ion transmembrane transport	15/386	103/18670	3.21397439603236e-09	4.75141945799404e-08	2.31378458366257e-08	AKT1/AKT2/CALM3/CASQ2/CAV1/EPO/FKBP1B/MTOR/PLN/SLN/SRI/TGFB1/TLR9/TRDN/TWIST1	15
GO:1900407	BP	GO:1900407	regulation of cellular response to oxidative stress	14/386	88/18670	3.31282984028839e-09	4.88328503571373e-08	2.3779987713471e-08	AKT1/CTNNB1/FOXO3/FZD1/IL10/INS/MIR21/MMP3/NFE2L2/PRKN/SIRT1/SOD1/SOD2/TNF	14
GO:0051145	BP	GO:0051145	smooth muscle cell differentiation	13/386	74/18670	3.45116217651746e-09	5.07240580362567e-08	2.47009434849276e-08	CTNNB1/FGF9/FOXO4/MEF2C/MIR21/MIR424/MRTFA/PIAS1/SIRT1/SOD2/SRF/TGFB1/VEGFA	13
GO:1901021	BP	GO:1901021	positive regulation of calcium ion transmembrane transporter activity	10/386	38/18670	3.58559357639952e-09	5.25471336877565e-08	2.55887212057925e-08	AKAP6/ATP2A1/CACNA2D1/CALM3/CASQ1/JPH2/RYR2/S100A1/STIM1/TRDN	10
GO:0071887	BP	GO:0071887	leukocyte apoptotic process	15/386	104/18670	3.68582937312792e-09	5.38599806662855e-08	2.62280343892492e-08	AKT1/BAX/CD274/CTSL/CXCL12/GHSR/IL10/IL2/IL6/MEF2C/PIK3CB/PIK3CD/RPS6/SIRT1/TP53	15
GO:0009755	BP	GO:0009755	hormone-mediated signaling pathway	22/386	235/18670	4.04546669137739e-09	5.89448979585132e-08	2.87042214200871e-08	AR/ARNTL/CALR/CTNNB1/ESR1/ESR2/FHL2/GHRL/GHSR/METTL21C/NCOR2/NR3C1/NUP62/PIAS1/PIAS2/PPARGC1A/PTH/REN/RUNX1/SIRT1/SST/VDR	22
GO:1903201	BP	GO:1903201	regulation of oxidative stress-induced cell death	13/386	75/18670	4.09754784965568e-09	5.9532189447871e-08	2.8990213007697e-08	AKT1/CTNNB1/FOXO3/FZD1/IL10/INS/MIR21/MMP3/NFE2L2/PRKN/SIRT1/SOD1/SOD2	13
GO:0030509	BP	GO:0030509	BMP signaling pathway	18/386	157/18670	4.44867107093051e-09	6.44483694401853e-08	3.13842305380982e-08	ACVR2A/ACVR2B/BMP2/DKK1/FST/FSTL3/FZD1/GDF15/GPC3/GREM1/HFE/ILK/MIR21/MYH6/RYR2/SFRP2/UBE2D1/UBE2D3	18
GO:0045778	BP	GO:0045778	positive regulation of ossification	14/386	90/18670	4.48426435206661e-09	6.4778401611568e-08	3.15449453217558e-08	ACVR2A/ACVR2B/BMP2/CTNNB1/FAM20C/IGF1/IL6/ILK/KL/MEF2C/MIR21/PTH/SFRP2/TGFB1	14
GO:0043406	BP	GO:0043406	positive regulation of MAP kinase activity	23/386	258/18670	4.58704737786915e-09	6.60743918589926e-08	3.21760498330662e-08	AGER/BMP2/DKK1/EGFR/FZD5/GADD45A/GDF15/GH1/GHR/GHRL/IGF1/ILK/MAPK10/PIK3CB/PIK3CG/PRKAA1/SAA1/SOD1/TGFB1/TLR9/TNF/TNFSF11/VEGFA	23
GO:0014854	BP	GO:0014854	response to inactivity	7/386	14/18670	4.63351394497066e-09	6.65541093913967e-08	3.24096564512152e-08	ACTN3/CASQ1/CAT/FBXO32/HDAC4/IL10/MYOG	7
GO:0030100	BP	GO:0030100	regulation of endocytosis	24/386	281/18670	4.93068416146301e-09	7.06219238537025e-08	3.43905479459132e-08	ADIPOQ/AHSG/APLN/CALM3/CALR/CAV1/CLU/DKK1/GPC3/GREM1/HFE/IFNG/IL15/IL15RA/IL4/MFGE8/MIR27A/PIK3CB/SLC2A4/SOD1/TF/TGFB1/TNF/VEGFA	24
GO:0051928	BP	GO:0051928	positive regulation of calcium ion transport	16/386	123/18670	5.16942275503938e-09	7.38322074844043e-08	3.59538502052843e-08	AKAP6/ATP2A1/BAX/CACNA2D1/CALCR/CALM3/CASQ1/CAV1/CXCL12/JPH2/ORAI1/RYR2/S100A1/SRI/STIM1/TRDN	16
GO:0010876	BP	GO:0010876	lipid localization	29/386	400/18670	5.30005919733898e-09	7.54847867654813e-08	3.67586018163851e-08	ACE/ADIPOQ/AGT/AKT1/AKT2/BDKRB2/CAV1/CLU/CPT2/CRP/FABP3/FABP4/FTO/GHRL/IL6/LEP/MIR27A/NFKB1/NFKBIA/PLIN2/PRKAA2/PRKN/RBP4/REN/RETN/RPS6KB1/SIRT1/TNF/TNFSF11	29
GO:0062014	BP	GO:0062014	negative regulation of small molecule metabolic process	15/386	107/18670	5.50671868134718e-09	7.8207779923852e-08	3.80846096856033e-08	ACTN3/ADIPOQ/AKT1/BMP2/DKK3/HDAC4/INS/MIR21/MYOG/NFKB1/PPARGC1A/SIRT1/SOD1/TGFB1/TP53	15
GO:0032496	BP	GO:0032496	response to lipopolysaccharide	26/386	330/18670	6.10295594587365e-09	8.64328998945019e-08	4.20899718631829e-08	AKT1/ANKRD1/ATP2A2/CD274/CD6/CXCL8/EPO/FOS/GGT1/GHSR/HPGD/HSF1/ICAM1/IL10/IL6/MEF2C/MIR21/NFKB1/NFKBIA/NLRP3/NOS1/PCK1/PPARGC1A/REN/TGFB1/TNF	26
GO:0032768	BP	GO:0032768	regulation of monooxygenase activity	12/386	64/18670	6.41554572373056e-09	9.06061429586081e-08	4.41222036101317e-08	ACVR2A/AKT1/CALM3/CAV1/EGFR/IFNG/INS/LEP/NFKB1/S100A1/TNF/VDR	12
GO:0045471	BP	GO:0045471	response to ethanol	16/386	125/18670	6.55537006599251e-09	9.23229834363737e-08	4.4958248304813e-08	ADIPOQ/CA3/CAT/EEF2/EIF4EBP1/HPGD/ICAM1/IL2/ITPR2/LEP/MSTN/PRKAA1/PTH/RBP4/SLC2A4/SOD1	16
GO:0010827	BP	GO:0010827	regulation of glucose transmembrane transport	13/386	78/18670	6.74775722305920e-09	9.47685014438536e-08	4.61491349261271e-08	ADIPOQ/AKT1/AKT2/ASPSCR1/GH1/GPC3/IGF1/INS/LEP/NFE2L2/PTH/SORBS1/TNF	13
GO:0036473	BP	GO:0036473	cell death in response to oxidative stress	14/386	93/18670	6.95657899525183e-09	9.74306465373774e-08	4.74455117944133e-08	AKT1/BCL2/CTNNB1/FOXO3/FZD1/IL10/INS/MIR21/MMP3/NFE2L2/PRKN/SIRT1/SOD1/SOD2	14
GO:0009266	BP	GO:0009266	response to temperature stimulus	22/386	243/18670	7.51930169819105e-09	1.05020965154845e-07	5.11417466474814e-08	AKT1/ATP2A2/CASQ1/CXCL12/EIF2B5/EIF2S1/FOS/FOXO1/HSF1/HSPA1A/IGF1/IL1A/MSTN/MTOR/NFKBIA/NOS1/NUP62/PPARGC1A/PRKAA1/SIRT1/SOD1/SST	22
GO:0071322	BP	GO:0071322	cellular response to carbohydrate stimulus	17/386	144/18670	7.6808790119685e-09	1.06982160563396e-07	5.20967841351148e-08	AGER/FIS1/FKBP1B/FOXO3/GHRL/ICAM1/IGF1R/LEP/OPA1/PCK1/PIK3CA/POLG/PPARGC1A/PRKAA1/PRKAA2/SRF/SRI	17
GO:0050870	BP	GO:0050870	positive regulation of T cell activation	20/386	202/18670	7.9937491699046e-09	1.1103405440395e-07	5.40699228120499e-08	AGER/AKT1/CAV1/CD274/CD6/EPO/IFNG/IGF1/IGF2/IL15/IL2/IL4/IL6/LEP/MIR21/NLRP3/PIK3CA/RUNX1/TGFB1/TNFSF11	20
GO:1902893	BP	GO:1902893	regulation of pri-miRNA transcription by RNA polymerase II	10/386	41/18670	8.04600457066898e-09	1.1145369618987e-07	5.427427452284e-08	APLN/BMP2/FOS/HDAC4/IL10/KLF5/NR3C1/SRF/TGFB1/TP53	10
GO:1902895	BP	GO:1902895	positive regulation of pri-miRNA transcription by RNA polymerase II	9/386	31/18670	8.48115179614035e-09	1.1716039202537e-07	5.705324719923e-08	APLN/BMP2/FOS/IL10/KLF5/NR3C1/SRF/TGFB1/TP53	9
GO:0034612	BP	GO:0034612	response to tumor necrosis factor	25/386	312/18670	8.5822645173168e-09	1.1823414005328e-07	5.75761270787437e-08	ADIPOQ/AKT1/ANKRD1/CXCL8/FABP4/FOXO3/GGT1/HDAC4/HSPA1A/ICAM1/ILK/MYOD1/MYOG/NFE2L2/NFKB1/NFKBIA/PCK1/PIAS3/PPARGC1A/PRKN/SIRT1/SLC2A4/TNF/TNFSF11/TRIM32	25
GO:0050863	BP	GO:0050863	regulation of T cell activation	25/386	314/18670	9.75854390058081e-09	1.34073907503632e-07	6.5289571462982e-08	AGER/AKT1/CAV1/CD274/CD6/CTNNB1/EPO/HFE/IFNG/IGF1/IGF2/IL10/IL15/IL2/IL4/IL6/LEP/MIR21/MIR27A/NLRP3/PIK3CA/RUNX1/SOD1/TGFB1/TNFSF11	25
GO:0071356	BP	GO:0071356	cellular response to tumor necrosis factor	24/386	291/18670	9.79255281631454e-09	1.34176550241968e-07	6.53395550915981e-08	ADIPOQ/AKT1/ANKRD1/CXCL8/FABP4/FOXO3/HDAC4/HSPA1A/ICAM1/ILK/MYOD1/MYOG/NFE2L2/NFKB1/NFKBIA/PCK1/PIAS3/PPARGC1A/PRKN/SIRT1/SLC2A4/TNF/TNFSF11/TRIM32	24
GO:0097237	BP	GO:0097237	cellular response to toxic substance	22/386	247/18670	1.01503234054598e-08	1.38702797670283e-07	6.75436883225331e-08	AIFM1/ALB/CAT/FIS1/FOXO1/FOXO3/HSF1/IL10/IL6/ITPR2/MIR21/NFE2L2/NFKB1/PPARGC1A/PRKAA1/PRKN/SESN1/SESN2/SIRT1/SOD1/SOD2/TNF	22
GO:0001819	BP	GO:0001819	positive regulation of cytokine production	31/386	464/18670	1.06903213952065e-08	1.45688045752464e-07	7.09452737789419e-08	ADIPOQ/AGER/AGT/ATP6AP2/CD274/CD6/CLU/CTNNB1/FZD5/HSPA1A/IFNG/IL10/IL15/IL1A/IL2/IL4/IL6/INS/LEP/MIR21/NFKB1/NLRP3/OSM/RUNX1/SAA1/SOD1/TGFB1/TLR9/TNF/TRIM32/TWIST1	31
GO:0050679	BP	GO:0050679	positive regulation of epithelial cell proliferation	20/386	206/18670	1.11884576109876e-08	1.52066778712778e-07	7.40515063726657e-08	AKT1/APLN/AR/BMP2/CTNNB1/CXCL12/EGFR/FGF9/GHRL/GHSR/IGF1/IL10/MIR21/MIR23A/MIR27A/MTOR/SIRT1/TGFB1/TWIST1/VEGFA	20
GO:0001558	BP	GO:0001558	regulation of cell growth	29/386	416/18670	1.27340653409256e-08	1.72609743602466e-07	8.40552528077466e-08	AGT/AKAP6/AKT1/BCL2/CD38/CXCL12/EGFR/ESR2/HSPA1A/IGF1/IGFBP1/IGFBP3/IL2/ILK/INS/MTOR/NPPB/PRKN/RPS6KA1/SESN2/SFRP2/SIRT1/SOCS2/SRF/SUPV3L1/TGFB1/TP53/TRIM32/VEGFA	29
GO:0009267	BP	GO:0009267	cellular response to starvation	17/386	149/18670	1.29253901171449e-08	1.7473468564782e-07	8.50900295074639e-08	ALB/BCL2/EIF2S1/FOXO1/HFE/MTOR/MYH13/MYOD1/NFE2L2/PCK1/PRKAA1/PRKAA2/SESN1/SESN2/SIRT1/TP53/WRN	17
GO:0050670	BP	GO:0050670	regulation of lymphocyte proliferation	20/386	208/18670	1.31952595108379e-08	1.77563049287388e-07	8.6467349326116e-08	AGER/BCL2/CD274/CD38/CD6/CTNNB1/EPO/IGF1/IGF2/IL10/IL15/IL2/IL4/IL5/IL6/LEP/MEF2C/MIR21/TGFB1/TLR9	20
GO:0035914	BP	GO:0035914	skeletal muscle cell differentiation	12/386	68/18670	1.32048470197899e-08	1.77563049287388e-07	8.6467349326116e-08	ARNTL/EEF2/FOS/KLF5/MEF2C/MSTN/MYF5/MYF6/MYOD1/MYOG/NLN/S100B	12
GO:0032881	BP	GO:0032881	regulation of polysaccharide metabolic process	10/386	43/18670	1.32627456174902e-08	1.77868546000081e-07	8.66161161505223e-08	AKT1/AKT2/IGF1/IGF2/INS/MTOR/NFKB1/PTH/SORBS1/TGFB1	10
GO:0030282	BP	GO:0030282	bone mineralization	15/386	114/18670	1.3347024624562e-08	1.78525281750755e-07	8.69359248032593e-08	ACVR2A/ACVR2B/AHSG/BMP2/FAM20C/GPC3/GREM1/IGF1/KL/LEP/MEF2C/PTH/TGFB1/TMEM38B/TWIST1	15
GO:0048016	BP	GO:0048016	inositol phosphate-mediated signaling	11/386	55/18670	1.35511363463482e-08	1.80777164557088e-07	8.80325174673195e-08	ACTN3/AKAP6/FHL2/IGF1/ITPR1/ITPR2/LMCD1/MTOR/MYOZ1/MYOZ2/TNF	11
GO:0032944	BP	GO:0032944	regulation of mononuclear cell proliferation	20/386	209/18670	1.43188878915988e-08	1.90516571526114e-07	9.27752874749293e-08	AGER/BCL2/CD274/CD38/CD6/CTNNB1/EPO/IGF1/IGF2/IL10/IL15/IL2/IL4/IL5/IL6/LEP/MEF2C/MIR21/TGFB1/TLR9	20
GO:0090335	BP	GO:0090335	regulation of brown fat cell differentiation	7/386	16/18670	1.49020152528608e-08	1.97754827082583e-07	9.63000792276319e-08	FNDC5/FTO/INS/LEP/MTOR/PRDM16/SIRT1	7
GO:0050867	BP	GO:0050867	positive regulation of cell activation	28/386	394/18670	1.51280732605808e-08	2.00229158129572e-07	9.75049968489901e-08	AGER/AKT1/BCL2/CAV1/CD274/CD38/CD6/EPO/IFNG/IGF1/IGF2/IL10/IL15/IL2/IL4/IL5/IL6/LEP/MEF2C/MIR21/NLRP3/PDPN/PIK3CA/RPS6KA1/RUNX1/TGFB1/TLR9/TNFSF11	28
GO:0071772	BP	GO:0071772	response to BMP	18/386	170/18670	1.57990827672976e-08	2.08021256436085e-07	1.0129949175633e-07	ACVR2A/ACVR2B/BMP2/DKK1/FST/FSTL3/FZD1/GDF15/GPC3/GREM1/HFE/ILK/MIR21/MYH6/RYR2/SFRP2/UBE2D1/UBE2D3	18
GO:0071773	BP	GO:0071773	cellular response to BMP stimulus	18/386	170/18670	1.57990827672976e-08	2.08021256436085e-07	1.0129949175633e-07	ACVR2A/ACVR2B/BMP2/DKK1/FST/FSTL3/FZD1/GDF15/GPC3/GREM1/HFE/ILK/MIR21/MYH6/RYR2/SFRP2/UBE2D1/UBE2D3	18
GO:0071333	BP	GO:0071333	cellular response to glucose stimulus	16/386	133/18670	1.62053550936605e-08	2.12816299619603e-07	1.03634519655699e-07	AGER/FIS1/FKBP1B/FOXO3/GHRL/ICAM1/IGF1R/OPA1/PCK1/PIK3CA/POLG/PPARGC1A/PRKAA1/PRKAA2/SRF/SRI	16
GO:0086065	BP	GO:0086065	cell communication involved in cardiac conduction	11/386	56/18670	1.65541888143218e-08	2.16834141567904e-07	1.05591076184071e-07	CACNA2D1/CALM3/CASQ2/CAV1/DSP/FKBP1B/FLNA/HRC/RYR2/SRI/TRDN	11
GO:0010828	BP	GO:0010828	positive regulation of glucose transmembrane transport	10/386	44/18670	1.68503272498129e-08	2.20142776679726e-07	1.0720227237131e-07	ADIPOQ/AKT1/AKT2/GH1/GPC3/IGF1/INS/NFE2L2/PTH/SORBS1	10
GO:0021782	BP	GO:0021782	glial cell development	15/386	116/18670	1.69795336245861e-08	2.21259077334813e-07	1.07745873976958e-07	AGER/AKT1/AKT2/C1QA/CLU/CNTF/EGFR/EIF2B5/IFNG/IL6/ILK/NTRK2/SOD1/TGFB1/TNF	15
GO:0006164	BP	GO:0006164	purine nucleotide biosynthetic process	24/386	300/18670	1.76855978410471e-08	2.2986730767181e-07	1.1193779826873e-07	ACLY/ACTN3/AK1/ATP5F1A/ATP5F1B/HACD1/HDAC4/IFNG/IGF1/IL4/INS/MYOG/NOS1/NPPB/NUP62/PDP1/PFKFB3/PPARGC1A/PRKAA1/PRKAA2/SCD/TGFB1/TP53/TPI1	24
GO:1903706	BP	GO:1903706	regulation of hemopoiesis	31/386	475/18670	1.84044088218019e-08	2.38596643597514e-07	1.1618869698838e-07	ACE/ACVR2A/ADIPOQ/AGER/CTNNB1/FOS/FOXO3/FSTL3/GABPA/HAX1/HSPA1A/IFNG/IL15/IL2/IL4/IL5/MEF2C/MIR21/MTOR/MYL9/NFE2L2/NFKBIA/NLRP3/OSM/PIAS3/RUNX1/SOD1/TGFB1/TLR9/TNF/TNFSF11	31
GO:1900371	BP	GO:1900371	regulation of purine nucleotide biosynthetic process	15/386	117/18670	1.91146080850699e-08	2.47169970532259e-07	1.20363624474299e-07	ACTN3/HDAC4/IFNG/IGF1/IL4/INS/MYOG/NOS1/NUP62/PDP1/PFKFB3/PPARGC1A/PRKAA1/PRKAA2/TP53	15
GO:0071331	BP	GO:0071331	cellular response to hexose stimulus	16/386	135/18670	2.01070063807235e-08	2.58400440775205e-07	1.25832493124002e-07	AGER/FIS1/FKBP1B/FOXO3/GHRL/ICAM1/IGF1R/OPA1/PCK1/PIK3CA/POLG/PPARGC1A/PRKAA1/PRKAA2/SRF/SRI	16
GO:0045981	BP	GO:0045981	positive regulation of nucleotide metabolic process	11/386	57/18670	2.01364267534475e-08	2.58400440775205e-07	1.25832493124002e-07	ACTN3/IFNG/IGF1/IL4/INS/MYOG/NOS1/PFKFB3/PPARGC1A/PRKAA1/PRKAA2	11
GO:1900544	BP	GO:1900544	positive regulation of purine nucleotide metabolic process	11/386	57/18670	2.01364267534475e-08	2.58400440775205e-07	1.25832493124002e-07	ACTN3/IFNG/IGF1/IL4/INS/MYOG/NOS1/PFKFB3/PPARGC1A/PRKAA1/PRKAA2	11
GO:0002027	BP	GO:0002027	regulation of heart rate	14/386	101/18670	2.0713561077922e-08	2.65133581797401e-07	1.29111310756188e-07	AGT/ATP2A2/CACNA2D1/CALM3/CASQ2/CAV1/DMD/DSP/FKBP1B/HRC/MYH6/PLN/RYR2/SRI	14
GO:0070884	BP	GO:0070884	regulation of calcineurin-NFAT signaling cascade	9/386	34/18670	2.08877407252087e-08	2.66016163996613e-07	1.29541099181395e-07	ACTN3/AKAP6/FHL2/IGF1/LMCD1/MTOR/MYOZ1/MYOZ2/TNF	9
GO:0106056	BP	GO:0106056	regulation of calcineurin-mediated signaling	9/386	34/18670	2.08877407252087e-08	2.66016163996613e-07	1.29541099181395e-07	ACTN3/AKAP6/FHL2/IGF1/LMCD1/MTOR/MYOZ1/MYOZ2/TNF	9
GO:0016051	BP	GO:0016051	carbohydrate biosynthetic process	20/386	214/18670	2.13859572137324e-08	2.71676883599576e-07	1.32297682948744e-07	ADIPOQ/AKT1/AKT2/FOXO1/IGF1/IGF2/INS/LEP/MTOR/NFKB1/NLN/PCK1/PPARGC1A/PTH/RBP4/SESN2/SIRT1/SORBS1/TGFB1/TPI1	20
GO:0030808	BP	GO:0030808	regulation of nucleotide biosynthetic process	15/386	118/18670	2.14913891093306e-08	2.72331988312721e-07	1.32616697339993e-07	ACTN3/HDAC4/IFNG/IGF1/IL4/INS/MYOG/NOS1/NUP62/PDP1/PFKFB3/PPARGC1A/PRKAA1/PRKAA2/TP53	15
GO:0009152	BP	GO:0009152	purine ribonucleotide biosynthetic process	23/386	280/18670	2.1575476344974e-08	2.72714021000471e-07	1.32802734660248e-07	ACLY/ACTN3/AK1/ATP5F1A/ATP5F1B/HACD1/HDAC4/IFNG/IGF1/IL4/INS/MYOG/NPPB/NUP62/PDP1/PFKFB3/PPARGC1A/PRKAA1/PRKAA2/SCD/TGFB1/TP53/TPI1	23
GO:0051193	BP	GO:0051193	regulation of cofactor metabolic process	15/386	119/18670	2.41341925934283e-08	3.0429545574158e-07	1.4818185188615e-07	ACTN3/HDAC4/IFNG/IGF1/INS/MMP3/MYOG/NFE2L2/NUP62/PDP1/PFKFB3/PPARGC1A/PRKAA1/PRKAA2/TP53	15
GO:0045725	BP	GO:0045725	positive regulation of glycogen biosynthetic process	7/386	17/18670	2.48842598950822e-08	3.12195578237061e-07	1.52028951011094e-07	AKT1/AKT2/IGF1/IGF2/INS/PTH/SORBS1	7
GO:0051284	BP	GO:0051284	positive regulation of sequestering of calcium ion	7/386	17/18670	2.48842598950822e-08	3.12195578237061e-07	1.52028951011094e-07	CALM3/CASQ2/FKBP1B/RYR2/SRI/TGFB1/TRDN	7
GO:0008406	BP	GO:0008406	gonad development	20/386	217/18670	2.70486874827433e-08	3.38510306714728e-07	1.64843355972216e-07	ACVR2A/AFP/AR/BAX/BCL2/EIF2B5/ERCC1/ESR1/FGF9/FLNA/FOXO3/FSTL3/ICAM1/LEP/REN/RETN/SFRP2/SIRT1/SOD1/VEGFA	20
GO:0014904	BP	GO:0014904	myotube cell development	9/386	35/18670	2.7608717715539e-08	3.44665868567321e-07	1.6784091159622e-07	ACTA1/BCL2/HDAC4/IGF1/MYF5/MYF6/MYOD1/MYOG/RYR1	9
GO:0016049	BP	GO:0016049	cell growth	31/386	484/18670	2.83264160339214e-08	3.52754579969228e-07	1.71779847299306e-07	AGT/AKAP6/AKT1/BCL2/CD38/CTNNB1/CXCL12/EGFR/ESR2/HSPA1A/IGF1/IGFBP1/IGFBP3/IL2/ILK/INS/MIR23A/MTOR/NPPB/PRKN/RPS6KA1/SESN2/SFRP2/SIRT1/SOCS2/SRF/SUPV3L1/TGFB1/TP53/TRIM32/VEGFA	31
GO:0010001	BP	GO:0010001	glial cell differentiation	20/386	218/18670	2.92243710675261e-08	3.63042801271283e-07	1.76789871788293e-07	AGER/AKT1/AKT2/BMP2/C1QA/CLU/CNTF/CTNNB1/EGFR/EIF2B5/IFNG/IL6/ILK/MTOR/NTRK2/RHEB/S100B/SOD1/TGFB1/TNF	20
GO:0034976	BP	GO:0034976	response to endoplasmic reticulum stress	23/386	285/18670	2.99935403802037e-08	3.71684657260564e-07	1.8099817066382e-07	AIFM1/ATP2A1/ATP2A2/BAX/BCL2/CALR/CAV1/CLU/CXCL8/EEF2/EIF2B5/EIF2S1/HSPA1A/IGFBP1/ITPR1/LMNA/NFE2L2/OPA1/PRKN/SESN2/SIRT1/TP53/UBE2J1	23
GO:0046890	BP	GO:0046890	regulation of lipid biosynthetic process	19/386	198/18670	3.15821068550609e-08	3.90413526306083e-07	1.90118512248069e-07	ADIPOQ/AKT1/BMP2/DKK3/FABP3/IFNG/INS/LEP/MTOR/NFKB1/PPARGC1A/PRKAA1/PRKAA2/SCD/SIRT1/SOD1/SORBS1/TNF/VDR	19
GO:0048742	BP	GO:0048742	regulation of skeletal muscle fiber development	6/386	11/18670	3.18043467947533e-08	3.92201896083591e-07	1.90989389352832e-07	BCL2/HDAC4/MYF5/MYF6/MYOD1/MYOG	6
GO:0051251	BP	GO:0051251	positive regulation of lymphocyte activation	25/386	334/18670	3.32631476467116e-08	4.06368797956796e-07	1.97888203368785e-07	AGER/AKT1/BCL2/CAV1/CD274/CD38/CD6/EPO/IFNG/IGF1/IGF2/IL15/IL2/IL4/IL5/IL6/LEP/MEF2C/MIR21/NLRP3/PIK3CA/RUNX1/TGFB1/TLR9/TNFSF11	25
GO:0061614	BP	GO:0061614	pri-miRNA transcription by RNA polymerase II	10/386	47/18670	3.32746602757345e-08	4.06368797956796e-07	1.97888203368785e-07	APLN/BMP2/FOS/HDAC4/IL10/KLF5/NR3C1/SRF/TGFB1/TP53	10
GO:1903115	BP	GO:1903115	regulation of actin filament-based movement	10/386	47/18670	3.32746602757345e-08	4.06368797956796e-07	1.97888203368785e-07	ATP2A1/ATP2A2/CAV1/DSP/FLNA/MYBPC3/PDPN/PLN/RYR2/SRI	10
GO:1903580	BP	GO:1903580	positive regulation of ATP metabolic process	10/386	47/18670	3.32746602757345e-08	4.06368797956796e-07	1.97888203368785e-07	ACTN3/IFNG/IGF1/IL4/INS/MYOG/PFKFB3/PPARGC1A/PRKAA1/PRKAA2	10
GO:1903409	BP	GO:1903409	reactive oxygen species biosynthetic process	15/386	122/18670	3.39348894885675e-08	4.1343325603421e-07	2.01328361480683e-07	AGT/AKT1/CAV1/CLU/FOXO3/HDAC4/ICAM1/IFNG/IL10/INS/MIR21/MTOR/NOS1/SOD1/TNF	15
GO:0050804	BP	GO:0050804	modulation of chemical synaptic transmission	29/386	436/18670	3.57143859350964e-08	4.34067152134248e-07	2.11376388416474e-07	ADIPOQ/AGER/AGT/AKAP7/ATP2A2/BCHE/CALM3/CD38/DKK1/DTNBP1/EGFR/EIF4EBP2/GHRL/GHSR/INS/JPH3/JPH4/MEF2C/MTOR/NTRK2/PLAT/PRKN/RETN/S100B/SNAP25/SQSTM1/SRF/STAU1/TNF	29
GO:0099177	BP	GO:0099177	regulation of trans-synaptic signaling	29/386	437/18670	3.75378213272273e-08	4.55134831248108e-07	2.21635653374693e-07	ADIPOQ/AGER/AGT/AKAP7/ATP2A2/BCHE/CALM3/CD38/DKK1/DTNBP1/EGFR/EIF4EBP2/GHRL/GHSR/INS/JPH3/JPH4/MEF2C/MTOR/NTRK2/PLAT/PRKN/RETN/S100B/SNAP25/SQSTM1/SRF/STAU1/TNF	29
GO:0006754	BP	GO:0006754	ATP biosynthetic process	17/386	160/18670	3.77397391530258e-08	4.56488328128465e-07	2.22294761719787e-07	ACTN3/ATP5F1A/ATP5F1B/HDAC4/IFNG/IGF1/IL4/INS/MYOG/NUP62/PFKFB3/PPARGC1A/PRKAA1/PRKAA2/TGFB1/TP53/TPI1	17
GO:0072522	BP	GO:0072522	purine-containing compound biosynthetic process	24/386	313/18670	3.98705233495544e-08	4.81110658843311e-07	2.34285024782333e-07	ACLY/ACTN3/AK1/ATP5F1A/ATP5F1B/HACD1/HDAC4/IFNG/IGF1/IL4/INS/MYOG/NOS1/NPPB/NUP62/PDP1/PFKFB3/PPARGC1A/PRKAA1/PRKAA2/SCD/TGFB1/TP53/TPI1	24
GO:0070875	BP	GO:0070875	positive regulation of glycogen metabolic process	7/386	18/18670	3.99979104219934e-08	4.81498654984759e-07	2.34473966107876e-07	AKT1/AKT2/IGF1/IGF2/INS/PTH/SORBS1	7
GO:0045137	BP	GO:0045137	development of primary sexual characteristics	20/386	223/18670	4.27341774999344e-08	5.13216155438642e-07	2.49919342848723e-07	ACVR2A/AFP/AR/BAX/BCL2/EIF2B5/ERCC1/ESR1/FGF9/FLNA/FOXO3/FSTL3/ICAM1/LEP/REN/RETN/SFRP2/SIRT1/SOD1/VEGFA	20
GO:0008217	BP	GO:0008217	regulation of blood pressure	18/386	182/18670	4.584562794217e-08	5.47979893322959e-07	2.66848136759327e-07	ACE/ACE2/ADIPOQ/AGT/APLN/AR/ATP6AP2/LEP/MYH6/NOS1/NPPB/NPY/REN/RENBP/SOD1/SOD2/TNNI3/WNK1	18
GO:0010821	BP	GO:0010821	regulation of mitochondrion organization	18/386	182/18670	4.584562794217e-08	5.47979893322959e-07	2.66848136759327e-07	AKT1/BAX/BCL2/CLU/FIS1/FZD5/HAX1/HSPA1A/IGF1/LMNA/MFN2/OPA1/PPARGC1A/PRKAA1/PRKN/SQSTM1/TP53/UBE2D3	18
GO:0090287	BP	GO:0090287	regulation of cellular response to growth factor stimulus	23/386	292/18670	4.6962365109772e-08	5.60004051875017e-07	2.72703505441303e-07	AGT/APLN/CAV1/CTNNB1/DKK1/DKK3/FAM20C/FGF9/FST/FSTL3/FZD1/GPC3/GREM1/HGS/HSPA1A/ILK/MIR424/PRDM16/SFRP2/SIRT1/TGFB1/TP53/VEGFA	23
GO:0031929	BP	GO:0031929	TOR signaling	15/386	125/18670	4.7229109511539e-08	5.61859712212568e-07	2.73607150829696e-07	AKT1/ARNTL/EIF4EBP1/EIF4EBP2/LEP/MTOR/PIK3CA/PRKAA1/PRKAA2/RHEB/RPS6/RPS6KB1/SESN1/SESN2/SIRT1	15
GO:0042310	BP	GO:0042310	vasoconstriction	12/386	76/18670	4.84777319226935e-08	5.75360123476851e-07	2.80181405898641e-07	ACE/ACE2/AGT/AKT1/APLN/BDKRB2/CAV1/CD38/EGFR/ICAM1/LEP/MIR21	12
GO:0006914	BP	GO:0006914	autophagy	31/386	496/18670	4.94511164371395e-08	5.8417019791163e-07	2.84471621609615e-07	AKT1/BCL2/CLU/FIS1/FOXO1/FOXO3/FZD5/HAX1/HGS/IFNG/IL10/IL4/ITPR1/KLHL3/LEP/MFN2/MTMR14/MTOR/PIK3CA/PIK3CB/PPARGC1A/PRKAA1/PRKAA2/PRKAB1/PRKN/RHEB/SESN1/SESN2/SIRT1/SQSTM1/TP53	31
GO:0061919	BP	GO:0061919	process utilizing autophagic mechanism	31/386	496/18670	4.94511164371395e-08	5.8417019791163e-07	2.84471621609615e-07	AKT1/BCL2/CLU/FIS1/FOXO1/FOXO3/FZD5/HAX1/HGS/IFNG/IL10/IL4/ITPR1/KLHL3/LEP/MFN2/MTMR14/MTOR/PIK3CA/PIK3CB/PPARGC1A/PRKAA1/PRKAA2/PRKAB1/PRKN/RHEB/SESN1/SESN2/SIRT1/SQSTM1/TP53	31
GO:0031214	BP	GO:0031214	biomineral tissue development	17/386	163/18670	4.97433652139249e-08	5.85297309678664e-07	2.85020487870252e-07	ACVR2A/ACVR2B/AHSG/BMP2/FAM20C/FOXO1/GPC3/GREM1/IGF1/KL/LEP/MEF2C/PTH/STIM1/TGFB1/TMEM38B/TWIST1	17
GO:0009127	BP	GO:0009127	purine nucleoside monophosphate biosynthetic process	18/386	183/18670	4.98983702187522e-08	5.85297309678664e-07	2.85020487870252e-07	ACTN3/AK1/ATP5F1A/ATP5F1B/HDAC4/IFNG/IGF1/IL4/INS/MYOG/NUP62/PFKFB3/PPARGC1A/PRKAA1/PRKAA2/TGFB1/TP53/TPI1	18
GO:0009168	BP	GO:0009168	purine ribonucleoside monophosphate biosynthetic process	18/386	183/18670	4.98983702187522e-08	5.85297309678664e-07	2.85020487870252e-07	ACTN3/AK1/ATP5F1A/ATP5F1B/HDAC4/IFNG/IGF1/IL4/INS/MYOG/NUP62/PFKFB3/PPARGC1A/PRKAA1/PRKAA2/TGFB1/TP53/TPI1	18
GO:0009260	BP	GO:0009260	ribonucleotide biosynthetic process	23/386	293/18670	5.00095802573542e-08	5.85297309678664e-07	2.85020487870252e-07	ACLY/ACTN3/AK1/ATP5F1A/ATP5F1B/HACD1/HDAC4/IFNG/IGF1/IL4/INS/MYOG/NPPB/NUP62/PDP1/PFKFB3/PPARGC1A/PRKAA1/PRKAA2/SCD/TGFB1/TP53/TPI1	23
GO:0010676	BP	GO:0010676	positive regulation of cellular carbohydrate metabolic process	11/386	62/18670	5.05660897088519e-08	5.89083293935381e-07	2.86864137349029e-07	ACTN3/AKT1/AKT2/FOXO1/IGF1/IGF2/INS/PPARGC1A/PTH/SIRT1/SORBS1	11
GO:0010830	BP	GO:0010830	regulation of myotube differentiation	11/386	62/18670	5.05660897088519e-08	5.89083293935381e-07	2.86864137349029e-07	BCL2/CEACAM5/GDF15/HDAC4/MTOR/MYF5/MYF6/MYOD1/MYOG/NLN/TRIM72	11
GO:0007548	BP	GO:0007548	sex differentiation	22/386	270/18670	5.07249919332406e-08	5.89575998194171e-07	2.87104068074652e-07	ACVR2A/AFP/AR/BAX/BCL2/CTNNB1/EIF2B5/ERCC1/ESR1/FGF9/FLNA/FOXO3/FSTL3/ICAM1/LEP/RBP4/REN/RETN/SFRP2/SIRT1/SOD1/VEGFA	22
GO:0045667	BP	GO:0045667	regulation of osteoblast differentiation	15/386	126/18670	5.26156021239815e-08	6.10147899859749e-07	2.97121905765313e-07	ACVR2A/ACVR2B/BMP2/CTNNB1/FAM20C/GREM1/HDAC4/IGF1/IL6/ILK/MEF2C/MIR21/SFRP2/TNF/TWIST1	15
GO:0032368	BP	GO:0032368	regulation of lipid transport	15/386	127/18670	5.85541710156269e-08	6.77459699439381e-07	3.29900532351081e-07	ADIPOQ/AGT/AKT1/AKT2/FABP3/GHRL/LEP/MIR27A/NFKB1/NFKBIA/PRKN/REN/RETN/SIRT1/TNFSF11	15
GO:0046326	BP	GO:0046326	positive regulation of glucose import	9/386	38/18670	6.03395241650225e-08	6.94935385372104e-07	3.3841061508689e-07	ADIPOQ/AKT1/AKT2/GPC3/IGF1/INS/NFE2L2/PTH/SORBS1	9
GO:1903523	BP	GO:1903523	negative regulation of blood circulation	9/386	38/18670	6.03395241650225e-08	6.94935385372104e-07	3.3841061508689e-07	AGER/APLN/ATP2A2/FKBP1B/IL2/LEP/PIK3CG/PLN/SRI	9
GO:0042542	BP	GO:0042542	response to hydrogen peroxide	16/386	146/18670	6.15647199900649e-08	7.07434600613109e-07	3.44497320709956e-07	AIFM1/BCL2/CAT/DUSP1/EEF2/FKBP1B/FOXO1/FOXO3/HSF1/IL10/IL6/MIR21/NFE2L2/PRKAA1/SIRT1/SOD1	16
GO:0010649	BP	GO:0010649	regulation of cell communication by electrical coupling	6/386	12/18670	6.25004370412273e-08	7.16558298595114e-07	3.48940260745747e-07	CALM3/CASQ2/CAV1/HRC/SRI/TRDN	6
GO:0009314	BP	GO:0009314	response to radiation	29/386	448/18670	6.4234265889069e-08	7.3477024510211e-07	3.57808878100815e-07	AKT1/AKT2/BAX/BCL2/BEST1/BLM/CAT/CCK/CXCL12/DUSP1/EGFR/EIF2S1/ERCC1/FOS/GADD45A/HSF1/ICAM1/MAPK10/MTOR/PIAS1/POLG/PRKAA1/SFRP2/SIRT1/TGFB1/TMEM109/TP53/TRIM32/WRN	29
GO:1901342	BP	GO:1901342	regulation of vasculature development	28/386	422/18670	6.51727807396871e-08	7.43123508738763e-07	3.61876642017815e-07	AGT/CTNNB1/CXCL8/FGF9/FOXO4/GHRL/GHSR/HGS/IL10/IL1A/IL6/LEP/MIR21/MIR23A/MIR27A/MIR424/MIR494/NFE2L2/NPPB/PDE3B/RUNX1/S100A1/SFRP2/SIRT1/SOD2/STIM1/TWIST1/VEGFA	28
GO:0045637	BP	GO:0045637	regulation of myeloid cell differentiation	21/386	251/18670	6.52584726819642e-08	7.43123508738763e-07	3.61876642017815e-07	ACVR2A/ADIPOQ/CTNNB1/FOS/FOXO3/FSTL3/GABPA/HAX1/HSPA1A/IFNG/IL4/IL5/MEF2C/MTOR/MYL9/NFKBIA/PIAS3/RUNX1/TGFB1/TNF/TNFSF11	21
GO:2000108	BP	GO:2000108	positive regulation of leukocyte apoptotic process	8/386	28/18670	6.72128415170729e-08	7.63658711708586e-07	3.71876608653894e-07	BAX/CD274/IL10/MEF2C/PIK3CB/PIK3CD/SIRT1/TP53	8
GO:0045669	BP	GO:0045669	positive regulation of osteoblast differentiation	11/386	64/18670	7.12896082550115e-08	8.08162016451431e-07	3.93548250433023e-07	ACVR2A/ACVR2B/BMP2/CTNNB1/FAM20C/IGF1/IL6/ILK/MEF2C/MIR21/SFRP2	11
GO:0008643	BP	GO:0008643	carbohydrate transport	16/386	148/18670	7.46023797624727e-08	8.4194114303362e-07	4.09997571110018e-07	ADIPOQ/AKT1/AKT2/ASPSCR1/GH1/GPC3/IGF1/INS/LEP/NFE2L2/PTH/SESN2/SLC2A4/SLC5A2/SORBS1/TNF	16
GO:0051592	BP	GO:0051592	response to calcium ion	16/386	148/18670	7.46023797624727e-08	8.4194114303362e-07	4.09997571110018e-07	CALM3/CASQ2/CAV1/DUSP1/EGFR/FOS/MEF2C/PRKAA1/PRKAA2/RYR1/RYR2/RYR3/STIM1/TNNT2/TTN/WNK1	16
GO:0009142	BP	GO:0009142	nucleoside triphosphate biosynthetic process	18/386	188/18670	7.55488985427605e-08	8.50353170010116e-07	4.14093950835623e-07	ACTN3/AK1/ATP5F1A/ATP5F1B/HDAC4/IFNG/IGF1/IL4/INS/MYOG/NUP62/PFKFB3/PPARGC1A/PRKAA1/PRKAA2/TGFB1/TP53/TPI1	18
GO:0006110	BP	GO:0006110	regulation of glycolytic process	12/386	79/18670	7.56841231219447e-08	8.50353170010116e-07	4.14093950835623e-07	ACTN3/HDAC4/IFNG/IGF1/INS/MYOG/NUP62/PFKFB3/PPARGC1A/PRKAA1/PRKAA2/TP53	12
GO:0046390	BP	GO:0046390	ribose phosphate biosynthetic process	23/386	300/18670	7.70375442013065e-08	8.63640406833272e-07	4.20564396981808e-07	ACLY/ACTN3/AK1/ATP5F1A/ATP5F1B/HACD1/HDAC4/IFNG/IGF1/IL4/INS/MYOG/NPPB/NUP62/PDP1/PFKFB3/PPARGC1A/PRKAA1/PRKAA2/SCD/TGFB1/TP53/TPI1	23
GO:0034614	BP	GO:0034614	cellular response to reactive oxygen species	17/386	168/18670	7.77177049454324e-08	8.67927558062026e-07	4.22652098248476e-07	AIFM1/AKT1/EGFR/FOS/FOXO1/FOXO3/HSF1/IL10/IL6/MIR21/MMP3/NFE2L2/PRKAA1/SIRT1/SOD1/SOD2/TNF	17
GO:0051196	BP	GO:0051196	regulation of coenzyme metabolic process	13/386	95/18670	7.77632879355415e-08	8.67927558062026e-07	4.22652098248476e-07	ACTN3/HDAC4/IFNG/IGF1/INS/MYOG/NUP62/PDP1/PFKFB3/PPARGC1A/PRKAA1/PRKAA2/TP53	13
GO:0043279	BP	GO:0043279	response to alkaloid	14/386	112/18670	7.8970232344443e-08	8.79457036857938e-07	4.28266574202764e-07	BCHE/BLM/CACNA1S/CASQ2/ICAM1/MTOR/PPARGC1A/PRKAA1/RYR1/RYR2/RYR3/TMEM38A/TMEM38B/UQCRC1	14
GO:0051092	BP	GO:0051092	positive regulation of NF-kappaB transcription factor activity	16/386	149/18670	8.20221679904819e-08	9.11437541450278e-07	4.43840025285685e-07	AGER/AGT/AR/CAT/CAV1/CLU/HSPA1A/ICAM1/INS/NFKB1/NLRP3/TGFB1/TLR9/TNF/TNFSF11/TRIM32	16
GO:0070509	BP	GO:0070509	calcium ion import	12/386	80/18670	8.7400638971219e-08	9.69073751400183e-07	4.71906958803512e-07	ATP2A1/ATP2A2/CACNA1S/CACNA2D1/CALCR/CTNNB1/CXCL12/MCU/OPA1/ORAI1/PLN/SLN	12
GO:0019217	BP	GO:0019217	regulation of fatty acid metabolic process	13/386	96/18670	8.82811857312708e-08	9.7449269906284e-07	4.74545807609091e-07	ADIPOQ/AKT1/AKT2/CAV1/FABP3/GHSR/INS/MTOR/PDP1/PPARGC1A/PRKAA2/SIRT1/TWIST1	13
GO:2001169	BP	GO:2001169	regulation of ATP biosynthetic process	13/386	96/18670	8.82811857312708e-08	9.7449269906284e-07	4.74545807609091e-07	ACTN3/HDAC4/IFNG/IGF1/IL4/INS/MYOG/NUP62/PFKFB3/PPARGC1A/PRKAA1/PRKAA2/TP53	13
GO:0043200	BP	GO:0043200	response to amino acid	14/386	113/18670	8.8467592735333e-08	9.7449269906284e-07	4.74545807609091e-07	AIFM1/EGFR/HSF1/ICAM1/MTHFR/MTOR/NTRK2/OPA1/PCK1/PPARGC1A/SESN1/SESN2/SST/TNF	14
GO:0010506	BP	GO:0010506	regulation of autophagy	24/386	327/18670	9.10242187071038e-08	9.93252099581173e-07	4.83681017013733e-07	AKT1/BCL2/FOXO1/FOXO3/FZD5/HAX1/IFNG/IL10/IL4/ITPR1/LEP/MFN2/MTOR/PIK3CA/PIK3CB/PRKAA1/PRKAA2/PRKAB1/PRKN/RHEB/SESN1/SESN2/SIRT1/TP53	24
GO:0005979	BP	GO:0005979	regulation of glycogen biosynthetic process	8/386	29/18670	9.11528825565001e-08	9.93252099581173e-07	4.83681017013733e-07	AKT1/AKT2/IGF1/IGF2/INS/MTOR/PTH/SORBS1	8
GO:0010644	BP	GO:0010644	cell communication by electrical coupling	8/386	29/18670	9.11528825565001e-08	9.93252099581173e-07	4.83681017013733e-07	CALM3/CASQ2/CAV1/FKBP1B/HRC/RYR2/SRI/TRDN	8
GO:0010962	BP	GO:0010962	regulation of glucan biosynthetic process	8/386	29/18670	9.11528825565001e-08	9.93252099581173e-07	4.83681017013733e-07	AKT1/AKT2/IGF1/IGF2/INS/MTOR/PTH/SORBS1	8
GO:0033032	BP	GO:0033032	regulation of myeloid cell apoptotic process	8/386	29/18670	9.11528825565001e-08	9.93252099581173e-07	4.83681017013733e-07	ADIPOQ/BCL2/EPO/GHSR/MEF2C/PIK3CB/PIK3CD/SIRT1	8
GO:0071219	BP	GO:0071219	cellular response to molecule of bacterial origin	19/386	212/18670	9.4395881116498e-08	1.0263775804839e-06	4.99812033800767e-07	AKT1/ANKRD1/CD274/CD6/CXCL8/FZD5/GHSR/HSF1/ICAM1/IL10/IL6/MEF2C/MIR21/NFKB1/NFKBIA/NLRP3/PPARGC1A/TGFB1/TNF	19
GO:0030811	BP	GO:0030811	regulation of nucleotide catabolic process	12/386	81/18670	1.00711710231932e-07	1.09089543460394e-06	5.31230101086488e-07	ACTN3/HDAC4/IFNG/IGF1/INS/MYOG/NUP62/PFKFB3/PPARGC1A/PRKAA1/PRKAA2/TP53	12
GO:0009206	BP	GO:0009206	purine ribonucleoside triphosphate biosynthetic process	17/386	171/18670	1.00761109169312e-07	1.09089543460394e-06	5.31230101086488e-07	ACTN3/ATP5F1A/ATP5F1B/HDAC4/IFNG/IGF1/IL4/INS/MYOG/NUP62/PFKFB3/PPARGC1A/PRKAA1/PRKAA2/TGFB1/TP53/TPI1	17
GO:0051249	BP	GO:0051249	regulation of lymphocyte activation	30/386	485/18670	1.02778961462712e-07	1.11036416486212e-06	5.40710730682148e-07	AGER/AKT1/BCL2/CAV1/CD274/CD38/CD6/CTNNB1/EPO/HFE/IFNG/IGF1/IGF2/IL10/IL15/IL2/IL4/IL5/IL6/LEP/MEF2C/MIR21/MIR27A/NLRP3/PIK3CA/RUNX1/SOD1/TGFB1/TLR9/TNFSF11	30
GO:0046034	BP	GO:0046034	ATP metabolic process	23/386	305/18670	1.04022407457293e-07	1.12140147570165e-06	5.460855370724e-07	ACTN3/AK1/ATP5F1A/ATP5F1B/FAM20C/HDAC4/HSPA1A/IFNG/IGF1/IL4/INS/MYH6/MYOG/NDUFA1/NUP62/PFKFB3/PPARGC1A/PRKAA1/PRKAA2/TGFB1/TP53/TPI1/UQCRC1	23
GO:0002696	BP	GO:0002696	positive regulation of leukocyte activation	26/386	380/18670	1.06579560759737e-07	1.1465239557473e-06	5.58319356365118e-07	AGER/AKT1/BCL2/CAV1/CD274/CD38/CD6/EPO/IFNG/IGF1/IGF2/IL10/IL15/IL2/IL4/IL5/IL6/LEP/MEF2C/MIR21/NLRP3/PIK3CA/RUNX1/TGFB1/TLR9/TNFSF11	26
GO:0071216	BP	GO:0071216	cellular response to biotic stimulus	20/386	236/18670	1.09156853518402e-07	1.17175594774744e-06	5.70606504368182e-07	AKT1/ANKRD1/CD274/CD6/CXCL8/FZD5/GHSR/HSF1/ICAM1/IL10/IL6/MEF2C/MIR21/NFKB1/NFKBIA/NLRP3/PPARGC1A/TGFB1/TNF/TP53	20
GO:0009145	BP	GO:0009145	purine nucleoside triphosphate biosynthetic process	17/386	172/18670	1.09729276381821e-07	1.17540513005612e-06	5.72383535809723e-07	ACTN3/ATP5F1A/ATP5F1B/HDAC4/IFNG/IGF1/IL4/INS/MYOG/NUP62/PFKFB3/PPARGC1A/PRKAA1/PRKAA2/TGFB1/TP53/TPI1	17
GO:0045661	BP	GO:0045661	regulation of myoblast differentiation	10/386	53/18670	1.12203478918897e-07	1.1993674194798e-06	5.84052380530324e-07	IGFBP3/ILK/MEF2C/MSTN/MYF5/MYF6/MYOD1/MYOG/TGFB1/TNF	10
GO:0043568	BP	GO:0043568	positive regulation of insulin-like growth factor receptor signaling pathway	6/386	13/18670	1.14050577542434e-07	1.21653949378596e-06	5.92414614416508e-07	AR/GH1/GHRH/GHSR/IGF1/IGFBP3	6
GO:0045807	BP	GO:0045807	positive regulation of endocytosis	16/386	153/18670	1.189091510065e-07	1.26569403681866e-06	6.16351255854189e-07	AHSG/APLN/CALR/CLU/GPC3/GREM1/HFE/IFNG/IL15/IL15RA/IL4/MFGE8/SOD1/TF/TNF/VEGFA	16
GO:1903170	BP	GO:1903170	negative regulation of calcium ion transmembrane transport	9/386	41/18670	1.22765469820159e-07	1.30399625086286e-06	6.35003170962741e-07	CALM3/CASQ2/FKBP1B/PLN/SLN/SRI/TGFB1/TLR9/TRDN	9
GO:0006631	BP	GO:0006631	fatty acid metabolic process	26/386	383/18670	1.24425136162212e-07	1.31609516409236e-06	6.40894942707366e-07	ACLY/ADIPOQ/AKT1/AKT2/CAV1/CPT2/EHHADH/FABP3/GGT1/GHSR/HACD1/HPGD/INS/LEP/MTOR/PCK1/PDP1/PNPLA3/PPARGC1A/PRKAA1/PRKAA2/PRKAB1/SCD/SESN2/SIRT1/TWIST1	26
GO:0045765	BP	GO:0045765	regulation of angiogenesis	26/386	383/18670	1.24425136162212e-07	1.31609516409236e-06	6.40894942707366e-07	AGT/CTNNB1/CXCL8/FOXO4/GHRL/GHSR/HGS/IL10/IL1A/IL6/LEP/MIR21/MIR23A/MIR27A/MIR424/MIR494/NFE2L2/NPPB/PDE3B/RUNX1/S100A1/SFRP2/SIRT1/STIM1/TWIST1/VEGFA	26
GO:0030258	BP	GO:0030258	lipid modification	20/386	238/18670	1.25337055770893e-07	1.32297318158171e-06	6.44244310401318e-07	ADIPOQ/AGT/AKT1/AKT2/CPT2/EHHADH/FABP3/LEP/MIR27A/MTOR/PIK3CA/PIK3CB/PIK3CD/PIK3CG/PPARGC1A/PRKAA1/SESN2/SOCS2/SOCS3/TWIST1	20
GO:0015980	BP	GO:0015980	energy derivation by oxidation of organic compounds	22/386	285/18670	1.31661632876319e-07	1.38683586629722e-06	6.75343331793222e-07	ACTN3/AKT1/AKT2/CAT/IFNG/IGF1/IGF2/IL4/INS/KL/LEP/MC4R/MTOR/NDUFA1/PIK3CA/PPARGC1A/PRDM16/PTH/PYGM/SORBS1/TP53/UQCRC1	22
GO:0002761	BP	GO:0002761	regulation of myeloid leukocyte differentiation	14/386	117/18670	1.37653367071922e-07	1.44693435325497e-06	7.04609313012859e-07	ADIPOQ/CTNNB1/FOS/FSTL3/HAX1/IFNG/IL4/IL5/MTOR/PIAS3/RUNX1/TGFB1/TNF/TNFSF11	14
GO:0009205	BP	GO:0009205	purine ribonucleoside triphosphate metabolic process	24/386	335/18670	1.42778738420392e-07	1.49769564616909e-06	7.29328388655377e-07	ACTN3/AK1/ATP5F1A/ATP5F1B/FAM20C/HDAC4/HSPA1A/IFNG/IGF1/IL4/INS/MYH6/MYOG/NDUFA1/NUP62/OPA1/PFKFB3/PPARGC1A/PRKAA1/PRKAA2/TGFB1/TP53/TPI1/UQCRC1	24
GO:0009408	BP	GO:0009408	response to heat	17/386	176/18670	1.53364194154283e-07	1.60540241334173e-06	7.81778032313103e-07	AKT1/ATP2A2/CASQ1/CXCL12/EIF2B5/EIF2S1/HSF1/HSPA1A/IGF1/IL1A/MSTN/MTOR/NOS1/NUP62/SIRT1/SOD1/SST	17
GO:0009156	BP	GO:0009156	ribonucleoside monophosphate biosynthetic process	18/386	197/18670	1.53952318748304e-07	1.60822918097402e-06	7.83154574928846e-07	ACTN3/AK1/ATP5F1A/ATP5F1B/HDAC4/IFNG/IGF1/IL4/INS/MYOG/NUP62/PFKFB3/PPARGC1A/PRKAA1/PRKAA2/TGFB1/TP53/TPI1	18
GO:0009141	BP	GO:0009141	nucleoside triphosphate metabolic process	25/386	362/18670	1.5777220173529e-07	1.64473454015181e-06	8.00931480974157e-07	ACTN3/AK1/ATP5F1A/ATP5F1B/FAM20C/HDAC4/HSPA1A/IFNG/IGF1/IL4/INS/MYH6/MYOG/NDUFA1/NUP62/OPA1/PFKFB3/PPARGC1A/PRKAA1/PRKAA2/RRM2B/TGFB1/TP53/TPI1/UQCRC1	25
GO:0040018	BP	GO:0040018	positive regulation of multicellular organism growth	8/386	31/18670	1.61579560353256e-07	1.68095937684375e-06	8.18571781819941e-07	BCL2/GH1/GHR/GHRH/GHRL/GHSR/HSF1/IGF2	8
GO:1903426	BP	GO:1903426	regulation of reactive oxygen species biosynthetic process	13/386	101/18670	1.62605220369921e-07	1.68815604556534e-06	8.22076322155506e-07	AGT/AKT1/CAV1/CLU/FOXO3/HDAC4/ICAM1/IFNG/IL10/INS/MIR21/MTOR/TNF	13
GO:0009201	BP	GO:0009201	ribonucleoside triphosphate biosynthetic process	17/386	177/18670	1.66498900178971e-07	1.72503778546081e-06	8.40036513198042e-07	ACTN3/ATP5F1A/ATP5F1B/HDAC4/IFNG/IGF1/IL4/INS/MYOG/NUP62/PFKFB3/PPARGC1A/PRKAA1/PRKAA2/TGFB1/TP53/TPI1	17
GO:0002526	BP	GO:0002526	acute inflammatory response	19/386	220/18670	1.69295644237081e-07	1.75042694736745e-06	8.52400197762421e-07	AHSG/C1QA/C7/CD6/CLU/CRP/EPO/HFE/ICAM1/IL1A/IL6/INS/NLRP3/OSM/PIK3CG/SAA1/SAA2/TNF/TNFSF11	19
GO:0042063	BP	GO:0042063	gliogenesis	22/386	290/18670	1.78249426342484e-07	1.83924306038285e-06	8.95650715821847e-07	AGER/AKT1/AKT2/BMP2/C1QA/CLU/CNTF/CTNNB1/EEF2/EGFR/EIF2B5/IFNG/IL6/ILK/MTOR/NTRK2/RHEB/S100B/SOD1/SYNE2/TGFB1/TNF	22
GO:0006869	BP	GO:0006869	lipid transport	25/386	365/18670	1.84556133132213e-07	1.90043952976877e-06	9.25451378274725e-07	ACE/ADIPOQ/AGT/AKT1/AKT2/BDKRB2/CAV1/CLU/CPT2/FABP3/FABP4/GHRL/LEP/MIR27A/NFKB1/NFKBIA/PLIN2/PRKAA2/PRKN/RBP4/REN/RETN/RPS6KB1/SIRT1/TNFSF11	25
GO:0009167	BP	GO:0009167	purine ribonucleoside monophosphate metabolic process	24/386	340/18670	1.87755527176849e-07	1.92945517358973e-06	9.39581039937204e-07	ACTN3/AK1/ATP5F1A/ATP5F1B/FAM20C/HDAC4/HSPA1A/IFNG/IGF1/IL4/INS/MYH6/MYOG/NDUFA1/NUDT3/NUP62/PFKFB3/PPARGC1A/PRKAA1/PRKAA2/TGFB1/TP53/TPI1/UQCRC1	24
GO:0033173	BP	GO:0033173	calcineurin-NFAT signaling cascade	9/386	43/18670	1.90519729875513e-07	1.95388996805394e-06	9.51479979030263e-07	ACTN3/AKAP6/FHL2/IGF1/LMCD1/MTOR/MYOZ1/MYOZ2/TNF	9
GO:1903202	BP	GO:1903202	negative regulation of oxidative stress-induced cell death	10/386	56/18670	1.93894021258171e-07	1.98446998275569e-06	9.66371437721844e-07	AKT1/CTNNB1/FZD1/IL10/INS/MIR21/NFE2L2/PRKN/SIRT1/SOD2	10
GO:0009126	BP	GO:0009126	purine nucleoside monophosphate metabolic process	24/386	341/18670	1.98191954312463e-07	2.02027927621736e-06	9.83809382718275e-07	ACTN3/AK1/ATP5F1A/ATP5F1B/FAM20C/HDAC4/HSPA1A/IFNG/IGF1/IL4/INS/MYH6/MYOG/NDUFA1/NUDT3/NUP62/PFKFB3/PPARGC1A/PRKAA1/PRKAA2/TGFB1/TP53/TPI1/UQCRC1	24
GO:0009199	BP	GO:0009199	ribonucleoside triphosphate metabolic process	24/386	341/18670	1.98191954312463e-07	2.02027927621736e-06	9.83809382718275e-07	ACTN3/AK1/ATP5F1A/ATP5F1B/FAM20C/HDAC4/HSPA1A/IFNG/IGF1/IL4/INS/MYH6/MYOG/NDUFA1/NUP62/OPA1/PFKFB3/PPARGC1A/PRKAA1/PRKAA2/TGFB1/TP53/TPI1/UQCRC1	24
GO:0006925	BP	GO:0006925	inflammatory cell apoptotic process	7/386	22/18670	1.99558242999763e-07	2.02197690702766e-06	9.84636072938395e-07	CTSL/GHSR/IL6/MEF2C/PIK3CB/PIK3CD/SIRT1	7
GO:0045663	BP	GO:0045663	positive regulation of myoblast differentiation	7/386	22/18670	1.99558242999763e-07	2.02197690702766e-06	9.84636072938395e-07	IGFBP3/ILK/MEF2C/MYF5/MYF6/MYOD1/MYOG	7
GO:0046628	BP	GO:0046628	positive regulation of insulin receptor signaling pathway	7/386	22/18670	1.99558242999763e-07	2.02197690702766e-06	9.84636072938395e-07	AGT/IGF2/INS/LEP/OPA1/SIRT1/SORBS1	7
GO:0009144	BP	GO:0009144	purine nucleoside triphosphate metabolic process	24/386	342/18670	2.09162188553735e-07	2.11504805065537e-06	1.02995865058355e-06	ACTN3/AK1/ATP5F1A/ATP5F1B/FAM20C/HDAC4/HSPA1A/IFNG/IGF1/IL4/INS/MYH6/MYOG/NDUFA1/NUP62/OPA1/PFKFB3/PPARGC1A/PRKAA1/PRKAA2/TGFB1/TP53/TPI1/UQCRC1	24
GO:0048741	BP	GO:0048741	skeletal muscle fiber development	8/386	32/18670	2.11577415006788e-07	2.13520041970922e-06	1.03977218972765e-06	ACTA1/BCL2/HDAC4/MYF5/MYF6/MYOD1/MYOG/RYR1	8
GO:0050769	BP	GO:0050769	positive regulation of neurogenesis	29/386	474/18670	2.12640715564134e-07	2.14165629062204e-06	1.04291598596039e-06	AGT/ANKRD1/BCL2/BMP2/CNTF/CTNNB1/CXCL12/DKK1/EPO/FKBP1B/FLNA/FZD1/IFNG/IL2/IL6/ILK/MEF2C/MTOR/NFE2L2/NTRK2/OPA1/PRKN/RHEB/SOCS2/SRF/TGFB1/TNF/TRIM32/VEGFA	29
GO:0006112	BP	GO:0006112	energy reserve metabolic process	12/386	87/18670	2.25930189267787e-07	2.27098019271955e-06	1.10589246143634e-06	AKT1/AKT2/IGF1/IGF2/INS/KL/LEP/MC4R/MTOR/PTH/PYGM/SORBS1	12
GO:0010565	BP	GO:0010565	regulation of cellular ketone metabolic process	17/386	181/18670	2.29933471081621e-07	2.30663418608864e-06	1.12325478040917e-06	ADIPOQ/AKT1/AKT2/BMP2/CAV1/DKK3/FABP3/GHSR/INS/MIR21/MTOR/NCOR2/PDP1/PPARGC1A/PRKAA2/SIRT1/TWIST1	17
GO:0032414	BP	GO:0032414	positive regulation of ion transmembrane transporter activity	13/386	104/18670	2.3048599577135e-07	2.30681221250442e-06	1.1233414734027e-06	AKAP6/ATP2A1/CACNA2D1/CALM3/CASQ1/DMD/IFNG/JPH2/RYR2/S100A1/STIM1/TRDN/WNK1	13
GO:1900408	BP	GO:1900408	negative regulation of cellular response to oxidative stress	10/386	57/18670	2.30863722216621e-07	2.30681221250442e-06	1.1233414734027e-06	AKT1/CTNNB1/FZD1/IL10/INS/MIR21/NFE2L2/PRKN/SIRT1/SOD2	10
GO:0061138	BP	GO:0061138	morphogenesis of a branching epithelium	17/386	182/18670	2.48900097344474e-07	2.48212799245298e-06	1.20871447667128e-06	AGT/AR/BCL2/BMP2/CTNNB1/ESR1/FZD5/GPC3/IL10/ILK/SFRP2/SOCS3/SRF/TGFB1/TNF/VDR/VEGFA	17
GO:1902105	BP	GO:1902105	regulation of leukocyte differentiation	21/386	272/18670	2.54074346064133e-07	2.52873994822885e-06	1.23141296196437e-06	ADIPOQ/AGER/CTNNB1/FOS/FSTL3/HAX1/IFNG/IL15/IL2/IL4/IL5/MIR21/MTOR/NLRP3/PIAS3/RUNX1/SOD1/TGFB1/TLR9/TNF/TNFSF11	21
GO:0043470	BP	GO:0043470	regulation of carbohydrate catabolic process	12/386	88/18670	2.56789734950498e-07	2.55074440060848e-06	1.2421284046101e-06	ACTN3/HDAC4/IFNG/IGF1/INS/MYOG/NUP62/PFKFB3/PPARGC1A/PRKAA1/PRKAA2/TP53	12
GO:1900542	BP	GO:1900542	regulation of purine nucleotide metabolic process	15/386	142/18670	2.59205108274146e-07	2.56968828908644e-06	1.25135345356703e-06	ACTN3/HDAC4/IFNG/IGF1/IL4/INS/MYOG/NOS1/NUP62/PDP1/PFKFB3/PPARGC1A/PRKAA1/PRKAA2/TP53	15
GO:0051194	BP	GO:0051194	positive regulation of cofactor metabolic process	8/386	33/18670	2.74276731309293e-07	2.71378307925594e-06	1.32152286441948e-06	ACTN3/IFNG/IGF1/INS/NFE2L2/PFKFB3/PRKAA1/PRKAA2	8
GO:0071222	BP	GO:0071222	cellular response to lipopolysaccharide	18/386	205/18670	2.79991058169412e-07	2.76491169942294e-06	1.34642081632042e-06	AKT1/ANKRD1/CD274/CD6/CXCL8/GHSR/HSF1/ICAM1/IL10/IL6/MEF2C/MIR21/NFKB1/NFKBIA/NLRP3/PPARGC1A/TGFB1/TNF	18
GO:0070977	BP	GO:0070977	bone maturation	7/386	23/18670	2.81786481032091e-07	2.77721724775488e-06	1.35241321254552e-06	BMP2/GH1/GREM1/IGF1/LEP/PTH/RYR1	7
GO:0008637	BP	GO:0008637	apoptotic mitochondrial changes	14/386	124/18670	2.85682187151331e-07	2.79998288252697e-06	1.36349932591409e-06	AKT1/ATP2A1/BAX/BCL2/CCK/CLU/FIS1/HSPA1A/IGF1/LMNA/OPA1/PRKN/SOD2/TP53	14
GO:0019218	BP	GO:0019218	regulation of steroid metabolic process	14/386	124/18670	2.85682187151331e-07	2.79998288252697e-06	1.36349932591409e-06	AGT/BMP2/DKK3/IFNG/LEP/MIR27A/NFKB1/PPARGC1A/PRKAA1/SCD/SIRT1/SOD1/TNF/VDR	14
GO:1903555	BP	GO:1903555	regulation of tumor necrosis factor superfamily cytokine production	16/386	163/18670	2.85757746713591e-07	2.79998288252697e-06	1.36349932591409e-06	ADIPOQ/AGER/CD274/CLU/FZD5/GHRL/GHSR/HSF1/IFNG/IGF1/IL10/IL4/LEP/TLR9/TWIST1/UBE2J1	16
GO:1903708	BP	GO:1903708	positive regulation of hemopoiesis	17/386	185/18670	3.14658714515979e-07	3.07720398567271e-06	1.49849686094447e-06	ACVR2A/AGER/FOS/FOXO3/HAX1/HSPA1A/IFNG/IL15/IL2/IL4/IL5/MIR21/NLRP3/RUNX1/TGFB1/TNF/TNFSF11	17
GO:0051280	BP	GO:0051280	negative regulation of release of sequestered calcium ion into cytosol	6/386	15/18670	3.21166475048912e-07	3.13478320047741e-06	1.52653603970617e-06	CALM3/CASQ2/FKBP1B/SRI/TGFB1/TRDN	6
GO:1902883	BP	GO:1902883	negative regulation of response to oxidative stress	10/386	59/18670	3.23765119488322e-07	3.15405865921571e-06	1.53592255244536e-06	AKT1/CTNNB1/FZD1/IL10/INS/MIR21/NFE2L2/PRKN/SIRT1/SOD2	10
GO:0071695	BP	GO:0071695	anatomical structure maturation	16/386	165/18670	3.3773467810485e-07	3.28382025480408e-06	1.59911217021709e-06	AGRN/BCL2/BMP2/C1QA/CTNNB1/EPO/FAM20C/FOXO3/GH1/GREM1/IGF1/LEP/MTOR/OPA1/PTH/RYR1	16
GO:0009124	BP	GO:0009124	nucleoside monophosphate biosynthetic process	18/386	208/18670	3.47656447115289e-07	3.3673390739749e-06	1.63978308086844e-06	ACTN3/AK1/ATP5F1A/ATP5F1B/HDAC4/IFNG/IGF1/IL4/INS/MYOG/NUP62/PFKFB3/PPARGC1A/PRKAA1/PRKAA2/TGFB1/TP53/TPI1	18
GO:1901215	BP	GO:1901215	negative regulation of neuron death	18/386	208/18670	3.47656447115289e-07	3.3673390739749e-06	1.63978308086844e-06	AKT1/BAX/BCL2/CNTF/CTNNB1/EPO/FZD1/HSF1/IL10/ILK/MEF2C/NTRK2/PIK3CA/PPARGC1A/PRKN/SIRT1/SOD1/SOD2	18
GO:0046031	BP	GO:0046031	ADP metabolic process	14/386	126/18670	3.48650068593505e-07	3.37050620804735e-06	1.64132537071593e-06	ACTN3/AK1/HDAC4/IFNG/IGF1/INS/MYOG/NUP62/PFKFB3/PPARGC1A/PRKAA1/PRKAA2/TP53/TPI1	14
GO:0030810	BP	GO:0030810	positive regulation of nucleotide biosynthetic process	9/386	46/18670	3.52377769402373e-07	3.38711407243042e-06	1.64941285297609e-06	IFNG/IGF1/IL4/INS/NOS1/PFKFB3/PPARGC1A/PRKAA1/PRKAA2	9
GO:0097720	BP	GO:0097720	calcineurin-mediated signaling	9/386	46/18670	3.52377769402373e-07	3.38711407243042e-06	1.64941285297609e-06	ACTN3/AKAP6/FHL2/IGF1/LMCD1/MTOR/MYOZ1/MYOZ2/TNF	9
GO:1900373	BP	GO:1900373	positive regulation of purine nucleotide biosynthetic process	9/386	46/18670	3.52377769402373e-07	3.38711407243042e-06	1.64941285297609e-06	IFNG/IGF1/IL4/INS/NOS1/PFKFB3/PPARGC1A/PRKAA1/PRKAA2	9
GO:0006140	BP	GO:0006140	regulation of nucleotide metabolic process	15/386	146/18670	3.7282608009244e-07	3.56613470070558e-06	1.73658999520119e-06	ACTN3/HDAC4/IFNG/IGF1/IL4/INS/MYOG/NOS1/NUP62/PDP1/PFKFB3/PPARGC1A/PRKAA1/PRKAA2/TP53	15
GO:0045834	BP	GO:0045834	positive regulation of lipid metabolic process	15/386	146/18670	3.7282608009244e-07	3.56613470070558e-06	1.73658999520119e-06	ADIPOQ/AGT/AKT1/AKT2/FABP3/GHSR/IFNG/INS/MTOR/PPARGC1A/PRKAA1/SORBS1/TGFB1/TNF/TWIST1	15
GO:1904063	BP	GO:1904063	negative regulation of cation transmembrane transport	12/386	91/18670	3.73118128297716e-07	3.56613470070558e-06	1.73658999520119e-06	CALM3/CASQ2/CAV1/EPO/FKBP1B/PLN/SLN/SRI/TGFB1/TLR9/TRDN/TWIST1	12
GO:0150076	BP	GO:0150076	neuroinflammatory response	11/386	75/18670	3.83158901777811e-07	3.6551913346955e-06	1.7799576390433e-06	AGER/C1QA/CLU/CNTF/EGFR/IFNG/IGF1/IL4/IL6/MMP3/TNF	11
GO:0042445	BP	GO:0042445	hormone metabolic process	19/386	232/18670	3.86521094303887e-07	3.68032138003852e-06	1.79219514238634e-06	ACE/ACE2/AFP/ATP6AP2/BMP2/DKK3/ESR1/GHR/HFE/HSD11B1/IFNG/LEP/NFKB1/PPARGC1A/RBP4/REN/TNF/TTR/VDR	19
GO:0086064	BP	GO:0086064	cell communication by electrical coupling involved in cardiac conduction	7/386	24/18670	3.90775296153324e-07	3.70686659915799e-06	1.8051217886889e-06	CALM3/CAV1/FKBP1B/HRC/RYR2/SRI/TRDN	7
GO:1900078	BP	GO:1900078	positive regulation of cellular response to insulin stimulus	7/386	24/18670	3.90775296153324e-07	3.70686659915799e-06	1.8051217886889e-06	AGT/IGF2/INS/LEP/OPA1/SIRT1/SORBS1	7
GO:0009161	BP	GO:0009161	ribonucleoside monophosphate metabolic process	24/386	354/18670	3.92606604947568e-07	3.71726403485937e-06	1.81018499698869e-06	ACTN3/AK1/ATP5F1A/ATP5F1B/FAM20C/HDAC4/HSPA1A/IFNG/IGF1/IL4/INS/MYH6/MYOG/NDUFA1/NUDT3/NUP62/PFKFB3/PPARGC1A/PRKAA1/PRKAA2/TGFB1/TP53/TPI1/UQCRC1	24
GO:0043523	BP	GO:0043523	regulation of neuron apoptotic process	18/386	210/18670	4.0071416527673e-07	3.78693611147504e-06	1.84411300065376e-06	AIFM1/BAX/BCL2/CNTF/CTNNB1/FIS1/FOXO3/HDAC4/ILK/MEF2C/NTRK2/PIK3CA/PPARGC1A/PRKN/SOD1/SOD2/TNF/TP53	18
GO:0010212	BP	GO:0010212	response to ionizing radiation	15/386	147/18670	4.0748828410013e-07	3.84377008285496e-06	1.87178927044423e-06	BAX/BCL2/BLM/ERCC1/GADD45A/HSF1/ICAM1/POLG/PRKAA1/SFRP2/SIRT1/TGFB1/TMEM109/TP53/WRN	15
GO:0001655	BP	GO:0001655	urogenital system development	23/386	330/18670	4.24328617874153e-07	3.99516851391381e-06	1.94551531355022e-06	ACE/ACVR2B/ADIPOQ/AGT/AR/BAX/BCL2/BMP2/CAT/CTNNB1/ESR1/FSTL3/GDF11/GPC3/HPGD/ILK/KLHL3/MEF2C/RBP4/REN/RRM2B/TGFB1/VEGFA	23
GO:0071706	BP	GO:0071706	tumor necrosis factor superfamily cytokine production	16/386	168/18670	4.31863977126679e-07	4.05855811961429e-06	1.97638396106301e-06	ADIPOQ/AGER/CD274/CLU/FZD5/GHRL/GHSR/HSF1/IFNG/IGF1/IL10/IL4/LEP/TLR9/TWIST1/UBE2J1	16
GO:0030500	BP	GO:0030500	regulation of bone mineralization	11/386	76/18670	4.39797253599448e-07	4.12544510983082e-06	2.00895571949831e-06	ACVR2A/ACVR2B/AHSG/BMP2/FAM20C/GREM1/KL/MEF2C/PTH/TGFB1/TWIST1	11
GO:0070873	BP	GO:0070873	regulation of glycogen metabolic process	8/386	35/18670	4.48430384003089e-07	4.19863707688818e-06	2.04459779372948e-06	AKT1/AKT2/IGF1/IGF2/INS/MTOR/PTH/SORBS1	8
GO:0003206	BP	GO:0003206	cardiac chamber morphogenesis	14/386	129/18670	4.66623152058658e-07	4.36089955047796e-06	2.12361426727347e-06	DSP/FZD1/MEF2C/MYBPC3/MYH6/RBP4/RYR2/SFRP2/SRF/TGFB1/TNNI1/TNNI3/TNNT2/TP53	14
GO:0033273	BP	GO:0033273	response to vitamin	12/386	93/18670	4.74697746522522e-07	4.42817676460862e-06	2.15637605188615e-06	BCHE/CAT/EEF2/EGFR/EPO/FKBP1B/IL15/LEP/MTHFR/PTH/TGFB1/VDR	12
GO:1904019	BP	GO:1904019	epithelial cell apoptotic process	13/386	111/18670	4.96649028765349e-07	4.62441526599927e-06	2.25193773050722e-06	CAST/EIF2S1/FOXO3/ICAM1/IL10/IL4/IL6/MTOR/NFE2L2/PIK3CG/PPARGC1A/RYR2/TNF	13
GO:0009895	BP	GO:0009895	negative regulation of catabolic process	22/386	308/18670	5.01278249313001e-07	4.65893902302672e-06	2.26874966165462e-06	ACTN3/AKT1/BCL2/CST3/EGFR/FLNA/HDAC4/HFE/IL10/INS/LEP/MIR21/MTOR/MYOG/PDE3B/PIK3CA/PIK3CG/PPARGC1A/PRKAA1/TNF/TP53/UBE2J1	22
GO:0045912	BP	GO:0045912	negative regulation of carbohydrate metabolic process	9/386	48/18670	5.17191054132416e-07	4.78922705072069e-06	2.3321956345011e-06	ACTN3/ADIPOQ/HDAC4/INS/MYOG/PPARGC1A/PRKN/TGFB1/TP53	9
GO:0051150	BP	GO:0051150	regulation of smooth muscle cell differentiation	9/386	48/18670	5.17191054132416e-07	4.78922705072069e-06	2.3321956345011e-06	FGF9/FOXO4/MIR21/MIR424/PIAS1/SIRT1/SOD2/SRF/TGFB1	9
GO:0021700	BP	GO:0021700	developmental maturation	21/386	284/18670	5.19140943495829e-07	4.7984947172119e-06	2.33670868245308e-06	AGRN/BCL2/BMP2/C1QA/CTNNB1/EPO/FAM20C/FOXO3/FZD5/GDF11/GH1/GREM1/IGF1/IL15/LEP/MTOR/OPA1/PTH/REN/RYR1/VEGFA	21
GO:0043254	BP	GO:0043254	regulation of protein complex assembly	28/386	467/18670	5.20310107804491e-07	4.80052537419618e-06	2.33769754543739e-06	ALB/BAX/CCK/CLU/CTNNB1/DKK1/EIF4EBP1/ERCC1/ESR1/GTF2H1/HAX1/HSPA1A/ICAM1/IFNG/IL5/INS/MMP3/MTOR/PRKAA1/PRKAA2/SAR1A/SRF/TGFB1/TNF/TP53/TWIST1/VEGFA/WAS	28
GO:0070059	BP	GO:0070059	intrinsic apoptotic signaling pathway in response to endoplasmic reticulum stress	10/386	62/18670	5.24342054113838e-07	4.8289133435329e-06	2.3515215503255e-06	AIFM1/ATP2A1/BAX/BCL2/HSPA1A/ITPR1/OPA1/PRKN/SIRT1/TP53	10
GO:0009165	BP	GO:0009165	nucleotide biosynthetic process	25/386	386/18670	5.26671580942396e-07	4.84154820589955e-06	2.35767431162538e-06	ACLY/ACTN3/AK1/ATP5F1A/ATP5F1B/HACD1/HDAC4/IFNG/IGF1/IL4/INS/MYOG/NOS1/NPPB/NUP62/PDP1/PFKFB3/PPARGC1A/PRKAA1/PRKAA2/RRM2B/SCD/TGFB1/TP53/TPI1	25
GO:0030813	BP	GO:0030813	positive regulation of nucleotide catabolic process	7/386	25/18670	5.33139963164624e-07	4.88325299594264e-06	2.37798316903519e-06	ACTN3/IFNG/IGF1/INS/PFKFB3/PRKAA1/PRKAA2	7
GO:0051197	BP	GO:0051197	positive regulation of coenzyme metabolic process	7/386	25/18670	5.33139963164624e-07	4.88325299594264e-06	2.37798316903519e-06	ACTN3/IFNG/IGF1/INS/PFKFB3/PRKAA1/PRKAA2	7
GO:0001938	BP	GO:0001938	positive regulation of endothelial cell proliferation	13/386	112/18670	5.5149573940648e-07	5.03314523183964e-06	2.45097574476868e-06	AKT1/APLN/BMP2/CXCL12/GHRL/GHSR/IL10/MIR21/MIR23A/MIR27A/MTOR/SIRT1/VEGFA	13
GO:0032411	BP	GO:0032411	positive regulation of transporter activity	13/386	112/18670	5.5149573940648e-07	5.03314523183964e-06	2.45097574476868e-06	AKAP6/ATP2A1/CACNA2D1/CALM3/CASQ1/DMD/IFNG/JPH2/RYR2/S100A1/STIM1/TRDN/WNK1	13
GO:0071392	BP	GO:0071392	cellular response to estradiol stimulus	8/386	36/18670	5.66226254468213e-07	5.1305375315256e-06	2.49840258291105e-06	AIFM1/EGFR/ESR1/HSF1/IL10/MYOD1/MYOG/PPARGC1A	8
GO:0090322	BP	GO:0090322	regulation of superoxide metabolic process	8/386	36/18670	5.66226254468213e-07	5.1305375315256e-06	2.49840258291105e-06	AGT/CRP/EGFR/MIR21/NFE2L2/SOD1/TGFB1/TNF	8
GO:1901020	BP	GO:1901020	negative regulation of calcium ion transmembrane transporter activity	8/386	36/18670	5.66226254468213e-07	5.1305375315256e-06	2.49840258291105e-06	CALM3/CASQ2/FKBP1B/PLN/SLN/SRI/TLR9/TRDN	8
GO:2001171	BP	GO:2001171	positive regulation of ATP biosynthetic process	8/386	36/18670	5.66226254468213e-07	5.1305375315256e-06	2.49840258291105e-06	IFNG/IGF1/IL4/INS/PFKFB3/PPARGC1A/PRKAA1/PRKAA2	8
GO:0051403	BP	GO:0051403	stress-activated MAPK cascade	21/386	286/18670	5.82453484079075e-07	5.26813026029303e-06	2.56540570428577e-06	AGER/AGT/AKT1/BMP2/DKK1/DTNBP1/DUSP1/EGFR/FOXO1/FZD5/GADD45A/IGF1R/LEP/MAPK10/NFKB1/PRKN/SFRP2/TLR9/TNF/TNFSF11/VEGFA	21
GO:0042102	BP	GO:0042102	positive regulation of T cell proliferation	12/386	95/18670	6.00142837549633e-07	5.40877395124946e-06	2.63389454363185e-06	AGER/CD274/CD6/EPO/IGF1/IGF2/IL15/IL2/IL4/IL6/LEP/MIR21	12
GO:0050810	BP	GO:0050810	regulation of steroid biosynthetic process	12/386	95/18670	6.00142837549633e-07	5.40877395124946e-06	2.63389454363185e-06	BMP2/DKK3/IFNG/LEP/NFKB1/PPARGC1A/PRKAA1/SCD/SIRT1/SOD1/TNF/VDR	12
GO:0051402	BP	GO:0051402	neuron apoptotic process	19/386	239/18670	6.09667736489088e-07	5.48483999232887e-06	2.6709361971305e-06	AIFM1/AKT2/BAX/BCL2/CNTF/CTNNB1/FIS1/FOXO3/HDAC4/ILK/MEF2C/NTRK2/PIK3CA/PPARGC1A/PRKN/SOD1/SOD2/TNF/TP53	19
GO:0046686	BP	GO:0046686	response to cadmium ion	10/386	63/18670	6.11927464558442e-07	5.49539122701151e-06	2.67607430046218e-06	AKT1/CAT/EGFR/ERCC1/FOS/HSF1/MT1A/MT2A/PTH/SOD1	10
GO:0030518	BP	GO:0030518	intracellular steroid hormone receptor signaling pathway	14/386	132/18670	6.19281019341338e-07	5.55156885423724e-06	2.70343095229449e-06	AR/ARNTL/CALR/CTNNB1/ESR1/ESR2/FHL2/NCOR2/NR3C1/PIAS1/PIAS2/PPARGC1A/RUNX1/SIRT1	14
GO:1904707	BP	GO:1904707	positive regulation of vascular smooth muscle cell proliferation	9/386	49/18670	6.22106641923957e-07	5.56702863994253e-06	2.71095935809993e-06	AGT/FGF9/HPGD/IGF1/IL10/MFN2/MIR21/MIR27A/TNF	9
GO:1901293	BP	GO:1901293	nucleoside phosphate biosynthetic process	25/386	390/18670	6.37199538037224e-07	5.69201566133605e-06	2.77182391569475e-06	ACLY/ACTN3/AK1/ATP5F1A/ATP5F1B/HACD1/HDAC4/IFNG/IGF1/IL4/INS/MYOG/NOS1/NPPB/NUP62/PDP1/PFKFB3/PPARGC1A/PRKAA1/PRKAA2/RRM2B/SCD/TGFB1/TP53/TPI1	25
GO:0030217	BP	GO:0030217	T cell differentiation	19/386	240/18670	6.49728739694078e-07	5.79370107212215e-06	2.82134135736461e-06	BCL2/CTNNB1/FZD5/IFNG/IL15/IL2/IL4/IL6/LEP/MIR21/MTOR/NLRP3/PIK3CD/RPS6/RUNX1/SOD1/SRF/TGFB1/TP53	19
GO:0008585	BP	GO:0008585	female gonad development	12/386	96/18670	6.73265930666545e-07	5.98248250518462e-06	2.91327168962917e-06	AFP/BAX/BCL2/EIF2B5/ESR1/FOXO3/ICAM1/LEP/RETN/SIRT1/SOD1/VEGFA	12
GO:0010660	BP	GO:0010660	regulation of muscle cell apoptotic process	12/386	96/18670	6.73265930666545e-07	5.98248250518462e-06	2.91327168962917e-06	AGT/HSF1/IFNG/IGF1/ILK/MFN2/MIR21/NFE2L2/SFRP2/SIRT1/SOD2/TP53	12
GO:0014912	BP	GO:0014912	negative regulation of smooth muscle cell migration	8/386	37/18670	7.09489275352564e-07	6.29329434417994e-06	3.06462680526251e-06	ADIPOQ/IGFBP3/ILK/MEF2C/MIR21/MIR424/NFE2L2/PPARGC1A	8
GO:0001763	BP	GO:0001763	morphogenesis of a branching structure	17/386	196/18670	7.13700969064976e-07	6.31956584867342e-06	3.07742016156877e-06	AGT/AR/BCL2/BMP2/CTNNB1/ESR1/FZD5/GPC3/IL10/ILK/SFRP2/SOCS3/SRF/TGFB1/TNF/VDR/VEGFA	17
GO:0055003	BP	GO:0055003	cardiac myofibril assembly	7/386	26/18670	7.1665416957162e-07	6.3346214708988e-06	3.084751753088e-06	MYBPC1/MYBPC3/NEB/NEBL/SRF/TCAP/TTN	7
GO:0006090	BP	GO:0006090	pyruvate metabolic process	15/386	154/18670	7.43555193486095e-07	6.55822354384133e-06	3.19363858865858e-06	ACTN3/HDAC4/IFNG/IGF1/INS/MYOG/NUP62/PCK1/PDP1/PFKFB3/PPARGC1A/PRKAA1/PRKAA2/TP53/TPI1	15
GO:0006165	BP	GO:0006165	nucleoside diphosphate phosphorylation	14/386	134/18670	7.44545157073759e-07	6.55822354384133e-06	3.19363858865858e-06	ACTN3/AK1/HDAC4/IFNG/IGF1/INS/MYOG/NUP62/PFKFB3/PPARGC1A/PRKAA1/PRKAA2/TP53/TPI1	14
GO:0006096	BP	GO:0006096	glycolytic process	13/386	115/18670	7.49953995325497e-07	6.58292951452381e-06	3.20566958162708e-06	ACTN3/HDAC4/IFNG/IGF1/INS/MYOG/NUP62/PFKFB3/PPARGC1A/PRKAA1/PRKAA2/TP53/TPI1	13
GO:0046660	BP	GO:0046660	female sex differentiation	13/386	115/18670	7.49953995325497e-07	6.58292951452381e-06	3.20566958162708e-06	AFP/BAX/BCL2/EIF2B5/ESR1/FOXO3/ICAM1/LEP/RBP4/RETN/SIRT1/SOD1/VEGFA	13
GO:0015908	BP	GO:0015908	fatty acid transport	12/386	97/18670	7.54189085927133e-07	6.59719726375015e-06	3.21261750497826e-06	ACE/AKT1/AKT2/BDKRB2/CPT2/FABP3/FABP4/LEP/PLIN2/PRKAA2/RPS6KB1/TNFSF11	12
GO:0030316	BP	GO:0030316	osteoclast differentiation	12/386	97/18670	7.54189085927133e-07	6.59719726375015e-06	3.21261750497826e-06	CTNNB1/FAM20C/FOS/FSTL3/GPC3/IFNG/IL4/MTOR/PIAS3/TGFB1/TNF/TNFSF11	12
GO:0048521	BP	GO:0048521	negative regulation of behavior	6/386	17/18670	7.66765636943697e-07	6.69562532018537e-06	3.26054872250033e-06	CCK/GHRL/GHSR/INS/MC4R/RETN	6
GO:0072331	BP	GO:0072331	signal transduction by p53 class mediator	20/386	267/18670	7.92549265398383e-07	6.9088432514728e-06	3.36437882353324e-06	AKT1/ANKRD1/BAX/BCL2/BDKRB2/BLM/FOXO3/GADD45A/MIR21/PRKAA1/PRKAA2/PRKAB1/PRKN/RRM2B/SESN2/SIRT1/TMEM109/TP53/TWIST1/WRN	20
GO:0031099	BP	GO:0031099	regeneration	17/386	198/18670	8.22955098656619e-07	7.1615507380514e-06	3.48743903570583e-06	BCL2/CNTF/CXCL12/EGFR/FKBP1B/HFE/IGF1/IGF2R/IGFBP1/IL10/KLF5/MSTN/MYF6/MYOD1/MYOG/MYOZ1/TGFB1	17
GO:0006757	BP	GO:0006757	ATP generation from ADP	13/386	116/18670	8.29024886513721e-07	7.20197564641473e-06	3.50712463294555e-06	ACTN3/HDAC4/IFNG/IGF1/INS/MYOG/NUP62/PFKFB3/PPARGC1A/PRKAA1/PRKAA2/TP53/TPI1	13
GO:0031334	BP	GO:0031334	positive regulation of protein complex assembly	20/386	268/18670	8.40471685871145e-07	7.28889338553089e-06	3.54945070552064e-06	BAX/CCK/CLU/CTNNB1/ERCC1/ESR1/GTF2H1/HSPA1A/ICAM1/IFNG/IL5/MMP3/MTOR/SRF/TGFB1/TNF/TP53/TWIST1/VEGFA/WAS	20
GO:0014877	BP	GO:0014877	response to muscle inactivity involved in regulation of muscle adaptation	5/386	10/18670	8.51787665204145e-07	7.36177510302933e-06	3.58494169844804e-06	ACTN3/CASQ1/FBXO32/HDAC4/MYOG	5
GO:0014894	BP	GO:0014894	response to denervation involved in regulation of muscle adaptation	5/386	10/18670	8.51787665204145e-07	7.36177510302933e-06	3.58494169844804e-06	ACTN3/CASQ1/FBXO32/HDAC4/MYOG	5
GO:0072001	BP	GO:0072001	renal system development	21/386	293/18670	8.63870053722299e-07	7.45345903006816e-06	3.62958874736206e-06	ACE/ACVR2B/ADIPOQ/AGT/BAX/BCL2/BMP2/CAT/CTNNB1/FSTL3/GDF11/GPC3/HPGD/ILK/KLHL3/MEF2C/RBP4/REN/RRM2B/TGFB1/VEGFA	21
GO:0042129	BP	GO:0042129	regulation of T cell proliferation	15/386	156/18670	8.77324732522815e-07	7.5566505070449e-06	3.67983959359969e-06	AGER/CD274/CD6/CTNNB1/EPO/IGF1/IGF2/IL10/IL15/IL2/IL4/IL6/LEP/MIR21/TGFB1	15
GO:0032094	BP	GO:0032094	response to food	8/386	38/18670	8.82595875669241e-07	7.58912372004028e-06	3.69565297742634e-06	AKT1/CCK/GHRH/GHRL/GHSR/LEP/MTOR/NPY	8
GO:0050999	BP	GO:0050999	regulation of nitric-oxide synthase activity	9/386	51/18670	8.88241922888013e-07	7.62470485928997e-06	3.71297981884561e-06	ACVR2A/AKT1/CALM3/CAV1/EGFR/INS/LEP/S100A1/TNF	9
GO:0046939	BP	GO:0046939	nucleotide phosphorylation	14/386	136/18670	8.92063165783273e-07	7.64452773932242e-06	3.72263290770219e-06	ACTN3/AK1/HDAC4/IFNG/IGF1/INS/MYOG/NUP62/PFKFB3/PPARGC1A/PRKAA1/PRKAA2/TP53/TPI1	14
GO:0019395	BP	GO:0019395	fatty acid oxidation	12/386	99/18670	9.42339968234635e-07	8.04871971678698e-06	3.91946107127847e-06	ADIPOQ/AKT1/AKT2/CPT2/EHHADH/FABP3/LEP/MTOR/PPARGC1A/PRKAA1/SESN2/TWIST1	12
GO:0002026	BP	GO:0002026	regulation of the force of heart contraction	7/386	27/18670	9.50372957065235e-07	8.04871971678698e-06	3.91946107127847e-06	APLN/ATP2A2/CAV1/MYH6/NOS1/PLN/RYR2	7
GO:0046885	BP	GO:0046885	regulation of hormone biosynthetic process	7/386	27/18670	9.50372957065235e-07	8.04871971678698e-06	3.91946107127847e-06	BMP2/DKK3/IFNG/NFKB1/PPARGC1A/TNF/VDR	7
GO:0048143	BP	GO:0048143	astrocyte activation	7/386	27/18670	9.50372957065235e-07	8.04871971678698e-06	3.91946107127847e-06	AGER/C1QA/CNTF/EGFR/IFNG/IL6/TNF	7
GO:0048799	BP	GO:0048799	animal organ maturation	7/386	27/18670	9.50372957065235e-07	8.04871971678698e-06	3.91946107127847e-06	BMP2/GH1/GREM1/IGF1/LEP/PTH/RYR1	7
GO:0060259	BP	GO:0060259	regulation of feeding behavior	7/386	27/18670	9.50372957065235e-07	8.04871971678698e-06	3.91946107127847e-06	CCK/GHRL/GHSR/INS/MC4R/MTOR/RETN	7
GO:1902175	BP	GO:1902175	regulation of oxidative stress-induced intrinsic apoptotic signaling pathway	7/386	27/18670	9.50372957065235e-07	8.04871971678698e-06	3.91946107127847e-06	AKT1/INS/NFE2L2/PRKN/SIRT1/SOD1/SOD2	7
GO:0048511	BP	GO:0048511	rhythmic process	21/386	295/18670	9.64542536199622e-07	8.15506197830316e-06	3.97124624568019e-06	ADIPOQ/AFP/ARNTL/EGFR/ESR1/FOXO3/GHRH/GHRL/LEP/MAPK10/MSTN/MTOR/NCOR2/NTRK2/PPARGC1A/PRKAA1/PRKAA2/RETN/SIRT1/TP53/TWIST1	21
GO:0050890	BP	GO:0050890	cognition	21/386	296/18670	1.01880012046885e-06	8.59942138412441e-06	4.18763462222414e-06	AGER/AGT/BCHE/CCK/DKK1/EGFR/EIF4EBP2/FOS/GHSR/INS/JPH3/JPH4/MEF2C/MTOR/NTRK2/PIAS1/PRKN/S100B/SNAP25/SRF/TNF	21
GO:0010657	BP	GO:0010657	muscle cell apoptotic process	12/386	100/18670	1.0511578815179e-06	8.85775708159082e-06	4.31343558749187e-06	AGT/HSF1/IFNG/IGF1/ILK/MFN2/MIR21/NFE2L2/SFRP2/SIRT1/SOD2/TP53	12
GO:0060562	BP	GO:0060562	epithelial tube morphogenesis	22/386	322/18670	1.05897659043973e-06	8.90879474419844e-06	4.33828924606099e-06	AGT/AR/BCL2/BMP2/CTNNB1/ESR1/FZD1/GPC3/ILK/KLHL3/MEF2C/MIR21/MTHFR/RYR2/SFRP2/SRF/TCAP/TGFB1/TNF/TWIST1/VDR/VEGFA	22
GO:0009135	BP	GO:0009135	purine nucleoside diphosphate metabolic process	14/386	138/18670	1.06524037093881e-06	8.93176669231612e-06	4.34947582722506e-06	ACTN3/AK1/HDAC4/IFNG/IGF1/INS/MYOG/NUP62/PFKFB3/PPARGC1A/PRKAA1/PRKAA2/TP53/TPI1	14
GO:0009179	BP	GO:0009179	purine ribonucleoside diphosphate metabolic process	14/386	138/18670	1.06524037093881e-06	8.93176669231612e-06	4.34947582722506e-06	ACTN3/AK1/HDAC4/IFNG/IGF1/INS/MYOG/NUP62/PFKFB3/PPARGC1A/PRKAA1/PRKAA2/TP53/TPI1	14
GO:0042180	BP	GO:0042180	cellular ketone metabolic process	19/386	248/18670	1.06753812071402e-06	8.9362131429306e-06	4.3516411020392e-06	ADIPOQ/AFP/AKT1/AKT2/BMP2/CAV1/DKK3/FABP3/GHSR/INS/MIR21/MTOR/NCOR2/PDP1/PPARGC1A/PRKAA2/SIRT1/TPI1/TWIST1	19
GO:0006970	BP	GO:0006970	response to osmotic stress	11/386	83/18670	1.08919168872301e-06	9.06825296218028e-06	4.4159401396027e-06	BAX/BDKRB2/EGFR/EPO/MAPK10/SERPINB6/SLC12A2/SLC2A4/SST/TNF/TP53	11
GO:2000106	BP	GO:2000106	regulation of leukocyte apoptotic process	11/386	83/18670	1.08919168872301e-06	9.06825296218028e-06	4.4159401396027e-06	BAX/CD274/CXCL12/GHSR/IL10/IL2/MEF2C/PIK3CB/PIK3CD/SIRT1/TP53	11
GO:0030501	BP	GO:0030501	positive regulation of bone mineralization	8/386	39/18670	1.09048611570522e-06	9.06825296218028e-06	4.4159401396027e-06	ACVR2A/ACVR2B/BMP2/FAM20C/KL/MEF2C/PTH/TGFB1	8
GO:0033574	BP	GO:0033574	response to testosterone	8/386	39/18670	1.09048611570522e-06	9.06825296218028e-06	4.4159401396027e-06	AR/CALR/DUSP1/EPO/HSF1/MSTN/PLN/SIRT1	8
GO:0009123	BP	GO:0009123	nucleoside monophosphate metabolic process	24/386	375/18670	1.10208365211561e-06	9.14964687207972e-06	4.45557628951417e-06	ACTN3/AK1/ATP5F1A/ATP5F1B/FAM20C/HDAC4/HSPA1A/IFNG/IGF1/IL4/INS/MYH6/MYOG/NDUFA1/NUDT3/NUP62/PFKFB3/PPARGC1A/PRKAA1/PRKAA2/TGFB1/TP53/TPI1/UQCRC1	24
GO:0042866	BP	GO:0042866	pyruvate biosynthetic process	13/386	119/18670	1.11274112825121e-06	9.22298220399693e-06	4.4912881777042e-06	ACTN3/HDAC4/IFNG/IGF1/INS/MYOG/NUP62/PFKFB3/PPARGC1A/PRKAA1/PRKAA2/TP53/TPI1	13
GO:0048739	BP	GO:0048739	cardiac muscle fiber development	6/386	18/18670	1.13014950020455e-06	9.35194087239644e-06	4.55408679641391e-06	MYBPC1/MYBPC3/MYH6/TCAP/TTN/VEGFA	6
GO:0071560	BP	GO:0071560	cellular response to transforming growth factor beta stimulus	19/386	249/18670	1.13416573144835e-06	9.36983976830531e-06	4.56280296845147e-06	ACVR2A/ACVR2B/ANKRD1/CAV1/DKK3/FOS/GDF15/HPGD/HSPA1A/MEF2C/MIR21/MIR27A/MSTN/NR3C1/PPARGC1A/PRDM16/SIRT1/TGFB1/TP53	19
GO:0034440	BP	GO:0034440	lipid oxidation	12/386	101/18670	1.17096273470639e-06	9.64232505973209e-06	4.69549431935238e-06	ADIPOQ/AKT1/AKT2/CPT2/EHHADH/FABP3/LEP/MTOR/PPARGC1A/PRKAA1/SESN2/TWIST1	12
GO:0046545	BP	GO:0046545	development of primary female sexual characteristics	12/386	101/18670	1.17096273470639e-06	9.64232505973209e-06	4.69549431935238e-06	AFP/BAX/BCL2/EIF2B5/ESR1/FOXO3/ICAM1/LEP/RETN/SIRT1/SOD1/VEGFA	12
GO:1903829	BP	GO:1903829	positive regulation of cellular protein localization	22/386	324/18670	1.17400309051793e-06	9.65164166773769e-06	4.70003120020787e-06	AKT1/AKT2/BCL2/EGFR/FIS1/FLNA/FZD5/IFNG/INS/LEP/NUP62/PRKAA1/PRKAA2/PRKN/SAR1A/SESN2/SORBS1/SQSTM1/TGFB1/TNF/TP53/UBE2D3	22
GO:0002819	BP	GO:0002819	regulation of adaptive immune response	15/386	160/18670	1.21160357875459e-06	9.92847276204736e-06	4.8348388137968e-06	AGER/CD274/FZD5/HFE/IL10/IL2/IL4/IL6/MEF2C/MIR21/NLRP3/SIRT1/TGFB1/TNF/WAS	15
GO:0032680	BP	GO:0032680	regulation of tumor necrosis factor production	15/386	160/18670	1.21160357875459e-06	9.92847276204736e-06	4.8348388137968e-06	ADIPOQ/AGER/CLU/FZD5/GHRL/GHSR/HSF1/IFNG/IGF1/IL10/IL4/LEP/TLR9/TWIST1/UBE2J1	15
GO:0048520	BP	GO:0048520	positive regulation of behavior	7/386	28/18670	1.24475966224796e-06	1.01836648095885e-05	4.95910892522223e-06	CCK/GHRH/GHRL/GHSR/HDAC4/MEF2C/MTOR	7
GO:0035265	BP	GO:0035265	organ growth	17/386	204/18670	1.24770496198553e-06	1.01912702549254e-05	4.96281252628885e-06	ACVR2B/AGT/AKAP6/AKT1/AR/BCL2/ESR1/FGF9/IGF1/LEP/MEF2C/MIR23A/MTOR/MYH6/RBP4/SOD1/TMEM38B	17
GO:0001894	BP	GO:0001894	tissue homeostasis	18/386	227/18670	1.25166770808296e-06	1.02071482775281e-05	4.97054459967069e-06	ALB/BAX/BCL2/CD38/CTNNB1/EGFR/IL6/MC4R/PTH/RBP4/SLC22A5/SOD1/SRF/TF/TLR9/TNFSF11/TRIM32/VEGFA	18
GO:0009185	BP	GO:0009185	ribonucleoside diphosphate metabolic process	14/386	140/18670	1.26791789343107e-06	1.03230158924114e-05	5.02696830703494e-06	ACTN3/AK1/HDAC4/IFNG/IGF1/INS/MYOG/NUP62/PFKFB3/PPARGC1A/PRKAA1/PRKAA2/TP53/TPI1	14
GO:0019915	BP	GO:0019915	lipid storage	10/386	68/18670	1.26996724914144e-06	1.03230778322494e-05	5.02699846969338e-06	CAV1/CRP/FTO/IL6/LEP/NFKB1/NFKBIA/PLIN2/SIRT1/TNF	10
GO:0030098	BP	GO:0030098	lymphocyte differentiation	23/386	353/18670	1.36399709284661e-06	1.1069613645959e-05	5.39053679170096e-06	BAX/BCL2/CTNNB1/FZD5/HDAC4/IFNG/IL10/IL15/IL2/IL4/IL6/LEP/MIR21/MTOR/NLRP3/PIK3CD/RPS6/RUNX1/SOD1/SRF/TGFB1/TLR9/TP53	23
GO:2000027	BP	GO:2000027	regulation of animal organ morphogenesis	19/386	253/18670	1.44021732606205e-06	1.16694532060412e-05	5.68263887594319e-06	AGT/AR/BAX/BCL2/BMP2/CNTF/CTNNB1/DKK1/ESR1/FZD1/FZD5/GPC3/GREM1/SFRP2/TGFB1/TNF/TWIST1/VDR/VEGFA	19
GO:0015909	BP	GO:0015909	long-chain fatty acid transport	10/386	69/18670	1.45819841920798e-06	1.17962419320249e-05	5.74438080425679e-06	ACE/AKT1/AKT2/BDKRB2/CPT2/FABP3/FABP4/PLIN2/PRKAA2/RPS6KB1	10
GO:0010524	BP	GO:0010524	positive regulation of calcium ion transport into cytosol	9/386	54/18670	1.47000742249159e-06	1.18161486933505e-05	5.75407474053691e-06	AKAP6/BAX/CALCR/CALM3/CASQ1/CAV1/JPH2/SRI/TRDN	9
GO:0050994	BP	GO:0050994	regulation of lipid catabolic process	9/386	54/18670	1.47000742249159e-06	1.18161486933505e-05	5.75407474053691e-06	AKT1/AKT2/INS/MTOR/PDE3B/PIK3CG/PRKAA1/TNF/TWIST1	9
GO:0051353	BP	GO:0051353	positive regulation of oxidoreductase activity	9/386	54/18670	1.47000742249159e-06	1.18161486933505e-05	5.75407474053691e-06	AGT/AKT1/CALM3/IFNG/INS/PDP1/S100A1/TNF/VDR	9
GO:1904645	BP	GO:1904645	response to amyloid-beta	9/386	54/18670	1.47000742249159e-06	1.18161486933505e-05	5.75407474053691e-06	AGER/CACNA2D1/CACNB1/CALCR/FOXO3/ICAM1/IGF1/IGF1R/MMP3	9
GO:1903578	BP	GO:1903578	regulation of ATP metabolic process	13/386	122/18670	1.47990015303704e-06	1.18767859900878e-05	5.78360310435028e-06	ACTN3/HDAC4/IFNG/IGF1/IL4/INS/MYOG/NUP62/PFKFB3/PPARGC1A/PRKAA1/PRKAA2/TP53	13
GO:0001822	BP	GO:0001822	kidney development	20/386	278/18670	1.4876525577348e-06	1.19200813500906e-05	5.80468651687663e-06	ACE/ACVR2B/ADIPOQ/AGT/BAX/BCL2/BMP2/CAT/CTNNB1/FSTL3/GDF11/GPC3/HPGD/ILK/KLHL3/MEF2C/REN/RRM2B/TGFB1/VEGFA	20
GO:1904018	BP	GO:1904018	positive regulation of vasculature development	18/386	230/18670	1.51231950059235e-06	1.20985560047388e-05	5.89159778795054e-06	CXCL8/GHRL/GHSR/IL10/IL1A/MIR21/MIR23A/MIR27A/MIR424/NFE2L2/RUNX1/S100A1/SFRP2/SIRT1/SOD2/STIM1/TWIST1/VEGFA	18
GO:0030073	BP	GO:0030073	insulin secretion	17/386	207/18670	1.52706301309989e-06	1.21844607276353e-05	5.93343055503395e-06	ACVR2B/ARNTL/CD38/FKBP1B/GHRL/GHSR/IFNG/ITPR1/ITPR2/LEP/MC4R/MCU/PRKN/RBP4/SNAP25/SRI/TNF	17
GO:0032640	BP	GO:0032640	tumor necrosis factor production	15/386	163/18670	1.53310759366032e-06	1.21844607276353e-05	5.93343055503395e-06	ADIPOQ/AGER/CLU/FZD5/GHRL/GHSR/HSF1/IFNG/IGF1/IL10/IL4/LEP/TLR9/TWIST1/UBE2J1	15
GO:0014870	BP	GO:0014870	response to muscle inactivity	5/386	11/18670	1.53510709721197e-06	1.21844607276353e-05	5.93343055503395e-06	ACTN3/CASQ1/FBXO32/HDAC4/MYOG	5
GO:0060315	BP	GO:0060315	negative regulation of ryanodine-sensitive calcium-release channel activity	5/386	11/18670	1.53510709721197e-06	1.21844607276353e-05	5.93343055503395e-06	CALM3/CASQ2/FKBP1B/SRI/TRDN	5
GO:1901894	BP	GO:1901894	regulation of calcium-transporting ATPase activity	5/386	11/18670	1.53510709721197e-06	1.21844607276353e-05	5.93343055503395e-06	ATP2A1/PLN/RYR2/SLN/TLR9	5
GO:0060249	BP	GO:0060249	anatomical structure homeostasis	26/386	437/18670	1.5445712797921e-06	1.22403642486345e-05	5.96065372617343e-06	ALB/BAX/BCL2/BLM/CD38/CTNNB1/DMD/EGFR/ERCC1/IL6/MC4R/MSTN/PRKAA1/PRKN/PTH/RBP4/SLC22A5/SOD1/SRF/TF/TGFB1/TLR9/TNFSF11/TRIM32/VEGFA/WRN	26
GO:0071559	BP	GO:0071559	response to transforming growth factor beta	19/386	255/18670	1.6198227948983e-06	1.27622380440375e-05	6.21478905417297e-06	ACVR2A/ACVR2B/ANKRD1/CAV1/DKK3/FOS/GDF15/HPGD/HSPA1A/MEF2C/MIR21/MIR27A/MSTN/NR3C1/PPARGC1A/PRDM16/SIRT1/TGFB1/TP53	19
GO:0032095	BP	GO:0032095	regulation of response to food	6/386	19/18670	1.62304570061631e-06	1.27622380440375e-05	6.21478905417297e-06	CCK/GHRL/GHSR/LEP/MTOR/NPY	6
GO:0042693	BP	GO:0042693	muscle cell fate commitment	6/386	19/18670	1.62304570061631e-06	1.27622380440375e-05	6.21478905417297e-06	DKK1/MEF2C/MYF5/MYF6/MYOD1/MYOG	6
GO:0090201	BP	GO:0090201	negative regulation of release of cytochrome c from mitochondria	6/386	19/18670	1.62304570061631e-06	1.27622380440375e-05	6.21478905417297e-06	AKT1/CLU/IGF1/LMNA/OPA1/PRKN	6
GO:1902176	BP	GO:1902176	negative regulation of oxidative stress-induced intrinsic apoptotic signaling pathway	6/386	19/18670	1.62304570061631e-06	1.27622380440375e-05	6.21478905417297e-06	AKT1/INS/NFE2L2/PRKN/SIRT1/SOD2	6
GO:0030879	BP	GO:0030879	mammary gland development	14/386	143/18670	1.63684299496384e-06	1.28507425194676e-05	6.25788781500558e-06	AKT1/AKT2/APLN/AR/BAX/CAV1/ESR1/NCOR2/ORAI1/SOCS2/TGFB1/TNFSF11/VDR/VEGFA	14
GO:0007611	BP	GO:0007611	learning or memory	19/386	256/18670	1.71704688868728e-06	1.34595179367487e-05	6.55434136701682e-06	AGER/AGT/BCHE/CCK/DKK1/EGFR/EIF4EBP2/FOS/GHSR/JPH3/JPH4/MEF2C/MTOR/NTRK2/PIAS1/PRKN/S100B/SNAP25/SRF	19
GO:0010823	BP	GO:0010823	negative regulation of mitochondrion organization	9/386	55/18670	1.72587766284158e-06	1.35077979308468e-05	6.57785213196426e-06	AKT1/CLU/HSPA1A/IGF1/LMNA/OPA1/PPARGC1A/PRKN/TP53	9
GO:1902107	BP	GO:1902107	positive regulation of leukocyte differentiation	14/386	144/18670	1.77958673005076e-06	1.39066313866099e-05	6.77207087218534e-06	AGER/FOS/HAX1/IFNG/IL15/IL2/IL4/IL5/MIR21/NLRP3/RUNX1/TGFB1/TNF/TNFSF11	14
GO:1905475	BP	GO:1905475	regulation of protein localization to membrane	16/386	187/18670	1.81372637633817e-06	1.41515440721694e-05	6.89133527331867e-06	AKT1/AKT2/AR/BCL2/EGFR/FIS1/GHSR/GPC3/IFNG/INS/PRKN/SORBS1/SQSTM1/TGFB1/TNF/TP53	16
GO:0009612	BP	GO:0009612	response to mechanical stimulus	17/386	210/18670	1.86175968026329e-06	1.45039398203562e-05	7.06294038137351e-06	ACTA1/AGT/AKT1/ANKRD1/CXCL12/DMD/EGFR/FOS/GADD45A/HDAC4/NFKB1/NFKBIA/RETN/RYR2/TCAP/TGFB1/TTN	17
GO:0090130	BP	GO:0090130	tissue migration	23/386	360/18670	1.9049462095779e-06	1.48175508240398e-05	7.21565859789912e-06	ACTA1/AGT/AKT1/ATP5F1A/ATP5F1B/CALR/GREM1/IFNG/IL4/INSL3/MEF2C/MIR21/MIR23A/MIR27A/MIR424/MIR494/MTOR/NFE2L2/PIK3CA/SIRT1/SRF/TGFB1/VEGFA	23
GO:0050795	BP	GO:0050795	regulation of behavior	10/386	71/18670	1.90875085748318e-06	1.48243384568893e-05	7.2189639512542e-06	CCK/GHRH/GHRL/GHSR/HDAC4/INS/MC4R/MEF2C/MTOR/RETN	10
GO:0090288	BP	GO:0090288	negative regulation of cellular response to growth factor stimulus	15/386	166/18670	1.92918349671399e-06	1.49600487107147e-05	7.28505036941239e-06	AGT/APLN/CAV1/DKK1/FSTL3/FZD1/GREM1/HGS/HSPA1A/MIR424/PRDM16/SFRP2/SIRT1/TGFB1/TP53	15
GO:0002822	BP	GO:0002822	regulation of adaptive immune response based on somatic recombination of immune receptors built from immunoglobulin superfamily domains	14/386	145/18670	1.93334515597026e-06	1.49693615751694e-05	7.28958542728207e-06	AGER/CD274/FZD5/HFE/IL10/IL2/IL4/IL6/MEF2C/MIR21/NLRP3/TGFB1/TNF/WAS	14
GO:0060070	BP	GO:0060070	canonical Wnt signaling pathway	22/386	335/18670	2.03775401956895e-06	1.57536457537318e-05	7.67150595810682e-06	ARNTL/BMP2/CAV1/CTNNB1/DKK1/DKK3/EGFR/FGF9/FOXO1/FOXO3/FZD1/FZD5/GPC3/GREM1/IGFBP1/ILK/MYH6/NFKB1/PRKN/RYR2/SFRP2/WNK1	22
GO:0006094	BP	GO:0006094	gluconeogenesis	11/386	89/18670	2.20584098953785e-06	1.70011159193649e-05	8.27898278968074e-06	ADIPOQ/FOXO1/INS/LEP/NLN/PCK1/PPARGC1A/RBP4/SESN2/SIRT1/TPI1	11
GO:0032410	BP	GO:0032410	negative regulation of transporter activity	11/386	89/18670	2.20584098953785e-06	1.70011159193649e-05	8.27898278968074e-06	CALM3/CASQ2/CAV1/EPO/FKBP1B/PLN/SLN/SRI/TLR9/TRDN/TWIST1	11
GO:0071236	BP	GO:0071236	cellular response to antibiotic	14/386	147/18670	2.27689333080351e-06	1.74800060289924e-05	8.51218648022427e-06	AIFM1/CLU/FOXO1/FOXO3/HSF1/IL10/IL6/ITPR2/MEF2C/MIR21/NFE2L2/PRKAA1/SIRT1/TP53	14
GO:0034104	BP	GO:0034104	negative regulation of tissue remodeling	6/386	20/18670	2.27834730480736e-06	1.74800060289924e-05	8.51218648022427e-06	AGER/AGT/CD38/CST3/GREM1/IL6	6
GO:0043931	BP	GO:0043931	ossification involved in bone maturation	6/386	20/18670	2.27834730480736e-06	1.74800060289924e-05	8.51218648022427e-06	BMP2/GREM1/IGF1/LEP/PTH/RYR1	6
GO:0007050	BP	GO:0007050	cell cycle arrest	18/386	237/18670	2.32180473091207e-06	1.77595230249492e-05	8.64830203933965e-06	AKT2/BAX/CALR/CDKN3/CXCL8/DUSP1/FOXO4/GADD45A/IFNG/ILK/MTOR/MYOG/PRKAA1/PRKAA2/PRKAB1/RHEB/TGFB1/TP53	18
GO:0032872	BP	GO:0032872	regulation of stress-activated MAPK cascade	18/386	237/18670	2.32180473091207e-06	1.77595230249492e-05	8.64830203933965e-06	AGER/AKT1/BMP2/DKK1/DTNBP1/DUSP1/EGFR/FOXO1/FZD5/GADD45A/IGF1R/LEP/PRKN/SFRP2/TLR9/TNF/TNFSF11/VEGFA	18
GO:1903428	BP	GO:1903428	positive regulation of reactive oxygen species biosynthetic process	9/386	57/18670	2.35455607818585e-06	1.79828331288635e-05	8.75704669562203e-06	AGT/AKT1/CLU/FOXO3/HDAC4/ICAM1/IFNG/MTOR/TNF	9
GO:0008631	BP	GO:0008631	intrinsic apoptotic signaling pathway in response to oxidative stress	8/386	43/18670	2.39115916028973e-06	1.82073805940134e-05	8.86639390602043e-06	AKT1/BCL2/INS/NFE2L2/PRKN/SIRT1/SOD1/SOD2	8
GO:0086004	BP	GO:0086004	regulation of cardiac muscle cell contraction	8/386	43/18670	2.39115916028973e-06	1.82073805940134e-05	8.86639390602043e-06	ATP2A1/ATP2A2/CAV1/DSP/FLNA/PLN/RYR2/SRI	8
GO:0051100	BP	GO:0051100	negative regulation of binding	15/386	169/18670	2.4146478844777e-06	1.83585860209312e-05	8.94002596247461e-06	ACE/ADIPOQ/AKT1/BAX/CAV1/DKK1/DTNBP1/EIF2S1/HFE/IL10/MIR27A/NFKBIA/PLN/SLN/SRI	15
GO:0003208	BP	GO:0003208	cardiac ventricle morphogenesis	10/386	73/18670	2.47590555606617e-06	1.87960638010068e-05	9.15306321422279e-06	DSP/MEF2C/MYBPC3/MYH6/RYR2/SFRP2/TGFB1/TNNI1/TNNI3/TNNT2	10
GO:0035630	BP	GO:0035630	bone mineralization involved in bone maturation	5/386	12/18670	2.58696899733393e-06	1.95804120516772e-05	9.53501494605116e-06	BMP2/GREM1/IGF1/LEP/PTH	5
GO:0048642	BP	GO:0048642	negative regulation of skeletal muscle tissue development	5/386	12/18670	2.58696899733393e-06	1.95804120516772e-05	9.53501494605116e-06	DKK1/MSTN/S100B/TGFB1/TWIST1	5
GO:0009416	BP	GO:0009416	response to light stimulus	21/386	314/18670	2.6155197163155e-06	1.96281038077432e-05	9.55823925847588e-06	AKT1/AKT2/BAX/BCL2/BEST1/CAT/CCK/DUSP1/EGFR/EIF2S1/ERCC1/FOS/MAPK10/MTOR/PIAS1/POLG/PRKAA1/SIRT1/TP53/TRIM32/WRN	21
GO:0070302	BP	GO:0070302	regulation of stress-activated protein kinase signaling cascade	18/386	239/18670	2.61609260081295e-06	1.96281038077432e-05	9.55823925847588e-06	AGER/AKT1/BMP2/DKK1/DTNBP1/DUSP1/EGFR/FOXO1/FZD5/GADD45A/IGF1R/LEP/PRKN/SFRP2/TLR9/TNF/TNFSF11/VEGFA	18
GO:0003299	BP	GO:0003299	muscle hypertrophy in response to stress	7/386	31/18670	2.62044502971255e-06	1.96281038077432e-05	9.55823925847588e-06	ATP2A2/FOXO1/HDAC4/LMNA/MEF2C/MYH6/TCAP	7
GO:0014887	BP	GO:0014887	cardiac muscle adaptation	7/386	31/18670	2.62044502971255e-06	1.96281038077432e-05	9.55823925847588e-06	ATP2A2/FOXO1/HDAC4/LMNA/MEF2C/MYH6/TCAP	7
GO:0014898	BP	GO:0014898	cardiac muscle hypertrophy in response to stress	7/386	31/18670	2.62044502971255e-06	1.96281038077432e-05	9.55823925847588e-06	ATP2A2/FOXO1/HDAC4/LMNA/MEF2C/MYH6/TCAP	7
GO:0090075	BP	GO:0090075	relaxation of muscle	7/386	31/18670	2.62044502971255e-06	1.96281038077432e-05	9.55823925847588e-06	ATP2A1/ATP2A2/HRC/PLN/SLN/SOD1/SRI	7
GO:1902253	BP	GO:1902253	regulation of intrinsic apoptotic signaling pathway by p53 class mediator	7/386	31/18670	2.62044502971255e-06	1.96281038077432e-05	9.55823925847588e-06	BCL2/BDKRB2/MIR21/PRKN/RRM2B/SIRT1/TP53	7
GO:0031098	BP	GO:0031098	stress-activated protein kinase signaling cascade	21/386	315/18670	2.74999681710774e-06	2.0568023531504e-05	1.0015949167261e-05	AGER/AGT/AKT1/BMP2/DKK1/DTNBP1/DUSP1/EGFR/FOXO1/FZD5/GADD45A/IGF1R/LEP/MAPK10/NFKB1/PRKN/SFRP2/TLR9/TNF/TNFSF11/VEGFA	21
GO:0045639	BP	GO:0045639	positive regulation of myeloid cell differentiation	11/386	91/18670	2.75494968334645e-06	2.05746316085667e-05	1.00191670828692e-05	ACVR2A/FOS/FOXO3/HAX1/HSPA1A/IFNG/IL5/RUNX1/TGFB1/TNF/TNFSF11	11
GO:0050663	BP	GO:0050663	cytokine secretion	18/386	240/18670	2.77552750847125e-06	2.06977390602222e-05	1.00791163519861e-05	AGER/AGT/CD274/CRP/FZD5/GHRL/GHSR/IFNG/IL10/IL1A/INS/LEP/NLRP3/OSM/SAA1/TLR9/TNF/TWIST1	18
GO:0010634	BP	GO:0010634	positive regulation of epithelial cell migration	15/386	171/18670	2.79636501278195e-06	2.08224175325855e-05	1.01398306563785e-05	AGT/AKT1/ATP5F1A/ATP5F1B/CALR/IFNG/INSL3/MIR21/MIR23A/MIR27A/MTOR/NFE2L2/SIRT1/TGFB1/VEGFA	15
GO:0040013	BP	GO:0040013	negative regulation of locomotion	24/386	396/18670	2.85495389390938e-06	2.1227421893538e-05	1.03370544239227e-05	ADIPOQ/AKT1/BCL2/CALR/CXCL12/DUSP1/FOXO3/GHRL/GHSR/GREM1/IGFBP3/IL4/ILK/MEF2C/MIR21/MIR424/MIR494/NFE2L2/PPARGC1A/SFRP2/SRF/TGFB1/TRIM32/WAS	24
GO:0014002	BP	GO:0014002	astrocyte development	8/386	44/18670	2.8702661789619e-06	2.13099350966687e-05	1.03772356327257e-05	AGER/C1QA/CNTF/EGFR/EIF2B5/IFNG/IL6/TNF	8
GO:0048754	BP	GO:0048754	branching morphogenesis of an epithelial tube	14/386	150/18670	2.89461980529938e-06	2.1459234216413e-05	1.04499393804526e-05	AGT/AR/BCL2/BMP2/CTNNB1/ESR1/GPC3/ILK/SFRP2/SRF/TGFB1/TNF/VDR/VEGFA	14
GO:0043393	BP	GO:0043393	regulation of protein binding	17/386	217/18670	2.91402914038587e-06	2.15399580903377e-05	1.04892492449408e-05	ACE/ADIPOQ/AKT1/BAX/BCL2/BMP2/CAV1/DKK1/DTNBP1/EIF2S1/HDAC4/HFE/HSF1/IL10/MEF2C/PRKN/TNFSF11	17
GO:0060348	BP	GO:0060348	bone development	17/386	217/18670	2.91402914038587e-06	2.15399580903377e-05	1.04892492449408e-05	BMP2/FAM20C/GH1/GHRL/GREM1/IGF1/LEP/MEF2C/PTH/RYR1/SFRP2/SRF/TGFB1/TMEM38B/TNFSF11/TP53/TWIST1	17
GO:0019319	BP	GO:0019319	hexose biosynthetic process	11/386	92/18670	3.07187957559117e-06	2.26405585046486e-05	1.10252053510937e-05	ADIPOQ/FOXO1/INS/LEP/NLN/PCK1/PPARGC1A/RBP4/SESN2/SIRT1/TPI1	11
GO:0045833	BP	GO:0045833	negative regulation of lipid metabolic process	11/386	92/18670	3.07187957559117e-06	2.26405585046486e-05	1.10252053510937e-05	AKT1/BMP2/DKK3/INS/NFKB1/PDE3B/PIK3CG/PRKAA1/SIRT1/SOD1/TNF	11
GO:0046716	BP	GO:0046716	muscle cell cellular homeostasis	6/386	21/18670	3.13428012400812e-06	2.30668417860044e-05	1.12327912511376e-05	DMD/MSTN/SOD1/SRF/TGFB1/TRIM32	6
GO:0034248	BP	GO:0034248	regulation of cellular amide metabolic process	27/386	483/18670	3.15330784642175e-06	2.31731460341691e-05	1.12845579142908e-05	AKT1/AKT2/CALR/CLU/EEF2/EIF2B5/EIF2S1/EIF3E/EIF3K/EIF4EBP1/EIF4EBP2/FOXO3/FTO/IFNG/IGF1/IL6/KHDRBS1/MIR21/MIR27A/MTOR/NFE2L2/PDP1/PRKAA1/RPS6KA1/RPS6KB1/SESN2/TNF	27
GO:0097755	BP	GO:0097755	positive regulation of blood vessel diameter	9/386	59/18670	3.17105349247963e-06	2.32697336109971e-05	1.13315928789395e-05	AGT/APLN/BDKRB2/EGFR/INS/LEP/NOS1/SOD1/SOD2	9
GO:0046887	BP	GO:0046887	positive regulation of hormone secretion	13/386	131/18670	3.30970367315912e-06	2.42519735818732e-05	1.1809911352432e-05	APLN/CD38/EGFR/GHRH/GHRL/HFE/INS/LEP/MCU/RBP4/RETN/SRI/TNFSF11	13
GO:0001890	BP	GO:0001890	placenta development	14/386	152/18670	3.38537307179319e-06	2.4770544502151e-05	1.20624382891679e-05	AKT1/EGFR/FZD5/GHRL/GHSR/HSF1/IGF2/IL10/KRT19/LEP/RPS6/SOCS3/SOD1/VDR	14
GO:0050729	BP	GO:0050729	positive regulation of inflammatory response	14/386	153/18670	3.65747239813443e-06	2.67228041112249e-05	1.30131243371409e-05	AGT/CD6/EGFR/FABP4/IL15/IL2/IL6/MIR21/NFKBIA/OSM/PIK3CG/TLR9/TNF/TNFSF11	14
GO:0046165	BP	GO:0046165	alcohol biosynthetic process	15/386	175/18670	3.72554694464793e-06	2.71809023840403e-05	1.32362030888304e-05	ACLY/BMP2/DKK3/IFNG/LEP/NFKB1/PCK1/PRKAA1/PRKAA2/PTH/QDPR/SCD/SOD1/TNF/VDR	15
GO:0070167	BP	GO:0070167	regulation of biomineral tissue development	11/386	94/18670	3.80278037271633e-06	2.77044057124694e-05	1.3491131945675e-05	ACVR2A/ACVR2B/AHSG/BMP2/FAM20C/GREM1/KL/MEF2C/PTH/TGFB1/TWIST1	11
GO:0001818	BP	GO:0001818	negative regulation of cytokine production	20/386	296/18670	3.88199952641387e-06	2.82408483533072e-05	1.37523618209497e-05	ADIPOQ/AGER/CD274/GHRL/GHSR/HFE/HSF1/IFNG/IGF1/IL10/IL4/IL6/MIR21/NDRG2/NFKB1/NLRP3/TGFB1/TLR9/TNF/TWIST1	20
GO:0048872	BP	GO:0048872	homeostasis of number of cells	18/386	246/18670	3.93080312896278e-06	2.85547997414308e-05	1.39052457934724e-05	ACVR2A/AKT1/BAX/BCL2/EPO/FOXO3/HSPA1A/IL2/IL6/MEF2C/PIK3CB/PIK3CD/PTH/RPS6/SOD1/SRF/TGFB1/VEGFA	18
GO:0050796	BP	GO:0050796	regulation of insulin secretion	15/386	176/18670	3.99719232767515e-06	2.89954152205532e-05	1.41198110011813e-05	ARNTL/CD38/FKBP1B/GHRL/GHSR/IFNG/ITPR1/ITPR2/LEP/MCU/PRKN/RBP4/SNAP25/SRI/TNF	15
GO:0006809	BP	GO:0006809	nitric oxide biosynthetic process	10/386	77/18670	4.06215085033118e-06	2.93987079952615e-05	1.43162012826692e-05	AGT/AKT1/CAV1/CLU/ICAM1/IFNG/IL10/MTOR/NOS1/TNF	10
GO:0005978	BP	GO:0005978	glycogen biosynthetic process	8/386	46/18670	4.07604713304556e-06	2.93987079952615e-05	1.43162012826692e-05	AKT1/AKT2/IGF1/IGF2/INS/MTOR/PTH/SORBS1	8
GO:0009250	BP	GO:0009250	glucan biosynthetic process	8/386	46/18670	4.07604713304556e-06	2.93987079952615e-05	1.43162012826692e-05	AKT1/AKT2/IGF1/IGF2/INS/MTOR/PTH/SORBS1	8
GO:0010883	BP	GO:0010883	regulation of lipid storage	8/386	46/18670	4.07604713304556e-06	2.93987079952615e-05	1.43162012826692e-05	CRP/FTO/IL6/LEP/NFKB1/NFKBIA/SIRT1/TNF	8
GO:0001667	BP	GO:0001667	ameboidal-type cell migration	26/386	461/18670	4.10293712466147e-06	2.9546172365737e-05	1.43880115680086e-05	AGT/AKT1/ATP5F1A/ATP5F1B/CALR/CAP1/GPC3/GREM1/IFNG/IL4/ILK/INSL3/MEF2C/MIR21/MIR23A/MIR27A/MIR424/MIR494/MTOR/NFE2L2/PIK3CA/SIRT1/SRF/TGFB1/TWIST1/VEGFA	26
GO:1901797	BP	GO:1901797	negative regulation of signal transduction by p53 class mediator	7/386	33/18670	4.10818021620117e-06	2.9546172365737e-05	1.43880115680086e-05	BCL2/BDKRB2/MIR21/PRKN/RRM2B/SIRT1/TWIST1	7
GO:1905953	BP	GO:1905953	negative regulation of lipid localization	9/386	61/18670	4.21985133067399e-06	3.03062050112041e-05	1.47581224019833e-05	AKT1/AKT2/CRP/IL6/LEP/MIR27A/NFKB1/NFKBIA/TNF	9
GO:0032469	BP	GO:0032469	endoplasmic reticulum calcium ion homeostasis	6/386	22/18670	4.23480082938624e-06	3.03274121719218e-05	1.47684495898828e-05	ATP2A1/ATP2A2/BAX/BCL2/FIS1/ITPR1	6
GO:0051195	BP	GO:0051195	negative regulation of cofactor metabolic process	6/386	22/18670	4.23480082938624e-06	3.03274121719218e-05	1.47684495898828e-05	ACTN3/HDAC4/MMP3/MYOG/PPARGC1A/TP53	6
GO:0042035	BP	GO:0042035	regulation of cytokine biosynthetic process	12/386	114/18670	4.2634978167099e-06	3.04897382762168e-05	1.48474970494818e-05	AGER/GHRL/GHSR/IFNG/IL10/IL1A/IL4/IL6/NFKB1/TLR9/TNF/UBE2J1	12
GO:0010631	BP	GO:0010631	epithelial cell migration	22/386	351/18670	4.34583358080049e-06	3.10346533679764e-05	1.51128527289508e-05	AGT/AKT1/ATP5F1A/ATP5F1B/CALR/GREM1/IFNG/IL4/INSL3/MEF2C/MIR21/MIR23A/MIR27A/MIR424/MIR494/MTOR/NFE2L2/PIK3CA/SIRT1/SRF/TGFB1/VEGFA	22
GO:0097191	BP	GO:0097191	extrinsic apoptotic signaling pathway	17/386	224/18670	4.47486215627405e-06	3.19110057293675e-05	1.55396074285873e-05	AGT/AKT1/AR/BAX/BCL2/CAV1/FOXO3/HSPA1A/ICAM1/IFNG/IGF1/IL1A/IL2/LMNA/SFRP2/TGFB1/TNF	17
GO:0000271	BP	GO:0000271	polysaccharide biosynthetic process	10/386	78/18670	4.57486962945805e-06	3.24411512574192e-05	1.57977708176015e-05	AKT1/AKT2/IGF1/IGF2/INS/MTOR/NFKB1/PTH/SORBS1/TGFB1	10
GO:0014743	BP	GO:0014743	regulation of muscle hypertrophy	10/386	78/18670	4.57486962945805e-06	3.24411512574192e-05	1.57977708176015e-05	AGT/AKAP6/FOXO1/IGF1/LMCD1/LMNA/MIR21/MSTN/MTOR/TRIM63	10
GO:0032413	BP	GO:0032413	negative regulation of ion transmembrane transporter activity	10/386	78/18670	4.57486962945805e-06	3.24411512574192e-05	1.57977708176015e-05	CALM3/CASQ2/CAV1/EPO/FKBP1B/PLN/SLN/SRI/TLR9/TRDN	10
GO:0061333	BP	GO:0061333	renal tubule morphogenesis	10/386	78/18670	4.57486962945805e-06	3.24411512574192e-05	1.57977708176015e-05	AGT/BCL2/BMP2/CTNNB1/GPC3/ILK/KLHL3/MEF2C/TGFB1/VEGFA	10
GO:0045926	BP	GO:0045926	negative regulation of growth	18/386	249/18670	4.65760853877438e-06	3.29816089244304e-05	1.60609558782151e-05	AGT/BCL2/ESR2/GDF15/GPC3/HSPA1A/MSTN/MT1A/MT2A/MYOZ1/NPPB/RBP4/SESN2/SFRP2/SIRT1/SOCS2/TGFB1/TP53	18
GO:0090277	BP	GO:0090277	positive regulation of peptide hormone secretion	11/386	96/18670	4.68144375949363e-06	3.310402747972e-05	1.61205696775202e-05	APLN/CD38/EGFR/GHRH/GHRL/HFE/INS/MCU/RBP4/SRI/TNFSF11	11
GO:0051188	BP	GO:0051188	cofactor biosynthetic process	21/386	326/18670	4.70454118638075e-06	3.32208941876272e-05	1.6177479910239e-05	ACLY/ACTN3/GGT1/HACD1/HDAC4/IFNG/IGF1/INS/MYOG/NFE2L2/NUP62/PDP1/PFKFB3/PPARGC1A/PRKAA1/PRKAA2/QDPR/SCD/SOD1/TP53/TPI1	21
GO:0070169	BP	GO:0070169	positive regulation of biomineral tissue development	8/386	47/18670	4.82437376104179e-06	3.40195728533156e-05	1.65664100815925e-05	ACVR2A/ACVR2B/BMP2/FAM20C/KL/MEF2C/PTH/TGFB1	8
GO:0060393	BP	GO:0060393	regulation of pathway-restricted SMAD protein phosphorylation	9/386	62/18670	4.84739064178797e-06	3.4134271705961e-05	1.66222646402904e-05	ACVR2A/BMP2/DKK1/GDF11/GDF15/GREM1/HFE/MSTN/TGFB1	9
GO:0051099	BP	GO:0051099	positive regulation of binding	15/386	179/18670	4.92144181532984e-06	3.46075240866588e-05	1.68527229427663e-05	ACE/BMP2/CALM3/CAV1/CTNNB1/EIF2S1/EIF3E/HFE/HSF1/IFNG/IGF1/MEF2C/PRKN/TGFB1/TWIST1	15
GO:0090132	BP	GO:0090132	epithelium migration	22/386	354/18670	4.98121893182206e-06	3.49792262767949e-05	1.70337296513623e-05	AGT/AKT1/ATP5F1A/ATP5F1B/CALR/GREM1/IFNG/IL4/INSL3/MEF2C/MIR21/MIR23A/MIR27A/MIR424/MIR494/MTOR/NFE2L2/PIK3CA/SIRT1/SRF/TGFB1/VEGFA	22
GO:0042533	BP	GO:0042533	tumor necrosis factor biosynthetic process	7/386	34/18670	5.08194182699549e-06	3.55384479630556e-05	1.73060521705503e-05	AGER/GHRL/GHSR/IFNG/IL10/IL4/UBE2J1	7
GO:0042534	BP	GO:0042534	regulation of tumor necrosis factor biosynthetic process	7/386	34/18670	5.08194182699549e-06	3.55384479630556e-05	1.73060521705503e-05	AGER/GHRL/GHSR/IFNG/IL10/IL4/UBE2J1	7
GO:0043276	BP	GO:0043276	anoikis	7/386	34/18670	5.08194182699549e-06	3.55384479630556e-05	1.73060521705503e-05	AKT1/BCL2/CAV1/CEACAM5/MTOR/NTRK2/PIK3CA	7
GO:0006446	BP	GO:0006446	regulation of translational initiation	10/386	79/18670	5.14274318258739e-06	3.59139634408313e-05	1.74889158244721e-05	EIF2B5/EIF2S1/EIF3E/EIF3K/EIF4EBP1/EIF4EBP2/KHDRBS1/MTOR/RPS6KB1/TNF	10
GO:1901796	BP	GO:1901796	regulation of signal transduction by p53 class mediator	15/386	180/18670	5.26939831087548e-06	3.67476935997054e-05	1.78949149170784e-05	AKT1/ANKRD1/BCL2/BDKRB2/BLM/MIR21/PRKAA1/PRKAA2/PRKAB1/PRKN/RRM2B/SIRT1/TP53/TWIST1/WRN	15
GO:0009132	BP	GO:0009132	nucleoside diphosphate metabolic process	14/386	158/18670	5.33185875748719e-06	3.71320631926381e-05	1.80820902330905e-05	ACTN3/AK1/HDAC4/IFNG/IGF1/INS/MYOG/NUP62/PFKFB3/PPARGC1A/PRKAA1/PRKAA2/TP53/TPI1	14
GO:0002637	BP	GO:0002637	regulation of immunoglobulin production	9/386	63/18670	5.55330117132624e-06	3.86210326302964e-05	1.88071692459742e-05	IL10/IL2/IL4/IL5/IL6/RBP4/TGFB1/TLR9/TNF	9
GO:0010508	BP	GO:0010508	positive regulation of autophagy	12/386	117/18670	5.59646461057901e-06	3.88338210544161e-05	1.89107901911807e-05	FOXO1/FOXO3/IFNG/IL4/MFN2/PIK3CB/PRKAA1/PRKAA2/PRKN/SESN1/SESN2/SIRT1	12
GO:0045766	BP	GO:0045766	positive regulation of angiogenesis	16/386	204/18670	5.61496609070558e-06	3.88338210544161e-05	1.89107901911807e-05	CXCL8/GHRL/GHSR/IL10/IL1A/MIR21/MIR23A/MIR27A/NFE2L2/RUNX1/S100A1/SFRP2/SIRT1/STIM1/TWIST1/VEGFA	16
GO:0045821	BP	GO:0045821	positive regulation of glycolytic process	6/386	23/18670	5.62998236409948e-06	3.88338210544161e-05	1.89107901911807e-05	IFNG/IGF1/INS/PFKFB3/PRKAA1/PRKAA2	6
GO:0050995	BP	GO:0050995	negative regulation of lipid catabolic process	6/386	23/18670	5.62998236409948e-06	3.88338210544161e-05	1.89107901911807e-05	AKT1/INS/PDE3B/PIK3CG/PRKAA1/TNF	6
GO:0051152	BP	GO:0051152	positive regulation of smooth muscle cell differentiation	6/386	23/18670	5.62998236409948e-06	3.88338210544161e-05	1.89107901911807e-05	MIR21/MIR424/PIAS1/SIRT1/SOD2/TGFB1	6
GO:1902254	BP	GO:1902254	negative regulation of intrinsic apoptotic signaling pathway by p53 class mediator	6/386	23/18670	5.62998236409948e-06	3.88338210544161e-05	1.89107901911807e-05	BCL2/BDKRB2/MIR21/PRKN/RRM2B/SIRT1	6
GO:0006111	BP	GO:0006111	regulation of gluconeogenesis	8/386	48/18670	5.68581030242366e-06	3.90590446862147e-05	1.90204666724384e-05	ADIPOQ/FOXO1/INS/LEP/NLN/PPARGC1A/SESN2/SIRT1	8
GO:0055010	BP	GO:0055010	ventricular cardiac muscle tissue morphogenesis	8/386	48/18670	5.68581030242366e-06	3.90590446862147e-05	1.90204666724384e-05	DSP/MYBPC3/MYH6/RYR2/TGFB1/TNNI1/TNNI3/TNNT2	8
GO:0090199	BP	GO:0090199	regulation of release of cytochrome c from mitochondria	8/386	48/18670	5.68581030242366e-06	3.90590446862147e-05	1.90204666724384e-05	AKT1/BAX/CLU/IGF1/LMNA/OPA1/PRKN/TP53	8
GO:0046364	BP	GO:0046364	monosaccharide biosynthetic process	11/386	98/18670	5.73252063213596e-06	3.93264916093344e-05	1.91507045041291e-05	ADIPOQ/FOXO1/INS/LEP/NLN/PCK1/PPARGC1A/RBP4/SESN2/SIRT1/TPI1	11
GO:0043462	BP	GO:0043462	regulation of ATPase activity	10/386	80/18670	5.77066723558527e-06	3.95345440963674e-05	1.92520192041563e-05	ATP2A1/MYBPC3/MYH6/PLN/RYR2/SLN/TLR9/TNNI3/TNNT2/TNNT3	10
GO:0046631	BP	GO:0046631	alpha-beta T cell activation	13/386	138/18670	5.9040765938582e-06	4.03937906069649e-05	1.96704439185732e-05	AGER/BCL2/CD274/HFE/IFNG/IL15/IL2/IL6/INS/MIR21/MTOR/NLRP3/RUNX1	13
GO:0008202	BP	GO:0008202	steroid metabolic process	21/386	331/18670	5.95402905693747e-06	4.06805012322647e-05	1.9810062537947e-05	ACLY/AFP/AGT/BMP2/CAT/DKK3/ESR1/HSD11B1/IFNG/IL4/LEP/MIR27A/NFKB1/PPARGC1A/PRKAA1/PRKAA2/SCD/SIRT1/SOD1/TNF/VDR	21
GO:0009166	BP	GO:0009166	nucleotide catabolic process	15/386	182/18670	6.03181618220732e-06	4.11563598073417e-05	2.00417899711385e-05	ACTN3/HDAC4/IFNG/IGF1/INS/MYOG/NUDT3/NUP62/PFKFB3/PPARGC1A/PRKAA1/PRKAA2/SMUG1/TP53/TPI1	15
GO:0030240	BP	GO:0030240	skeletal muscle thin filament assembly	5/386	14/18670	6.31944836218311e-06	4.2945068439782e-05	2.09128320870774e-05	ACTA1/MYBPC1/MYBPC3/TCAP/TTN	5
GO:0070885	BP	GO:0070885	negative regulation of calcineurin-NFAT signaling cascade	5/386	14/18670	6.31944836218311e-06	4.2945068439782e-05	2.09128320870774e-05	ACTN3/FHL2/MTOR/MYOZ1/MYOZ2	5
GO:0106057	BP	GO:0106057	negative regulation of calcineurin-mediated signaling	5/386	14/18670	6.31944836218311e-06	4.2945068439782e-05	2.09128320870774e-05	ACTN3/FHL2/MTOR/MYOZ1/MYOZ2	5
GO:0045670	BP	GO:0045670	regulation of osteoclast differentiation	9/386	64/18670	6.3455066307275e-06	4.30642705032997e-05	2.09708795609631e-05	CTNNB1/FOS/FSTL3/IFNG/IL4/MTOR/PIAS3/TNF/TNFSF11	9
GO:0030522	BP	GO:0030522	intracellular receptor signaling pathway	19/386	280/18670	6.36968821895854e-06	4.31704338271506e-05	2.10225775986229e-05	AR/ARNTL/CALR/CTNNB1/ESR1/ESR2/FHL2/HSPA1A/LEP/NCOR2/NFKBIA/NR3C1/PIAS1/PIAS2/PPARGC1A/RUNX1/SIRT1/TWIST1/VDR	19
GO:0048708	BP	GO:0048708	astrocyte differentiation	10/386	81/18670	6.46387704557267e-06	4.36333275599672e-05	2.12479915811882e-05	AGER/BMP2/C1QA/CNTF/EGFR/EIF2B5/IFNG/IL6/S100B/TNF	10
GO:0110110	BP	GO:0110110	positive regulation of animal organ morphogenesis	10/386	81/18670	6.46387704557267e-06	4.36333275599672e-05	2.12479915811882e-05	AGT/AR/BAX/BMP2/CTNNB1/DKK1/TGFB1/TWIST1/VDR/VEGFA	10
GO:1902930	BP	GO:1902930	regulation of alcohol biosynthetic process	10/386	81/18670	6.46387704557267e-06	4.36333275599672e-05	2.12479915811882e-05	BMP2/DKK3/IFNG/NFKB1/PRKAA1/PTH/SCD/SOD1/TNF/VDR	10
GO:0043401	BP	GO:0043401	steroid hormone mediated signaling pathway	15/386	184/18670	6.89103774255807e-06	4.64547824351648e-05	2.26219470594292e-05	AR/ARNTL/CALR/CTNNB1/ESR1/ESR2/FHL2/NCOR2/NR3C1/PIAS1/PIAS2/PPARGC1A/RUNX1/SIRT1/VDR	15
GO:0072073	BP	GO:0072073	kidney epithelium development	13/386	140/18670	6.91791578467253e-06	4.65738777727088e-05	2.26799425612854e-05	ADIPOQ/AGT/BCL2/BMP2/CAT/CTNNB1/GDF11/GPC3/ILK/KLHL3/MEF2C/TGFB1/VEGFA	13
GO:0055024	BP	GO:0055024	regulation of cardiac muscle tissue development	11/386	100/18670	6.98389421141199e-06	4.69555440597061e-05	2.28658014564567e-05	AKAP6/BMP2/DKK1/FGF9/GREM1/IGF1/JPH2/MEF2C/MTOR/RBP4/TGFB1	11
GO:0033673	BP	GO:0033673	negative regulation of kinase activity	18/386	257/18670	7.22412226248921e-06	4.83699981605038e-05	2.3554593957657e-05	ADIPOQ/AHSG/AKT1/CAV1/DTNBP1/DUSP1/FABP4/GADD45A/IFNG/IGF1R/ILK/MSTN/NUP62/PRKN/SFRP2/SIRT1/SOCS3/WNK1	18
GO:0030279	BP	GO:0030279	negative regulation of ossification	10/386	82/18670	7.22796382016856e-06	4.83699981605038e-05	2.3554593957657e-05	AHSG/BCL2/DKK1/GREM1/HDAC4/MEF2C/PTH/TGFB1/TNF/TWIST1	10
GO:0046209	BP	GO:0046209	nitric oxide metabolic process	10/386	82/18670	7.22796382016856e-06	4.83699981605038e-05	2.3554593957657e-05	AGT/AKT1/CAV1/CLU/ICAM1/IFNG/IL10/MTOR/NOS1/TNF	10
GO:0060389	BP	GO:0060389	pathway-restricted SMAD protein phosphorylation	9/386	65/18670	7.23253928191077e-06	4.83699981605038e-05	2.3554593957657e-05	ACVR2A/BMP2/DKK1/GDF11/GDF15/GREM1/HFE/MSTN/TGFB1	9
GO:0042104	BP	GO:0042104	positive regulation of activated T cell proliferation	6/386	24/18670	7.37638472008153e-06	4.92668443127242e-05	2.39913284575828e-05	AGER/EPO/IGF1/IGF2/IL2/MIR21	6
GO:0030111	BP	GO:0030111	regulation of Wnt signaling pathway	22/386	363/18670	7.42681040709928e-06	4.95381971217599e-05	2.41234683269063e-05	ARNTL/ATP6AP2/BMP2/CAV1/CTNNB1/DKK1/DKK3/EGFR/ESR1/FGF9/FOXO1/FOXO3/FZD1/GPC3/GREM1/IGFBP1/ILK/NFKB1/PRKN/RUNX1/SFRP2/WNK1	22
GO:0046627	BP	GO:0046627	negative regulation of insulin receptor signaling pathway	7/386	36/18670	7.6099284474997e-06	5.06927512919084e-05	2.46856981328643e-05	AHSG/MSTN/PRKAA1/RPS6KB1/SOCS2/SOCS3/TRIM72	7
GO:0071229	BP	GO:0071229	cellular response to acid chemical	16/386	209/18670	7.64477338679578e-06	5.0857860846894e-05	2.4766101041157e-05	AKT1/EGFR/HSF1/LEP/MTOR/MYOG/NTRK2/OPA1/PCK1/PPARGC1A/PRKAA1/PRKAA2/SESN1/SESN2/TNF/VEGFA	16
GO:0051170	BP	GO:0051170	import into nucleus	14/386	163/18670	7.65508659999989e-06	5.08595503936918e-05	2.47669237947296e-05	AGT/AKT1/ARNTL/FGF9/FLNA/IFNG/LEP/LMNA/NFKBIA/NUP62/SMN1/SMN2/TGFB1/TP53	14
GO:0006066	BP	GO:0006066	alcohol metabolic process	22/386	364/18670	7.75686520796013e-06	5.14681240045229e-05	2.50632790736549e-05	ACLY/BMP2/CAT/DKK3/IFNG/IGF1/IL4/LEP/NFKB1/NUDT3/PCK1/PRKAA1/PRKAA2/PTH/QDPR/RBP4/SCD/SOD1/TNF/TPI1/TTR/VDR	22
GO:0002931	BP	GO:0002931	response to ischemia	8/386	50/18670	7.80316338498227e-06	5.1572279835909e-05	2.51139995286874e-05	AIFM1/BCL2/CAV1/EEF2/EIF4EBP1/PPARGC1A/SQSTM1/TP53	8
GO:0010718	BP	GO:0010718	positive regulation of epithelial to mesenchymal transition	8/386	50/18670	7.80316338498227e-06	5.1572279835909e-05	2.51139995286874e-05	BMP2/CTNNB1/IL6/MIR21/MTOR/PDPN/TGFB1/TWIST1	8
GO:2000725	BP	GO:2000725	regulation of cardiac muscle cell differentiation	8/386	50/18670	7.80316338498227e-06	5.1572279835909e-05	2.51139995286874e-05	AKAP6/BMP2/DKK1/GREM1/IGF1/MEF2C/MTOR/TGFB1	8
GO:0048145	BP	GO:0048145	regulation of fibroblast proliferation	10/386	83/18670	8.06889150940767e-06	5.32588974824611e-05	2.59353267012568e-05	AGT/BAX/CTNNB1/EGFR/ESR1/IGF1/MIR494/TGFB1/TP53/TRIM32	10
GO:0050707	BP	GO:0050707	regulation of cytokine secretion	16/386	210/18670	8.12172297083969e-06	5.35377201311153e-05	2.6071104136134e-05	AGER/CD274/CRP/FZD5/GHRL/GHSR/IFNG/IL10/IL1A/INS/NLRP3/OSM/SAA1/TLR9/TNF/TWIST1	16
GO:0051348	BP	GO:0051348	negative regulation of transferase activity	19/386	285/18670	8.20692084883263e-06	5.39978880574002e-05	2.62951907408101e-05	ADIPOQ/AHSG/AKT1/CAV1/DTNBP1/DUSP1/FABP4/GADD45A/IFNG/IGF1R/ILK/MSTN/NUP62/PRKN/SFRP2/SIRT1/SOCS3/TP53/WNK1	19
GO:0045428	BP	GO:0045428	regulation of nitric oxide biosynthetic process	9/386	66/18670	8.22357076823539e-06	5.39978880574002e-05	2.62951907408101e-05	AGT/AKT1/CAV1/CLU/ICAM1/IFNG/IL10/MTOR/TNF	9
GO:1905207	BP	GO:1905207	regulation of cardiocyte differentiation	9/386	66/18670	8.22357076823539e-06	5.39978880574002e-05	2.62951907408101e-05	AKAP6/BMP2/DKK1/EGFR/GREM1/IGF1/MEF2C/MTOR/TGFB1	9
GO:0001823	BP	GO:0001823	mesonephros development	11/386	102/18670	8.46698199297392e-06	5.55240738735099e-05	2.70383929026773e-05	AGT/BCL2/BMP2/CAT/CTNNB1/GDF11/GPC3/ILK/REN/TGFB1/VEGFA	11
GO:0060828	BP	GO:0060828	regulation of canonical Wnt signaling pathway	19/386	286/18670	8.62710033109985e-06	5.65008021684467e-05	2.75140273717515e-05	ARNTL/BMP2/CAV1/CTNNB1/DKK1/DKK3/EGFR/FGF9/FOXO1/FOXO3/FZD1/GPC3/GREM1/IGFBP1/ILK/NFKB1/PRKN/SFRP2/WNK1	19
GO:1905477	BP	GO:1905477	positive regulation of protein localization to membrane	12/386	122/18670	8.64030504178272e-06	5.65140779964469e-05	2.75204922621771e-05	AKT1/AKT2/BCL2/EGFR/FIS1/IFNG/PRKN/SORBS1/SQSTM1/TGFB1/TNF/TP53	12
GO:0032386	BP	GO:0032386	regulation of intracellular transport	24/386	423/18670	8.74537100485361e-06	5.71273847552195e-05	2.78191524280601e-05	ADIPOQ/AKT2/ATP2A1/ATP2A2/CALM3/DTNBP1/FIS1/FLNA/FZD5/HAX1/IFNG/KHDRBS1/LEP/MYBPC3/NUP62/PLN/PRKAA1/PRKN/SAR1A/SLC2A4/TGFB1/TP53/UBE2D3/UBE2J1	24
GO:0009108	BP	GO:0009108	coenzyme biosynthetic process	18/386	261/18670	8.93361137804679e-06	5.82676643417141e-05	2.83744309825261e-05	ACLY/ACTN3/HACD1/HDAC4/IFNG/IGF1/INS/MYOG/NUP62/PDP1/PFKFB3/PPARGC1A/PRKAA1/PRKAA2/QDPR/SCD/TP53/TPI1	18
GO:1901292	BP	GO:1901292	nucleoside phosphate catabolic process	15/386	188/18670	8.94298012839599e-06	5.82676643417141e-05	2.83744309825261e-05	ACTN3/HDAC4/IFNG/IGF1/INS/MYOG/NUDT3/NUP62/PFKFB3/PPARGC1A/PRKAA1/PRKAA2/SMUG1/TP53/TPI1	15
GO:0048144	BP	GO:0048144	fibroblast proliferation	10/386	84/18670	8.99301395937989e-06	5.85182478489378e-05	2.84964568867975e-05	AGT/BAX/CTNNB1/EGFR/ESR1/IGF1/MIR494/TGFB1/TP53/TRIM32	10
GO:0046006	BP	GO:0046006	regulation of activated T cell proliferation	7/386	37/18670	9.2200309210007e-06	5.98414330379712e-05	2.91408044378361e-05	AGER/CD274/EPO/IGF1/IGF2/IL2/MIR21	7
GO:0071276	BP	GO:0071276	cellular response to cadmium ion	7/386	37/18670	9.2200309210007e-06	5.98414330379712e-05	2.91408044378361e-05	AKT1/EGFR/FOS/HSF1/MT1A/MT2A/SOD1	7
GO:0030812	BP	GO:0030812	negative regulation of nucleotide catabolic process	5/386	15/18670	9.31858930575019e-06	6.03262324326158e-05	2.93768857553066e-05	ACTN3/HDAC4/MYOG/PPARGC1A/TP53	5
GO:0051198	BP	GO:0051198	negative regulation of coenzyme metabolic process	5/386	15/18670	9.31858930575019e-06	6.03262324326158e-05	2.93768857553066e-05	ACTN3/HDAC4/MYOG/PPARGC1A/TP53	5
GO:0042089	BP	GO:0042089	cytokine biosynthetic process	12/386	123/18670	9.39879403716102e-06	6.07676504499822e-05	2.95918417726741e-05	AGER/GHRL/GHSR/IFNG/IL10/IL1A/IL4/IL6/NFKB1/TLR9/TNF/UBE2J1	12
GO:0032104	BP	GO:0032104	regulation of response to extracellular stimulus	6/386	25/18670	9.53740938016053e-06	6.15065584516475e-05	2.99516656017662e-05	CCK/GHRL/GHSR/LEP/MTOR/NPY	6
GO:0032107	BP	GO:0032107	regulation of response to nutrient levels	6/386	25/18670	9.53740938016053e-06	6.15065584516475e-05	2.99516656017662e-05	CCK/GHRL/GHSR/LEP/MTOR/NPY	6
GO:2001057	BP	GO:2001057	reactive nitrogen species metabolic process	10/386	85/18670	1.00070924158349e-05	6.44533238910333e-05	3.13866431922733e-05	AGT/AKT1/CAV1/CLU/ICAM1/IFNG/IL10/MTOR/NOS1/TNF	10
GO:0007612	BP	GO:0007612	learning	13/386	145/18670	1.01533594205107e-05	6.53121949492392e-05	3.18048850737572e-05	AGT/BCHE/CCK/DKK1/FOS/JPH3/JPH4/MTOR/NTRK2/PIAS1/PRKN/SNAP25/SRF	13
GO:0042107	BP	GO:0042107	cytokine metabolic process	12/386	124/18670	1.02149803876202e-05	6.55550982481889e-05	3.19231709698771e-05	AGER/GHRL/GHSR/IFNG/IL10/IL1A/IL4/IL6/NFKB1/TLR9/TNF/UBE2J1	12
GO:0090100	BP	GO:0090100	positive regulation of transmembrane receptor protein serine/threonine kinase signaling pathway	11/386	104/18670	1.02170524959598e-05	6.55550982481889e-05	3.19231709698771e-05	ACVR2A/ACVR2B/BMP2/FGF9/GDF11/GDF15/GPC3/HFE/ILK/MSTN/TGFB1	11
GO:0045666	BP	GO:0045666	positive regulation of neuron differentiation	22/386	371/18670	1.04654569123177e-05	6.70638151440788e-05	3.26578663436876e-05	AGT/ANKRD1/BCL2/BMP2/CNTF/CXCL12/DKK1/EPO/FKBP1B/FZD1/IL2/ILK/MEF2C/MTOR/NFE2L2/NTRK2/OPA1/PRKN/SOCS2/SRF/TRIM32/VEGFA	22
GO:0048568	BP	GO:0048568	embryonic organ development	24/386	428/18670	1.06341445084067e-05	6.80585248538026e-05	3.31422571687717e-05	AKT1/CTNNB1/CXCL8/EGFR/ERCC1/FGF9/FZD5/HSF1/IGF2/IL10/KRT19/MEF2C/MYF5/RBP4/RYR2/SOCS3/SOD1/SRF/TCAP/TGFB1/TNF/TP53/TWIST1/VEGFA	24
GO:0010632	BP	GO:0010632	regulation of epithelial cell migration	19/386	291/18670	1.10329575484047e-05	7.04438500933642e-05	3.43038318971475e-05	AGT/AKT1/ATP5F1A/ATP5F1B/CALR/IFNG/IL4/INSL3/MEF2C/MIR21/MIR23A/MIR27A/MIR424/MIR494/MTOR/NFE2L2/SIRT1/TGFB1/VEGFA	19
GO:0051052	BP	GO:0051052	regulation of DNA metabolic process	24/386	429/18670	1.10536591364581e-05	7.04438500933642e-05	3.43038318971475e-05	ADIPOQ/AIFM1/AKT1/ANKRD1/BAX/BLM/CTNNB1/DUSP1/EGFR/ERCC1/GREM1/HSF1/IL10/IL2/IL4/IL6/PIK3CA/PPARGC1A/SIRT1/TGFB1/TP53/TWIST1/WAS/WRN	24
GO:0010831	BP	GO:0010831	positive regulation of myotube differentiation	7/386	38/18670	1.11026775441401e-05	7.04438500933642e-05	3.43038318971475e-05	BCL2/GDF15/MTOR/MYF5/MYF6/MYOD1/MYOG	7
GO:0032350	BP	GO:0032350	regulation of hormone metabolic process	7/386	38/18670	1.11026775441401e-05	7.04438500933642e-05	3.43038318971475e-05	BMP2/DKK3/IFNG/NFKB1/PPARGC1A/TNF/VDR	7
GO:0060416	BP	GO:0060416	response to growth hormone	7/386	38/18670	1.11026775441401e-05	7.04438500933642e-05	3.43038318971475e-05	AKT1/GDF15/GH1/GHR/GHRL/GHSR/SOCS2	7
GO:1900077	BP	GO:1900077	negative regulation of cellular response to insulin stimulus	7/386	38/18670	1.11026775441401e-05	7.04438500933642e-05	3.43038318971475e-05	AHSG/MSTN/PRKAA1/RPS6KB1/SOCS2/SOCS3/TRIM72	7
GO:0001776	BP	GO:0001776	leukocyte homeostasis	10/386	86/18670	1.11183133652106e-05	7.04438500933642e-05	3.43038318971475e-05	AKT1/BAX/BCL2/IL2/IL6/MEF2C/PIK3CB/PIK3CD/RPS6/TGFB1	10
GO:0034637	BP	GO:0034637	cellular carbohydrate biosynthetic process	10/386	86/18670	1.11183133652106e-05	7.04438500933642e-05	3.43038318971475e-05	AKT1/AKT2/IGF1/IGF2/INS/LEP/MTOR/PCK1/PTH/SORBS1	10
GO:0050728	BP	GO:0050728	negative regulation of inflammatory response	14/386	169/18670	1.15951517425295e-05	7.33730753569829e-05	3.57302680004961e-05	ADIPOQ/AGER/GHRL/GHSR/IGF1/IL10/IL2/IL4/INS/NFKB1/NLRP3/SAA1/SOCS3/SOD1	14
GO:0019359	BP	GO:0019359	nicotinamide nucleotide biosynthetic process	13/386	147/18670	1.17811547456725e-05	7.43639430638203e-05	3.62127878968762e-05	ACTN3/HDAC4/IFNG/IGF1/INS/MYOG/NUP62/PFKFB3/PPARGC1A/PRKAA1/PRKAA2/TP53/TPI1	13
GO:0019363	BP	GO:0019363	pyridine nucleotide biosynthetic process	13/386	147/18670	1.17811547456725e-05	7.43639430638203e-05	3.62127878968762e-05	ACTN3/HDAC4/IFNG/IGF1/INS/MYOG/NUP62/PFKFB3/PPARGC1A/PRKAA1/PRKAA2/TP53/TPI1	13
GO:0042698	BP	GO:0042698	ovulation cycle	9/386	69/18670	1.19226282219457e-05	7.51631026061816e-05	3.66019522393111e-05	AFP/EGFR/ESR1/FOXO3/LEP/MSTN/NCOR2/RETN/SIRT1	9
GO:0090101	BP	GO:0090101	negative regulation of transmembrane receptor protein serine/threonine kinase signaling pathway	12/386	126/18670	1.20354061100488e-05	7.57795931412289e-05	3.69021627992451e-05	CAV1/DKK1/FST/FSTL3/FZD1/GREM1/HSPA1A/PRDM16/SFRP2/SIRT1/TGFB1/TP53	12
GO:0042136	BP	GO:0042136	neurotransmitter biosynthetic process	11/386	106/18670	1.22735563789485e-05	7.71829615074174e-05	3.75855569132764e-05	AGT/AKT1/CAV1/CLU/ICAM1/IFNG/IL10/MTOR/NOS1/SLC22A2/TNF	11
GO:0046394	BP	GO:0046394	carboxylic acid biosynthetic process	25/386	462/18670	1.28023349465593e-05	8.04082055773961e-05	3.91561444132099e-05	ACLY/ACTN3/ADIPOQ/GGT1/GPT/HACD1/HDAC4/HPGD/IFNG/IGF1/INS/MTHFR/MYOG/NFKB1/NUP62/PFKFB3/PPARGC1A/PRKAA1/PRKAA2/PRKAB1/SCD/SIRT1/TGFB1/TP53/TPI1	25
GO:0003205	BP	GO:0003205	cardiac chamber development	14/386	171/18670	1.32590730965575e-05	8.30704753112696e-05	4.04525819772359e-05	DSP/FZD1/MEF2C/MYBPC3/MYH6/RBP4/RYR2/SFRP2/SRF/TGFB1/TNNI1/TNNI3/TNNT2/TP53	14
GO:0016241	BP	GO:0016241	regulation of macroautophagy	14/386	171/18670	1.32590730965575e-05	8.30704753112696e-05	4.04525819772359e-05	AKT1/IL4/MFN2/MTOR/PIK3CA/PRKAA1/PRKAA2/PRKAB1/PRKN/RHEB/SESN1/SESN2/SIRT1/TP53	14
GO:0016053	BP	GO:0016053	organic acid biosynthetic process	25/386	463/18670	1.327989466952e-05	8.3097954763729e-05	4.04659635643659e-05	ACLY/ACTN3/ADIPOQ/GGT1/GPT/HACD1/HDAC4/HPGD/IFNG/IGF1/INS/MTHFR/MYOG/NFKB1/NUP62/PFKFB3/PPARGC1A/PRKAA1/PRKAA2/PRKAB1/SCD/SIRT1/TGFB1/TP53/TPI1	25
GO:0014866	BP	GO:0014866	skeletal myofibril assembly	5/386	16/18670	1.33248002852155e-05	8.32758841063653e-05	4.05526092864733e-05	ACTA1/MYBPC1/MYBPC3/TCAP/TTN	5
GO:2000146	BP	GO:2000146	negative regulation of cell motility	21/386	349/18670	1.33423933949512e-05	8.3282890129473e-05	4.0556020988682e-05	ADIPOQ/AKT1/BCL2/CALR/CXCL12/DUSP1/FOXO3/GREM1/IGFBP3/IL4/ILK/MEF2C/MIR21/MIR424/MIR494/NFE2L2/PPARGC1A/SFRP2/SRF/TGFB1/WAS	21
GO:0042391	BP	GO:0042391	regulation of membrane potential	24/386	434/18670	1.33854428686148e-05	8.34485809416974e-05	4.06367069500813e-05	AKAP6/AKT1/AKT2/ATP2A2/BAX/BCL2/CACNA2D1/CASQ2/CAV1/CCK/DMD/DSP/FKBP1B/FLNA/GHRL/MEF2C/NTRK2/PIAS3/PLN/PRKN/RYR2/SOD1/SRI/TRDN	24
GO:2001259	BP	GO:2001259	positive regulation of cation channel activity	9/386	70/18670	1.3435268489414e-05	8.36560560129031e-05	4.07377404676425e-05	AKAP6/CACNA2D1/CALM3/CASQ1/IFNG/JPH2/S100A1/STIM1/TRDN	9
GO:1904035	BP	GO:1904035	regulation of epithelial cell apoptotic process	10/386	88/18670	1.36631641928325e-05	8.49704282398044e-05	4.13777963967569e-05	CAST/EIF2S1/FOXO3/ICAM1/IL4/IL6/MTOR/NFE2L2/PPARGC1A/TNF	10
GO:0002763	BP	GO:0002763	positive regulation of myeloid leukocyte differentiation	8/386	54/18670	1.407127830703e-05	8.74009620643042e-05	4.25613862151082e-05	FOS/HAX1/IFNG/IL5/RUNX1/TGFB1/TNF/TNFSF11	8
GO:0002576	BP	GO:0002576	platelet degranulation	12/386	128/18670	1.41334396087875e-05	8.7571900321115e-05	4.26446275089707e-05	AHSG/ALB/CLU/FLNA/IGF1/IGF2/MMRN1/SOD1/TF/TGFB1/TTN/VEGFA	12
GO:0010595	BP	GO:0010595	positive regulation of endothelial cell migration	12/386	128/18670	1.41334396087875e-05	8.7571900321115e-05	4.26446275089707e-05	AGT/AKT1/ATP5F1A/ATP5F1B/CALR/MIR21/MIR23A/MIR27A/NFE2L2/SIRT1/TGFB1/VEGFA	12
GO:0030324	BP	GO:0030324	lung development	14/386	172/18670	1.41675057563058e-05	8.76755313389012e-05	4.26950923970874e-05	ACVR2B/CTNNB1/EGFR/EIF4EBP1/FGF9/FSTL3/GPC3/HSD11B1/PDPN/RBP4/SRF/TMEM38B/TNF/VEGFA	14
GO:0072525	BP	GO:0072525	pyridine-containing compound biosynthetic process	13/386	150/18670	1.46533069134637e-05	9.05710510445873e-05	4.41051150052652e-05	ACTN3/HDAC4/IFNG/IGF1/INS/MYOG/NUP62/PFKFB3/PPARGC1A/PRKAA1/PRKAA2/TP53/TPI1	13
GO:0006694	BP	GO:0006694	steroid biosynthetic process	15/386	196/18670	1.47392317388227e-05	9.09909104657967e-05	4.4309572697264e-05	ACLY/BMP2/DKK3/HSD11B1/IFNG/LEP/NFKB1/PPARGC1A/PRKAA1/PRKAA2/SCD/SIRT1/SOD1/TNF/VDR	15
GO:1901617	BP	GO:1901617	organic hydroxy compound biosynthetic process	18/386	271/18670	1.4900153664195e-05	9.18721669831339e-05	4.47387155591169e-05	ACLY/ACTN3/BMP2/DKK3/IFNG/LEP/NFKB1/PCK1/PRKAA1/PRKAA2/PTH/QDPR/SCD/SIRT1/SOD1/TNF/TP53/VDR	18
GO:0071479	BP	GO:0071479	cellular response to ionizing radiation	9/386	71/18670	1.51084726617912e-05	9.30431641632352e-05	4.5308952568664e-05	BLM/GADD45A/HSF1/SFRP2/SIRT1/TGFB1/TMEM109/TP53/WRN	9
GO:0035902	BP	GO:0035902	response to immobilization stress	6/386	27/18670	1.53931396537006e-05	9.46809173833459e-05	4.61064843770083e-05	ERCC1/FOS/FOXO3/FOXO4/REN/TGFB1	6
GO:0051281	BP	GO:0051281	positive regulation of release of sequestered calcium ion into cytosol	7/386	40/18670	1.58285695079182e-05	9.72408838785353e-05	4.73531036375529e-05	AKAP6/BAX/CALM3/CASQ1/JPH2/SRI/TRDN	7
GO:0072009	BP	GO:0072009	nephron epithelium development	11/386	109/18670	1.6030401890921e-05	9.8361300922933e-05	4.78987097890448e-05	ADIPOQ/AGT/BCL2/BMP2/CTNNB1/GPC3/ILK/KLHL3/MEF2C/TGFB1/VEGFA	11
GO:0001541	BP	GO:0001541	ovarian follicle development	8/386	55/18670	1.61726230975301e-05	9.89936832701118e-05	4.82066591374067e-05	BAX/BCL2/EIF2B5/ESR1/FOXO3/ICAM1/SOD1/VEGFA	8
GO:0003229	BP	GO:0003229	ventricular cardiac muscle tissue development	8/386	55/18670	1.61726230975301e-05	9.89936832701118e-05	4.82066591374067e-05	DSP/MYBPC3/MYH6/RYR2/TGFB1/TNNI1/TNNI3/TNNT2	8
GO:0043542	BP	GO:0043542	endothelial cell migration	18/386	273/18670	1.64526424964974e-05	0.000100585925589227	4.89820286378253e-05	AGT/AKT1/ATP5F1A/ATP5F1B/CALR/GREM1/MEF2C/MIR21/MIR23A/MIR27A/MIR424/MIR494/NFE2L2/PIK3CA/SIRT1/SRF/TGFB1/VEGFA	18
GO:0010717	BP	GO:0010717	regulation of epithelial to mesenchymal transition	10/386	90/18670	1.66942610554876e-05	0.000101694197465717	4.95217204930697e-05	BMP2/CTNNB1/GREM1/IL6/MIR21/MTOR/PDPN/SFRP2/TGFB1/TWIST1	10
GO:0030901	BP	GO:0030901	midbrain development	10/386	90/18670	1.66942610554876e-05	0.000101694197465717	4.95217204930697e-05	CALM3/CKB/CTNNB1/DKK1/FGF9/FZD1/NDRG2/S100A1/SFRP2/SYPL2	10
GO:0046849	BP	GO:0046849	bone remodeling	10/386	90/18670	1.66942610554876e-05	0.000101694197465717	4.95217204930697e-05	CD38/CTNNB1/EGFR/GREM1/IL6/LEP/MC4R/PTH/TGFB1/TNFSF11	10
GO:0006635	BP	GO:0006635	fatty acid beta-oxidation	9/386	72/18670	1.69559247576649e-05	0.000102916153150965	5.01167726141129e-05	ADIPOQ/AKT1/AKT2/CPT2/EHHADH/LEP/MTOR/SESN2/TWIST1	9
GO:0061180	BP	GO:0061180	mammary gland epithelium development	9/386	72/18670	1.69559247576649e-05	0.000102916153150965	5.01167726141129e-05	AKT1/AKT2/AR/BAX/ESR1/ORAI1/TGFB1/TNFSF11/VDR	9
GO:1903556	BP	GO:1903556	negative regulation of tumor necrosis factor superfamily cytokine production	9/386	72/18670	1.69559247576649e-05	0.000102916153150965	5.01167726141129e-05	ADIPOQ/CD274/GHRL/GHSR/HSF1/IGF1/IL10/IL4/TWIST1	9
GO:0006939	BP	GO:0006939	smooth muscle contraction	11/386	110/18670	1.7486660572446e-05	0.00010601025881809	5.16235000365406e-05	AGT/BDKRB2/CAV1/CD38/FKBP1B/GHRL/GHSR/MIR21/SOD1/SRF/TNNI3	11
GO:0030168	BP	GO:0030168	platelet activation	13/386	153/18670	1.81231573521487e-05	0.000109606080828306	5.3374546772445e-05	CLEC1B/FLNA/IL6/ILK/ITPR1/ITPR2/MYL9/PDPN/PIK3CA/PIK3CB/PIK3CG/SAA1/SRF	13
GO:0042133	BP	GO:0042133	neurotransmitter metabolic process	13/386	153/18670	1.81231573521487e-05	0.000109606080828306	5.3374546772445e-05	AGT/AKT1/BCHE/CAV1/CLU/GLYAT/ICAM1/IFNG/IL10/MTOR/NOS1/SLC22A2/TNF	13
GO:0030323	BP	GO:0030323	respiratory tube development	14/386	176/18670	1.8374816658652e-05	0.000110995308274963	5.4051054725004e-05	ACVR2B/CTNNB1/EGFR/EIF4EBP1/FGF9/FSTL3/GPC3/HSD11B1/PDPN/RBP4/SRF/TMEM38B/TNF/VEGFA	14
GO:0010332	BP	GO:0010332	response to gamma radiation	8/386	56/18670	1.85315209083675e-05	0.000111564546057561	5.43282547527973e-05	BAX/BCL2/HSF1/POLG/PRKAA1/TMEM109/TP53/WRN	8
GO:0014733	BP	GO:0014733	regulation of skeletal muscle adaptation	5/386	17/18670	1.85573147219955e-05	0.000111564546057561	5.43282547527973e-05	ACTN3/ATP2A2/MIR208B/MTOR/TNNI1	5
GO:0032740	BP	GO:0032740	positive regulation of interleukin-17 production	5/386	17/18670	1.85573147219955e-05	0.000111564546057561	5.43282547527973e-05	IL15/IL2/IL6/OSM/TGFB1	5
GO:2000811	BP	GO:2000811	negative regulation of anoikis	5/386	17/18670	1.85573147219955e-05	0.000111564546057561	5.43282547527973e-05	BCL2/CAV1/CEACAM5/NTRK2/PIK3CA	5
GO:0030890	BP	GO:0030890	positive regulation of B cell proliferation	7/386	41/18670	1.87510865484813e-05	0.000112328783873367	5.47004133660486e-05	BCL2/CD38/IL2/IL4/IL5/MEF2C/TLR9	7
GO:0043403	BP	GO:0043403	skeletal muscle tissue regeneration	7/386	41/18670	1.87510865484813e-05	0.000112328783873367	5.47004133660486e-05	IGF1/KLF5/MSTN/MYF6/MYOD1/MYOG/MYOZ1	7
GO:0050798	BP	GO:0050798	activated T cell proliferation	7/386	41/18670	1.87510865484813e-05	0.000112328783873367	5.47004133660486e-05	AGER/CD274/EPO/IGF1/IGF2/IL2/MIR21	7
GO:0006801	BP	GO:0006801	superoxide metabolic process	9/386	73/18670	1.89921774578898e-05	0.000113638401452178	5.53381539383421e-05	AGT/CRP/EGFR/MIR21/NFE2L2/SOD1/SOD2/TGFB1/TNF	9
GO:0032770	BP	GO:0032770	positive regulation of monooxygenase activity	6/386	28/18670	1.92517887422786e-05	0.000114921363488648	5.59629141405622e-05	AKT1/CALM3/IFNG/INS/S100A1/TNF	6
GO:0033157	BP	GO:0033157	regulation of intracellular protein transport	16/386	225/18670	1.92520559483554e-05	0.000114921363488648	5.59629141405622e-05	ADIPOQ/AKT2/FIS1/FLNA/FZD5/HAX1/IFNG/LEP/NUP62/PRKAA1/PRKN/SAR1A/TGFB1/TP53/UBE2D3/UBE2J1	16
GO:0048469	BP	GO:0048469	cell maturation	14/386	177/18670	1.95848653210149e-05	0.000116770140404541	5.68632075296099e-05	AGRN/BCL2/C1QA/CTNNB1/EPO/FAM20C/FOXO3/FZD5/GDF11/IL15/MTOR/OPA1/REN/VEGFA	14
GO:0043525	BP	GO:0043525	positive regulation of neuron apoptotic process	8/386	57/18670	2.11726580234992e-05	0.000126088290891416	6.14008395226144e-05	AIFM1/BAX/CTNNB1/FIS1/FOXO3/HDAC4/TNF/TP53	8
GO:0005977	BP	GO:0005977	glycogen metabolic process	9/386	74/18670	2.12326862797932e-05	0.00012614860379628	6.14302099182835e-05	AKT1/AKT2/IGF1/IGF2/INS/MTOR/PTH/PYGM/SORBS1	9
GO:0072078	BP	GO:0072078	nephron tubule morphogenesis	9/386	74/18670	2.12326862797932e-05	0.00012614860379628	6.14302099182835e-05	AGT/BCL2/BMP2/CTNNB1/GPC3/ILK/KLHL3/TGFB1/VEGFA	9
GO:0002460	BP	GO:0002460	adaptive immune response based on somatic recombination of immune receptors built from immunoglobulin superfamily domains	21/386	361/18670	2.21002273937692e-05	0.000130563853939113	6.35802911316594e-05	AGER/C1QA/C7/CD274/CLU/CRP/ERCC1/FZD5/HFE/ICAM1/IL10/IL2/IL4/IL6/MEF2C/MIR21/MTOR/NLRP3/TGFB1/TNF/WAS	21
GO:0002639	BP	GO:0002639	positive regulation of immunoglobulin production	7/386	42/18670	2.21049562839955e-05	0.000130563853939113	6.35802911316594e-05	IL2/IL4/IL5/IL6/RBP4/TGFB1/TLR9	7
GO:0010677	BP	GO:0010677	negative regulation of cellular carbohydrate metabolic process	7/386	42/18670	2.21049562839955e-05	0.000130563853939113	6.35802911316594e-05	ACTN3/ADIPOQ/HDAC4/INS/MYOG/PPARGC1A/PRKN	7
GO:0042149	BP	GO:0042149	cellular response to glucose starvation	7/386	42/18670	2.21049562839955e-05	0.000130563853939113	6.35802911316594e-05	BCL2/NFE2L2/PRKAA1/PRKAA2/SESN1/SESN2/TP53	7
GO:1901031	BP	GO:1901031	regulation of response to reactive oxygen species	7/386	42/18670	2.21049562839955e-05	0.000130563853939113	6.35802911316594e-05	FOXO3/IL10/MIR21/NFE2L2/SESN1/SESN2/TNF	7
GO:0003073	BP	GO:0003073	regulation of systemic arterial blood pressure	10/386	93/18670	2.23183457695538e-05	0.000131516965280727	6.40444249233055e-05	ACE/ACE2/AGT/AR/ATP6AP2/NPPB/REN/SOD2/TNNI3/WNK1	10
GO:0072080	BP	GO:0072080	nephron tubule development	10/386	93/18670	2.23183457695538e-05	0.000131516965280727	6.40444249233055e-05	AGT/BCL2/BMP2/CTNNB1/GPC3/ILK/KLHL3/MEF2C/TGFB1/VEGFA	10
GO:0030336	BP	GO:0030336	negative regulation of cell migration	20/386	334/18670	2.29345190609402e-05	0.00013499060345997	6.57359721629057e-05	ADIPOQ/AKT1/BCL2/CALR/CXCL12/DUSP1/FOXO3/GREM1/IGFBP3/IL4/ILK/MEF2C/MIR21/MIR424/MIR494/NFE2L2/PPARGC1A/SFRP2/SRF/TGFB1	20
GO:0043534	BP	GO:0043534	blood vessel endothelial cell migration	14/386	180/18670	2.36466536824016e-05	0.000138652864722276	6.75193726235434e-05	AKT1/ATP5F1A/ATP5F1B/GREM1/MEF2C/MIR23A/MIR27A/MIR424/MIR494/NFE2L2/SIRT1/SRF/TGFB1/VEGFA	14
GO:1905330	BP	GO:1905330	regulation of morphogenesis of an epithelium	14/386	180/18670	2.36466536824016e-05	0.000138652864722276	6.75193726235434e-05	AGT/AR/CTNNB1/DKK1/ESR1/FZD1/FZD5/GPC3/MIR21/MTOR/SFRP2/TGFB1/TNF/VEGFA	14
GO:0006073	BP	GO:0006073	cellular glucan metabolic process	9/386	75/18670	2.36938439715282e-05	0.000138652864722276	6.75193726235434e-05	AKT1/AKT2/IGF1/IGF2/INS/MTOR/PTH/PYGM/SORBS1	9
GO:0010611	BP	GO:0010611	regulation of cardiac muscle hypertrophy	9/386	75/18670	2.36938439715282e-05	0.000138652864722276	6.75193726235434e-05	AGT/AKAP6/FOXO1/IGF1/LMCD1/LMNA/MIR21/MTOR/TRIM63	9
GO:0044042	BP	GO:0044042	glucan metabolic process	9/386	75/18670	2.36938439715282e-05	0.000138652864722276	6.75193726235434e-05	AKT1/AKT2/IGF1/IGF2/INS/MTOR/PTH/PYGM/SORBS1	9
GO:0007263	BP	GO:0007263	nitric oxide mediated signal transduction	6/386	29/18670	2.38535206668181e-05	0.000139104268156208	6.77391912094792e-05	AGT/EGFR/INS/MT2A/NOS1/VEGFA	6
GO:0045822	BP	GO:0045822	negative regulation of heart contraction	6/386	29/18670	2.38535206668181e-05	0.000139104268156208	6.77391912094792e-05	ATP2A2/FKBP1B/IL2/PIK3CG/PLN/SRI	6
GO:2000727	BP	GO:2000727	positive regulation of cardiac muscle cell differentiation	6/386	29/18670	2.38535206668181e-05	0.000139104268156208	6.77391912094792e-05	AKAP6/GREM1/IGF1/MEF2C/MTOR/TGFB1	6
GO:0045862	BP	GO:0045862	positive regulation of proteolysis	21/386	363/18670	2.398109325466e-05	0.000139687105409632	6.80230137310813e-05	AGER/AIFM1/AKT1/BAX/CAV1/CCK/CLU/FIS1/HSF1/HSPA1A/IFNG/MIR21/NFE2L2/NLRP3/PCOLCE2/PIAS1/PRKN/SFRP2/SIRT1/TNF/TRIM32	21
GO:0032722	BP	GO:0032722	positive regulation of chemokine production	8/386	58/18670	2.41224078884133e-05	0.000140026285056048	6.81881830334143e-05	ADIPOQ/AGER/IFNG/IL6/TLR9/TNF/TRIM32/TWIST1	8
GO:0055081	BP	GO:0055081	anion homeostasis	8/386	58/18670	2.41224078884133e-05	0.000140026285056048	6.81881830334143e-05	CKB/FABP3/INS/PRKAA1/PRKAA2/PTH/SIRT1/SLC12A2	8
GO:0061900	BP	GO:0061900	glial cell activation	8/386	58/18670	2.41224078884133e-05	0.000140026285056048	6.81881830334143e-05	AGER/C1QA/CLU/CNTF/EGFR/IFNG/IL6/TNF	8
GO:0005976	BP	GO:0005976	polysaccharide metabolic process	11/386	114/18670	2.45189756107631e-05	0.000142165069596351	6.92297005716743e-05	AKT1/AKT2/IGF1/IGF2/INS/MTOR/NFKB1/PTH/PYGM/SORBS1/TGFB1	11
GO:0007596	BP	GO:0007596	blood coagulation	20/386	336/18670	2.49763647183888e-05	0.000144651202767668	7.04403654383691e-05	CAV1/CLEC1B/DTNBP1/FLNA/IL6/ILK/ITPR1/ITPR2/MFN2/MMRN1/MYL9/NFE2L2/PDPN/PIK3CA/PIK3CB/PIK3CG/PLAT/SAA1/SRF/WAS	20
GO:0022408	BP	GO:0022408	negative regulation of cell-cell adhesion	14/386	181/18670	2.51562664458953e-05	0.000145461180905396	7.08347980799717e-05	ADIPOQ/AKT1/BMP2/CD274/CXCL12/HFE/IL10/IL2/MIR21/MIR27A/RUNX1/TGFB1/VEGFA/WNK1	14
GO:0051023	BP	GO:0051023	regulation of immunoglobulin secretion	5/386	18/18670	2.52600705765303e-05	0.000145461180905396	7.08347980799717e-05	IL2/IL5/IL6/RBP4/TNF	5
GO:0060749	BP	GO:0060749	mammary gland alveolus development	5/386	18/18670	2.52600705765303e-05	0.000145461180905396	7.08347980799717e-05	AR/ESR1/SOCS2/TNFSF11/VEGFA	5
GO:0061377	BP	GO:0061377	mammary gland lobule development	5/386	18/18670	2.52600705765303e-05	0.000145461180905396	7.08347980799717e-05	AR/ESR1/SOCS2/TNFSF11/VEGFA	5
GO:1900221	BP	GO:1900221	regulation of amyloid-beta clearance	5/386	18/18670	2.52600705765303e-05	0.000145461180905396	7.08347980799717e-05	CLU/IFNG/IL4/SRF/TNF	5
GO:0006839	BP	GO:0006839	mitochondrial transport	17/386	256/18670	2.57352147360042e-05	0.000148028720938837	7.20851054038847e-05	ATP5F1A/ATP5F1B/BAX/BCL2/CPT2/FIS1/FZD5/HAX1/HSPA1A/MCU/MFN2/OPA1/PRKAA1/PRKAA2/PRKN/TP53/UBE2D3	17
GO:0032459	BP	GO:0032459	regulation of protein oligomerization	7/386	43/18670	2.59381946136049e-05	0.000148352389102247	7.22427211255321e-05	ALB/BAX/CCK/CLU/INS/MMP3/TP53	7
GO:0045429	BP	GO:0045429	positive regulation of nitric oxide biosynthetic process	7/386	43/18670	2.59381946136049e-05	0.000148352389102247	7.22427211255321e-05	AGT/AKT1/CLU/ICAM1/IFNG/MTOR/TNF	7
GO:0050850	BP	GO:0050850	positive regulation of calcium-mediated signaling	7/386	43/18670	2.59381946136049e-05	0.000148352389102247	7.22427211255321e-05	AKAP6/CALM3/IGF1/JPH2/LMCD1/TNF/TRDN	7
GO:0051602	BP	GO:0051602	response to electrical stimulus	7/386	43/18670	2.59381946136049e-05	0.000148352389102247	7.22427211255321e-05	EPO/GHRL/MSTN/MYOG/OPA1/PPARGC1A/TRIM63	7
GO:1904646	BP	GO:1904646	cellular response to amyloid-beta	7/386	43/18670	2.59381946136049e-05	0.000148352389102247	7.22427211255321e-05	AGER/CACNA2D1/CACNB1/FOXO3/ICAM1/IGF1/IGF1R	7
GO:0032102	BP	GO:0032102	negative regulation of response to external stimulus	21/386	365/18670	2.60045274730767e-05	0.000148563718535453	7.23456315902781e-05	ADIPOQ/AGER/CCK/DUSP1/GHRL/GHSR/GREM1/IGF1/IL10/IL2/IL4/INS/LEP/MIR424/MYOZ1/NFKB1/NLRP3/PLAT/SAA1/SOCS3/SOD1	21
GO:0072088	BP	GO:0072088	nephron epithelium morphogenesis	9/386	76/18670	2.63930150792341e-05	0.000150612961896848	7.33435455273002e-05	AGT/BCL2/BMP2/CTNNB1/GPC3/ILK/KLHL3/TGFB1/VEGFA	9
GO:0061326	BP	GO:0061326	renal tubule development	10/386	95/18670	2.69108628467905e-05	0.000153394952145854	7.46982830340508e-05	AGT/BCL2/BMP2/CTNNB1/GPC3/ILK/KLHL3/MEF2C/TGFB1/VEGFA	10
GO:0001658	BP	GO:0001658	branching involved in ureteric bud morphogenesis	8/386	59/18670	2.74088948524812e-05	0.000155882308632334	7.59095436148879e-05	AGT/BCL2/BMP2/CTNNB1/GPC3/ILK/TGFB1/VEGFA	8
GO:0032890	BP	GO:0032890	regulation of organic acid transport	8/386	59/18670	2.74088948524812e-05	0.000155882308632334	7.59095436148879e-05	ACE2/AGT/AKT1/AKT2/CCK/FABP3/LEP/TNFSF11	8
GO:0072655	BP	GO:0072655	establishment of protein localization to mitochondrion	12/386	137/18670	2.80363239517577e-05	0.000159271521236053	7.75599783833959e-05	AKT1/BAX/BCL2/CALM3/FIS1/FZD5/HAX1/MFN2/PRKAA1/PRKN/TP53/UBE2D3	12
GO:0046661	BP	GO:0046661	male sex differentiation	13/386	160/18670	2.91486347442135e-05	0.00016540459850364	8.05465847559991e-05	ACVR2A/AR/BAX/BCL2/CTNNB1/ERCC1/ESR1/FGF9/FLNA/FSTL3/ICAM1/REN/SFRP2	13
GO:0000002	BP	GO:0000002	mitochondrial genome maintenance	6/386	30/18670	2.93005964977521e-05	0.000165894530674843	8.07851655663843e-05	OPA1/POLG/PPARGC1A/RRM2B/SESN2/TP53	6
GO:0046320	BP	GO:0046320	regulation of fatty acid oxidation	6/386	30/18670	2.93005964977521e-05	0.000165894530674843	8.07851655663843e-05	AKT1/AKT2/FABP3/MTOR/PPARGC1A/TWIST1	6
GO:0008584	BP	GO:0008584	male gonad development	12/386	138/18670	3.01441570334624e-05	0.000170479706891707	8.30179951739887e-05	ACVR2A/AR/BAX/BCL2/ERCC1/ESR1/FGF9/FLNA/FSTL3/ICAM1/REN/SFRP2	12
GO:0034105	BP	GO:0034105	positive regulation of tissue remodeling	7/386	44/18670	3.03023972904293e-05	0.000170801472352743	8.31746843423272e-05	BAX/EGFR/IL15/IL2/MC4R/TNFSF11/VDR	7
GO:0046688	BP	GO:0046688	response to copper ion	7/386	44/18670	3.03023972904293e-05	0.000170801472352743	8.31746843423272e-05	HSF1/ICAM1/IL1A/MT1A/MT2A/NFE2L2/SOD1	7
GO:1904407	BP	GO:1904407	positive regulation of nitric oxide metabolic process	7/386	44/18670	3.03023972904293e-05	0.000170801472352743	8.31746843423272e-05	AGT/AKT1/CLU/ICAM1/IFNG/MTOR/TNF	7
GO:0007599	BP	GO:0007599	hemostasis	20/386	341/18670	3.08115655159158e-05	0.000173478034797851	8.44780819853793e-05	CAV1/CLEC1B/DTNBP1/FLNA/IL6/ILK/ITPR1/ITPR2/MFN2/MMRN1/MYL9/NFE2L2/PDPN/PIK3CA/PIK3CB/PIK3CG/PLAT/SAA1/SRF/WAS	20
GO:0010822	BP	GO:0010822	positive regulation of mitochondrion organization	11/386	117/18670	3.12858929539124e-05	0.000175952697191303	8.56831609615374e-05	BAX/BCL2/FIS1/FZD5/MFN2/OPA1/PPARGC1A/PRKAA1/PRKN/TP53/UBE2D3	11
GO:0050817	BP	GO:0050817	coagulation	20/386	342/18670	3.2115310700368e-05	0.000180416678778956	8.78569727814745e-05	CAV1/CLEC1B/DTNBP1/FLNA/IL6/ILK/ITPR1/ITPR2/MFN2/MMRN1/MYL9/NFE2L2/PDPN/PIK3CA/PIK3CB/PIK3CG/PLAT/SAA1/SRF/WAS	20
GO:0001657	BP	GO:0001657	ureteric bud development	10/386	97/18670	3.22901516620352e-05	0.000181145378280828	8.82118254078233e-05	AGT/BCL2/BMP2/CAT/CTNNB1/GDF11/GPC3/ILK/TGFB1/VEGFA	10
GO:0002700	BP	GO:0002700	regulation of production of molecular mediator of immune response	12/386	139/18670	3.23883350407177e-05	0.000181145378280828	8.82118254078233e-05	FZD5/HFE/IL10/IL2/IL4/IL5/IL6/NLRP3/RBP4/TGFB1/TLR9/TNF	12
GO:0046546	BP	GO:0046546	development of primary male sexual characteristics	12/386	139/18670	3.23883350407177e-05	0.000181145378280828	8.82118254078233e-05	ACVR2A/AR/BAX/BCL2/ERCC1/ESR1/FGF9/FLNA/FSTL3/ICAM1/REN/SFRP2	12
GO:0050715	BP	GO:0050715	positive regulation of cytokine secretion	12/386	139/18670	3.23883350407177e-05	0.000181145378280828	8.82118254078233e-05	AGER/CD274/FZD5/IFNG/IL10/IL1A/INS/NLRP3/OSM/SAA1/TNF/TWIST1	12
GO:0031016	BP	GO:0031016	pancreas development	9/386	78/18670	3.25799229445266e-05	0.000181614212136193	8.84401320341761e-05	ACVR2B/AKT1/ARNTL/CTNNB1/FOXO1/GDF11/IGF2/IL6/RHEB	9
GO:0072028	BP	GO:0072028	nephron morphogenesis	9/386	78/18670	3.25799229445266e-05	0.000181614212136193	8.84401320341761e-05	AGT/BCL2/BMP2/CTNNB1/GPC3/ILK/KLHL3/TGFB1/VEGFA	9
GO:0072332	BP	GO:0072332	intrinsic apoptotic signaling pathway by p53 class mediator	9/386	78/18670	3.25799229445266e-05	0.000181614212136193	8.84401320341761e-05	BAX/BCL2/BDKRB2/MIR21/PRKN/RRM2B/SIRT1/TMEM109/TP53	9
GO:0072330	BP	GO:0072330	monocarboxylic acid biosynthetic process	20/386	343/18670	3.34681802347873e-05	0.000186360263510005	9.0751302537871e-05	ACLY/ACTN3/ADIPOQ/HACD1/HDAC4/HPGD/IFNG/IGF1/INS/MYOG/NUP62/PFKFB3/PPARGC1A/PRKAA1/PRKAA2/PRKAB1/SCD/SIRT1/TP53/TPI1	20
GO:0010888	BP	GO:0010888	negative regulation of lipid storage	5/386	19/18670	3.37018651750711e-05	0.000186838410444254	9.09841443265134e-05	CRP/IL6/LEP/NFKBIA/TNF	5
GO:0032930	BP	GO:0032930	positive regulation of superoxide anion generation	5/386	19/18670	3.37018651750711e-05	0.000186838410444254	9.09841443265134e-05	AGT/CRP/EGFR/SOD1/TGFB1	5
GO:1901741	BP	GO:1901741	positive regulation of myoblast fusion	5/386	19/18670	3.37018651750711e-05	0.000186838410444254	9.09841443265134e-05	GDF15/MYF5/MYF6/MYOD1/MYOG	5
GO:1903798	BP	GO:1903798	regulation of production of miRNAs involved in gene silencing by miRNA	5/386	19/18670	3.37018651750711e-05	0.000186838410444254	9.09841443265134e-05	EGFR/ESR1/NCOR2/TGFB1/TP53	5
GO:0008343	BP	GO:0008343	adult feeding behavior	4/386	10/18670	3.42306897627592e-05	0.000188324665332438	9.17079014433238e-05	GHRL/GHSR/LEP/NPY	4
GO:0042536	BP	GO:0042536	negative regulation of tumor necrosis factor biosynthetic process	4/386	10/18670	3.42306897627592e-05	0.000188324665332438	9.17079014433238e-05	GHRL/GHSR/IL10/IL4	4
GO:0042756	BP	GO:0042756	drinking behavior	4/386	10/18670	3.42306897627592e-05	0.000188324665332438	9.17079014433238e-05	ACE2/AGT/APLN/REN	4
GO:0045348	BP	GO:0045348	positive regulation of MHC class II biosynthetic process	4/386	10/18670	3.42306897627592e-05	0.000188324665332438	9.17079014433238e-05	IFNG/IL10/IL4/SIRT1	4
GO:0097050	BP	GO:0097050	type B pancreatic cell apoptotic process	4/386	10/18670	3.42306897627592e-05	0.000188324665332438	9.17079014433238e-05	CAST/EIF2S1/IL6/RYR2	4
GO:1903799	BP	GO:1903799	negative regulation of production of miRNAs involved in gene silencing by miRNA	4/386	10/18670	3.42306897627592e-05	0.000188324665332438	9.17079014433238e-05	ESR1/NCOR2/TGFB1/TP53	4
GO:2000252	BP	GO:2000252	negative regulation of feeding behavior	4/386	10/18670	3.42306897627592e-05	0.000188324665332438	9.17079014433238e-05	CCK/INS/MC4R/RETN	4
GO:0015850	BP	GO:0015850	organic hydroxy compound transport	17/386	262/18670	3.45347281993894e-05	0.00018979085410447	9.24218870233086e-05	ADIPOQ/AGT/CAV1/CLU/CXCL12/DTNBP1/GHRL/GHSR/LEP/MIR27A/NFKB1/NFKBIA/NOS1/PRKN/RBP4/REN/SIRT1	17
GO:0030521	BP	GO:0030521	androgen receptor signaling pathway	8/386	61/18670	3.51137112262301e-05	0.000192554147461843	9.37675197604203e-05	AR/CTNNB1/FHL2/NCOR2/PIAS1/PIAS2/PPARGC1A/SIRT1	8
GO:0030888	BP	GO:0030888	regulation of B cell proliferation	8/386	61/18670	3.51137112262301e-05	0.000192554147461843	9.37675197604203e-05	BCL2/CD38/IL10/IL2/IL4/IL5/MEF2C/TLR9	8
GO:0001974	BP	GO:0001974	blood vessel remodeling	7/386	45/18670	3.52528608116202e-05	0.00019278355615008	9.38792342261486e-05	ACE/ACVR2B/AGT/BAX/CST3/MEF2C/TGFB1	7
GO:0050764	BP	GO:0050764	regulation of phagocytosis	10/386	98/18670	3.53080642790692e-05	0.00019278355615008	9.38792342261486e-05	ADIPOQ/AHSG/CALR/IFNG/IL15/IL15RA/MFGE8/SOD1/TGFB1/TNF	10
GO:0072163	BP	GO:0072163	mesonephric epithelium development	10/386	98/18670	3.53080642790692e-05	0.00019278355615008	9.38792342261486e-05	AGT/BCL2/BMP2/CAT/CTNNB1/GDF11/GPC3/ILK/TGFB1/VEGFA	10
GO:0072164	BP	GO:0072164	mesonephric tubule development	10/386	98/18670	3.53080642790692e-05	0.00019278355615008	9.38792342261486e-05	AGT/BCL2/BMP2/CAT/CTNNB1/GDF11/GPC3/ILK/TGFB1/VEGFA	10
GO:0043457	BP	GO:0043457	regulation of cellular respiration	6/386	31/18670	3.57038328500814e-05	0.000194403059000221	9.46678787061785e-05	ACTN3/IFNG/IL4/PIK3CA/PPARGC1A/PRDM16	6
GO:1902230	BP	GO:1902230	negative regulation of intrinsic apoptotic signaling pathway in response to DNA damage	6/386	31/18670	3.57038328500814e-05	0.000194403059000221	9.46678787061785e-05	BCL2/CLU/CXCL12/SFRP2/SIRT1/TRIM32	6
GO:0001701	BP	GO:0001701	in utero embryonic development	21/386	373/18670	3.57200240924061e-05	0.000194403059000221	9.46678787061785e-05	AKT1/AR/BMP2/CPT2/CTNNB1/EGFR/FZD5/GABPA/HSF1/IGF1/IGF2/IL10/KRT19/MBNL1/MFN2/MYH6/SOCS3/SRF/TP53/TWIST1/VEGFA	21
GO:0043536	BP	GO:0043536	positive regulation of blood vessel endothelial cell migration	9/386	79/18670	3.61075603424902e-05	0.000196179746525318	9.55330669392738e-05	AKT1/ATP5F1A/ATP5F1B/MIR23A/MIR27A/NFE2L2/SIRT1/TGFB1/VEGFA	9
GO:0048167	BP	GO:0048167	regulation of synaptic plasticity	14/386	187/18670	3.6124079116905e-05	0.000196179746525318	9.55330669392738e-05	AGER/AGT/CD38/EIF4EBP2/INS/JPH3/JPH4/MEF2C/NTRK2/S100B/SNAP25/SQSTM1/SRF/STAU1	14
GO:0034330	BP	GO:0034330	cell junction organization	18/386	290/18670	3.67075589320944e-05	0.000199134568627328	9.69719678587857e-05	ACE/ACE2/ACTN3/AGT/BCL2/CAV1/CTNNB1/DSP/FLNA/FLNC/FZD5/ILK/RUNX1/SORBS1/SRF/TGFB1/TNF/VEGFA	18
GO:0009411	BP	GO:0009411	response to UV	12/386	141/18670	3.73153490813864e-05	0.000201998292243565	9.83665068199738e-05	AKT1/BAX/BCL2/CAT/EGFR/EIF2S1/ERCC1/PRKAA1/SIRT1/TP53/TRIM32/WRN	12
GO:0070585	BP	GO:0070585	protein localization to mitochondrion	12/386	141/18670	3.73153490813864e-05	0.000201998292243565	9.83665068199738e-05	AKT1/BAX/BCL2/CALM3/FIS1/FZD5/HAX1/MFN2/PRKAA1/PRKN/TP53/UBE2D3	12
GO:0031330	BP	GO:0031330	negative regulation of cellular catabolic process	17/386	264/18670	3.80109727604075e-05	0.000205543827033818	0.000100093065338129	ACTN3/AKT1/BCL2/CST3/HDAC4/HFE/IL10/INS/LEP/MIR21/MTOR/MYOG/PIK3CA/PIK3CG/PPARGC1A/TP53/UBE2J1	17
GO:0070301	BP	GO:0070301	cellular response to hydrogen peroxide	10/386	99/18670	3.85638812525462e-05	0.000208310879928284	0.000101440528845823	AIFM1/FOXO1/FOXO3/HSF1/IL10/IL6/MIR21/NFE2L2/PRKAA1/SIRT1	10
GO:0031348	BP	GO:0031348	negative regulation of defense response	16/386	239/18670	4.02152555786453e-05	0.00021698983930809	0.000105666895848939	ADIPOQ/AGER/CCK/GHRL/GHSR/IGF1/IL10/IL2/IL4/INS/MIR21/NFKB1/NLRP3/SAA1/SOCS3/SOD1	16
GO:0050680	BP	GO:0050680	negative regulation of epithelial cell proliferation	13/386	165/18670	4.02564219285974e-05	0.00021698983930809	0.000105666895848939	AR/ATP5F1A/CAV1/GHRL/GPC3/MEF2C/MIR21/MIR424/MIR494/SFRP2/TGFB1/TNF/VDR	13
GO:0019362	BP	GO:0019362	pyridine nucleotide metabolic process	14/386	189/18670	4.06132218707167e-05	0.000218447286998238	0.000106376624810309	ACTN3/CD38/HDAC4/IFNG/IGF1/INS/MYOG/NUP62/PFKFB3/PPARGC1A/PRKAA1/PRKAA2/TP53/TPI1	14
GO:0046496	BP	GO:0046496	nicotinamide nucleotide metabolic process	14/386	189/18670	4.06132218707167e-05	0.000218447286998238	0.000106376624810309	ACTN3/CD38/HDAC4/IFNG/IGF1/INS/MYOG/NUP62/PFKFB3/PPARGC1A/PRKAA1/PRKAA2/TP53/TPI1	14
GO:0006984	BP	GO:0006984	ER-nucleus signaling pathway	7/386	46/18670	4.08486991641848e-05	0.000218551347062559	0.00010642729862994	ATP2A2/CALR/CXCL8/EIF2S1/IGFBP1/NFE2L2/TP53	7
GO:0022602	BP	GO:0022602	ovulation cycle process	7/386	46/18670	4.08486991641848e-05	0.000218551347062559	0.00010642729862994	AFP/ESR1/FOXO3/LEP/MSTN/RETN/SIRT1	7
GO:0071675	BP	GO:0071675	regulation of mononuclear cell migration	7/386	46/18670	4.08486991641848e-05	0.000218551347062559	0.00010642729862994	AGER/CXCL12/DUSP1/GREM1/MSTN/TGFB1/TNF	7
GO:1904738	BP	GO:1904738	vascular associated smooth muscle cell migration	7/386	46/18670	4.08486991641848e-05	0.000218551347062559	0.00010642729862994	ADIPOQ/AGT/FGF9/MEF2C/MIR21/MIR424/NFE2L2	7
GO:1904752	BP	GO:1904752	regulation of vascular associated smooth muscle cell migration	7/386	46/18670	4.08486991641848e-05	0.000218551347062559	0.00010642729862994	ADIPOQ/AGT/FGF9/MEF2C/MIR21/MIR424/NFE2L2	7
GO:2001023	BP	GO:2001023	regulation of response to drug	10/386	100/18670	4.20727687015612e-05	0.000224862493187203	0.000109500618663572	AGT/CXCL12/DTNBP1/FOXO3/GHRL/IL10/MIR21/NFE2L2/PRKN/RETN	10
GO:0006606	BP	GO:0006606	protein import into nucleus	12/386	143/18670	4.28797427840039e-05	0.000228691961514687	0.000111365443450794	AGT/AKT1/ARNTL/FGF9/FLNA/IFNG/LEP/LMNA/NFKBIA/NUP62/TGFB1/TP53	12
GO:0031056	BP	GO:0031056	regulation of histone modification	12/386	143/18670	4.28797427840039e-05	0.000228691961514687	0.000111365443450794	BRD4/CTNNB1/IGF2/LMNA/MTHFR/NOS1/PPARGC1A/SIRT1/TGFB1/TP53/TWIST1/VEGFA	12
GO:0045907	BP	GO:0045907	positive regulation of vasoconstriction	6/386	32/18670	4.31828109012164e-05	0.000230065639532719	0.000112034379344401	AKT1/CAV1/CD38/EGFR/ICAM1/MIR21	6
GO:0034109	BP	GO:0034109	homotypic cell-cell adhesion	9/386	81/18670	4.41392326237234e-05	0.00023461736601104	0.000114250920032441	CEACAM5/DSP/FLNA/ILK/MYL9/PDPN/PIK3CB/PIK3CG/TNFSF11	9
GO:2001021	BP	GO:2001021	negative regulation of response to DNA damage stimulus	9/386	81/18670	4.41392326237234e-05	0.00023461736601104	0.000114250920032441	BCL2/CLU/CXCL12/ERCC1/HSF1/SFRP2/SIRT1/TRIM32/TWIST1	9
GO:0032042	BP	GO:0032042	mitochondrial DNA metabolic process	5/386	20/18670	4.41763711318256e-05	0.00023461736601104	0.000114250920032441	POLG/PPARGC1A/RRM2B/SESN2/TP53	5
GO:0034329	BP	GO:0034329	cell junction assembly	16/386	241/18670	4.44577948254023e-05	0.000235864229419973	0.000114858101393512	ACE/ACE2/ACTN3/AGT/BCL2/CAV1/CTNNB1/FLNA/FLNC/FZD5/ILK/RUNX1/SORBS1/SRF/TNF/VEGFA	16
GO:0016236	BP	GO:0016236	macroautophagy	18/386	295/18670	4.58866125742177e-05	0.000243106890603687	0.000118385038541394	AKT1/HGS/IL4/KLHL3/MFN2/MTMR14/MTOR/PIK3CA/PRKAA1/PRKAA2/PRKAB1/PRKN/RHEB/SESN1/SESN2/SIRT1/SQSTM1/TP53	18
GO:0050900	BP	GO:0050900	leukocyte migration	25/386	499/18670	4.59191219395809e-05	0.000243106890603687	0.000118385038541394	AGER/AKT1/CALR/CAV1/CEACAM5/CXCL12/CXCL8/DUSP1/GREM1/ICAM1/IL10/IL6/LEP/MSTN/PIK3CA/PIK3CB/PIK3CD/PIK3CG/SAA1/SLC12A2/TGFB1/TNF/TNFSF11/VEGFA/WNK1	25
GO:0014911	BP	GO:0014911	positive regulation of smooth muscle cell migration	7/386	47/18670	4.71529561097348e-05	0.000248857355000855	0.000121185325063916	AGT/BCL2/FGF9/FOXO4/HDAC4/IGF1/MIR21	7
GO:0031952	BP	GO:0031952	regulation of protein autophosphorylation	7/386	47/18670	4.71529561097348e-05	0.000248857355000855	0.000121185325063916	ACE/ADIPOQ/CALM3/CAV1/GREM1/INS/VEGFA	7
GO:0120163	BP	GO:0120163	negative regulation of cold-induced thermogenesis	7/386	47/18670	4.71529561097348e-05	0.000248857355000855	0.000121185325063916	ACTN3/ACVR2B/ADIPOQ/ARNTL/IL15/LNPEP/RHEB	7
GO:0042176	BP	GO:0042176	regulation of protein catabolic process	21/386	381/18670	4.85683514752523e-05	0.000256060046985272	0.000124692798529845	AKT1/ARNTL/CAV1/CLU/CST3/EGFR/FLNA/FOXO1/GPC3/HFE/HGS/HSPA1A/IFNG/IL10/INS/NFE2L2/PIAS1/PRKN/TNF/TRIM32/UBE2J1	21
GO:0032642	BP	GO:0032642	regulation of chemokine production	9/386	82/18670	4.86899369967645e-05	0.00025643366818296	0.000124874739731834	ADIPOQ/AGER/IFNG/IL10/IL6/TLR9/TNF/TRIM32/TWIST1	9
GO:0045600	BP	GO:0045600	positive regulation of fat cell differentiation	8/386	64/18670	5.00072249056364e-05	0.000262823834847087	0.000127986540162254	AKT1/BMP2/FNDC5/INS/KLF5/MIR21/PRDM16/SFRP2	8
GO:2000378	BP	GO:2000378	negative regulation of reactive oxygen species metabolic process	8/386	64/18670	5.00072249056364e-05	0.000262823834847087	0.000127986540162254	BCL2/CAV1/IL10/INS/MIR21/MMP3/PRKN/TP53	8
GO:0042755	BP	GO:0042755	eating behavior	6/386	33/18670	5.18660621645531e-05	0.000272310291073708	0.000132606131500125	CCK/GDF15/GHRL/GHSR/LEP/MTOR	6
GO:0031346	BP	GO:0031346	positive regulation of cell projection organization	21/386	383/18670	5.23655299255703e-05	0.000274647426663572	0.000133744239458298	AGRN/AGT/ANKRD1/CNTF/CXCL12/EPO/FKBP1B/FZD1/HDAC4/IL2/ILK/INS/MIR21/MSTN/MTOR/NFE2L2/NTRK2/OPA1/PRKN/SRF/VEGFA	21
GO:0055123	BP	GO:0055123	digestive system development	12/386	146/18670	5.25707520543842e-05	0.000275239276295062	0.000134032450710807	ACVR2B/BCL2/CTNNB1/CXCL8/EGFR/FGF9/IGF2/KLF5/NPY/SFRP2/TGFB1/TNF	12
GO:0001976	BP	GO:0001976	neurological system process involved in regulation of systemic arterial blood pressure	4/386	11/18670	5.29138798573577e-05	0.000275239276295062	0.000134032450710807	ACE2/AGT/SOD2/TNNI3	4
GO:0014883	BP	GO:0014883	transition between fast and slow fiber	4/386	11/18670	5.29138798573577e-05	0.000275239276295062	0.000134032450710807	ACTN3/ATP2A2/MIR208B/TNNI1	4
GO:0016264	BP	GO:0016264	gap junction assembly	4/386	11/18670	5.29138798573577e-05	0.000275239276295062	0.000134032450710807	ACE/ACE2/AGT/CAV1	4
GO:0030241	BP	GO:0030241	skeletal muscle myosin thick filament assembly	4/386	11/18670	5.29138798573577e-05	0.000275239276295062	0.000134032450710807	MYBPC1/MYBPC3/TCAP/TTN	4
GO:0051024	BP	GO:0051024	positive regulation of immunoglobulin secretion	4/386	11/18670	5.29138798573577e-05	0.000275239276295062	0.000134032450710807	IL2/IL5/IL6/RBP4	4
GO:0071688	BP	GO:0071688	striated muscle myosin thick filament assembly	4/386	11/18670	5.29138798573577e-05	0.000275239276295062	0.000134032450710807	MYBPC1/MYBPC3/TCAP/TTN	4
GO:1901077	BP	GO:1901077	regulation of relaxation of muscle	4/386	11/18670	5.29138798573577e-05	0.000275239276295062	0.000134032450710807	HRC/PLN/SLN/SRI	4
GO:0009952	BP	GO:0009952	anterior/posterior pattern specification	15/386	219/18670	5.37659629263747e-05	0.000279384078680114	0.000136050832784974	ACVR2A/ACVR2B/ATP6AP2/BMP2/CTNNB1/DKK1/FZD5/GDF11/GPC3/MYF5/MYF6/SFRP2/SRF/TCAP/TP53	15
GO:0010862	BP	GO:0010862	positive regulation of pathway-restricted SMAD protein phosphorylation	7/386	48/18670	5.42327127109829e-05	0.000280329021615046	0.000136510988831944	ACVR2A/BMP2/GDF11/GDF15/HFE/MSTN/TGFB1	7
GO:0046850	BP	GO:0046850	regulation of bone remodeling	7/386	48/18670	5.42327127109829e-05	0.000280329021615046	0.000136510988831944	CD38/EGFR/GREM1/IL6/LEP/MC4R/TNFSF11	7
GO:0101023	BP	GO:0101023	vascular endothelial cell proliferation	7/386	48/18670	5.42327127109829e-05	0.000280329021615046	0.000136510988831944	APLN/GHRL/GHSR/MEF2C/MIR21/MIR27A/MIR424	7
GO:1905562	BP	GO:1905562	regulation of vascular endothelial cell proliferation	7/386	48/18670	5.42327127109829e-05	0.000280329021615046	0.000136510988831944	APLN/GHRL/GHSR/MEF2C/MIR21/MIR27A/MIR424	7
GO:0032091	BP	GO:0032091	negative regulation of protein binding	10/386	103/18670	5.42804810445273e-05	0.000280329021615046	0.000136510988831944	ACE/ADIPOQ/AKT1/BAX/CAV1/DKK1/DTNBP1/EIF2S1/HFE/IL10	10
GO:0048259	BP	GO:0048259	regulation of receptor-mediated endocytosis	10/386	103/18670	5.42804810445273e-05	0.000280329021615046	0.000136510988831944	APLN/CLU/DKK1/GREM1/HFE/IL4/MIR27A/PIK3CB/TF/VEGFA	10
GO:0051271	BP	GO:0051271	negative regulation of cellular component movement	21/386	384/18670	5.43617364350519e-05	0.000280462183077166	0.000136575834072596	ADIPOQ/AKT1/BCL2/CALR/CXCL12/DUSP1/FOXO3/GREM1/IGFBP3/IL4/ILK/MEF2C/MIR21/MIR424/MIR494/NFE2L2/PPARGC1A/SFRP2/SRF/TGFB1/WAS	21
GO:0051148	BP	GO:0051148	negative regulation of muscle cell differentiation	8/386	65/18670	5.60106895545802e-05	0.000288380902635395	0.000140431989353803	BMP2/CEACAM5/DKK1/FGF9/FOXO4/HDAC4/MIR21/TRIM72	8
GO:0060675	BP	GO:0060675	ureteric bud morphogenesis	8/386	65/18670	5.60106895545802e-05	0.000288380902635395	0.000140431989353803	AGT/BCL2/BMP2/CTNNB1/GPC3/ILK/TGFB1/VEGFA	8
GO:0002262	BP	GO:0002262	myeloid cell homeostasis	12/386	147/18670	5.61964940373806e-05	0.000289043208395724	0.000140754510417554	ACVR2A/BAX/EPO/FOXO3/HSPA1A/IL6/PIK3CB/PIK3CD/RPS6/SOD1/SRF/VEGFA	12
GO:0002115	BP	GO:0002115	store-operated calcium entry	5/386	21/18670	5.70020245717687e-05	0.000291113369934204	0.000141762610816977	CASQ1/JPH4/MIR424/ORAI1/STIM1	5
GO:0030728	BP	GO:0030728	ovulation	5/386	21/18670	5.70020245717687e-05	0.000291113369934204	0.000141762610816977	AFP/FOXO3/HPGD/LEP/SIRT1	5
GO:0055093	BP	GO:0055093	response to hyperoxia	5/386	21/18670	5.70020245717687e-05	0.000291113369934204	0.000141762610816977	CAT/CAV1/EPO/FOXO1/POLG	5
GO:0070920	BP	GO:0070920	regulation of production of small RNA involved in gene silencing by RNA	5/386	21/18670	5.70020245717687e-05	0.000291113369934204	0.000141762610816977	EGFR/ESR1/NCOR2/TGFB1/TP53	5
GO:1901739	BP	GO:1901739	regulation of myoblast fusion	5/386	21/18670	5.70020245717687e-05	0.000291113369934204	0.000141762610816977	GDF15/MYF5/MYF6/MYOD1/MYOG	5
GO:1904753	BP	GO:1904753	negative regulation of vascular associated smooth muscle cell migration	5/386	21/18670	5.70020245717687e-05	0.000291113369934204	0.000141762610816977	ADIPOQ/MEF2C/MIR21/MIR424/NFE2L2	5
GO:2001014	BP	GO:2001014	regulation of skeletal muscle cell differentiation	5/386	21/18670	5.70020245717687e-05	0.000291113369934204	0.000141762610816977	ARNTL/MEF2C/MSTN/NLN/S100B	5
GO:0072524	BP	GO:0072524	pyridine-containing compound metabolic process	14/386	195/18670	5.71438858337263e-05	0.000291543377169849	0.000141972010159951	ACTN3/CD38/HDAC4/IFNG/IGF1/INS/MYOG/NUP62/PFKFB3/PPARGC1A/PRKAA1/PRKAA2/TP53/TPI1	14
GO:0061448	BP	GO:0061448	connective tissue development	17/386	273/18670	5.77941844715598e-05	0.000294563907951821	0.000143442909039663	BMP2/CTNNB1/FGF9/FTO/GHRL/GREM1/LEP/MEF2C/MIR21/MYF5/PIK3CA/PPARGC1A/PTH/SFRP2/SIRT1/SRF/TGFB1	17
GO:0008630	BP	GO:0008630	intrinsic apoptotic signaling pathway in response to DNA damage	10/386	104/18670	5.89680798262897e-05	0.000299134730092776	0.000145668748685669	BAX/BCL2/CLU/CXCL12/SFRP2/SIRT1/TMEM109/TNF/TP53/TRIM32	10
GO:2001237	BP	GO:2001237	negative regulation of extrinsic apoptotic signaling pathway	10/386	104/18670	5.89680798262897e-05	0.000299134730092776	0.000145668748685669	AKT1/AR/BCL2/HSPA1A/ICAM1/IGF1/IL1A/LMNA/SFRP2/TNF	10
GO:0046889	BP	GO:0046889	positive regulation of lipid biosynthetic process	9/386	84/18670	5.89868128762852e-05	0.000299134730092776	0.000145668748685669	AKT1/FABP3/IFNG/INS/MTOR/PPARGC1A/PRKAA1/SORBS1/TNF	9
GO:0050886	BP	GO:0050886	endocrine process	9/386	84/18670	5.89868128762852e-05	0.000299134730092776	0.000145668748685669	ACE/ACE2/AGT/APLN/ATP6AP2/GHRL/LEP/REN/RETN	9
GO:1905897	BP	GO:1905897	regulation of response to endoplasmic reticulum stress	9/386	84/18670	5.89868128762852e-05	0.000299134730092776	0.000145668748685669	BAX/CAV1/CLU/HSPA1A/NFE2L2/OPA1/PRKN/SIRT1/UBE2J1	9
GO:0002685	BP	GO:0002685	regulation of leukocyte migration	14/386	196/18670	6.04057823025652e-05	0.000306023682687144	0.000149023441415146	AGER/AKT1/CALR/CXCL12/CXCL8/DUSP1/GREM1/ICAM1/IL6/MSTN/TGFB1/TNF/VEGFA/WNK1	14
GO:0032660	BP	GO:0032660	regulation of interleukin-17 production	6/386	34/18670	6.18912308083154e-05	0.000313235298265108	0.00015253526037685	IFNG/IL15/IL2/IL6/OSM/TGFB1	6
GO:0072171	BP	GO:0072171	mesonephric tubule morphogenesis	8/386	66/18670	6.26020162837315e-05	0.000316515794330546	0.000154132753776472	AGT/BCL2/BMP2/CTNNB1/GPC3/ILK/TGFB1/VEGFA	8
GO:0032970	BP	GO:0032970	regulation of actin filament-based process	21/386	388/18670	6.30431285563515e-05	0.000318427630350563	0.000155063754869663	ATP2A1/ATP2A2/CAV1/CXCL12/DSP/FLNA/HAX1/ICAM1/ILK/MEF2C/MIR21/MTOR/MYBPC3/NEB/PDPN/PLN/PRKN/RYR2/SRI/TGFB1/WAS	21
GO:0002821	BP	GO:0002821	positive regulation of adaptive immune response	10/386	105/18670	6.39958396086803e-05	0.000322917130799888	0.000157249993533673	CD274/FZD5/IL2/IL4/IL6/MIR21/NLRP3/SIRT1/TGFB1/TNF	10
GO:0002706	BP	GO:0002706	regulation of lymphocyte mediated immunity	12/386	149/18670	6.4100787027085e-05	0.000323124206589174	0.000157350832614107	AGER/FZD5/HFE/IL10/IL2/IL4/IL6/LEP/NLRP3/TGFB1/TNF/WAS	12
GO:0060541	BP	GO:0060541	respiratory system development	14/386	198/18670	6.7420371076807e-05	0.000339519318888781	0.000165334711625762	ACVR2B/CTNNB1/EGFR/EIF4EBP1/FGF9/FSTL3/GPC3/HSD11B1/PDPN/RBP4/SRF/TMEM38B/TNF/VEGFA	14
GO:0030595	BP	GO:0030595	leukocyte chemotaxis	15/386	224/18670	6.94925465588746e-05	0.000349606283981761	0.00017024673097796	CALR/CXCL12/CXCL8/DUSP1/GREM1/IL10/IL6/MSTN/PIK3CD/PIK3CG/SAA1/SLC12A2/TNFSF11/VEGFA/WNK1	15
GO:0015849	BP	GO:0015849	organic acid transport	19/386	333/18670	7.01208125017037e-05	0.000351717091278387	0.000171274624521183	ACE/ACE2/AGT/AKT1/AKT2/BDKRB2/CCK/CPT2/FABP3/FABP4/LEP/NTRK2/PDPN/PLIN2/PRKAA2/RPS6KB1/SLC6A8/SNAP25/TNFSF11	19
GO:0016042	BP	GO:0016042	lipid catabolic process	19/386	333/18670	7.01208125017037e-05	0.000351717091278387	0.000171274624521183	ADIPOQ/AKT1/AKT2/CPT2/EHHADH/FABP3/FABP4/INS/LEP/MTOR/PCK1/PDE3B/PIK3CG/PLIN1/PNPLA3/PRKAA1/SESN2/TNF/TWIST1	19
GO:0046942	BP	GO:0046942	carboxylic acid transport	19/386	333/18670	7.01208125017037e-05	0.000351717091278387	0.000171274624521183	ACE/ACE2/AGT/AKT1/AKT2/BDKRB2/CCK/CPT2/FABP3/FABP4/LEP/NTRK2/PDPN/PLIN2/PRKAA2/RPS6KB1/SLC6A8/SNAP25/TNFSF11	19
GO:0042446	BP	GO:0042446	hormone biosynthetic process	9/386	86/18670	7.10600113215969e-05	0.000356003660110999	0.000173362042180136	BMP2/DKK3/HFE/HSD11B1/IFNG/NFKB1/PPARGC1A/TNF/VDR	9
GO:0007179	BP	GO:0007179	transforming growth factor beta receptor signaling pathway	14/386	199/18670	7.1186649598936e-05	0.000356003660110999	0.000173362042180136	ACVR2A/ACVR2B/CAV1/DKK3/FOS/GDF15/HPGD/HSPA1A/MIR21/MSTN/PRDM16/SIRT1/TGFB1/TP53	14
GO:0016052	BP	GO:0016052	carbohydrate catabolic process	14/386	199/18670	7.1186649598936e-05	0.000356003660110999	0.000173362042180136	ACTN3/HDAC4/IFNG/IGF1/INS/MYOG/NUP62/PFKFB3/PPARGC1A/PRKAA1/PRKAA2/PYGM/TP53/TPI1	14
GO:0002687	BP	GO:0002687	positive regulation of leukocyte migration	11/386	128/18670	7.16857983387098e-05	0.000358145648617111	0.000174405119944084	AGER/CALR/CXCL12/CXCL8/ICAM1/IL6/MSTN/TGFB1/TNF/VEGFA/WNK1	11
GO:0008053	BP	GO:0008053	mitochondrial fusion	5/386	22/18670	7.25217962607046e-05	0.000360186838795798	0.000175399112246705	BAX/FIS1/MFN2/OPA1/PRKN	5
GO:0010226	BP	GO:0010226	response to lithium ion	5/386	22/18670	7.25217962607046e-05	0.000360186838795798	0.000175399112246705	ACTA1/CALR/EIF2B5/FABP4/MYOG	5
GO:0032928	BP	GO:0032928	regulation of superoxide anion generation	5/386	22/18670	7.25217962607046e-05	0.000360186838795798	0.000175399112246705	AGT/CRP/EGFR/SOD1/TGFB1	5
GO:0048305	BP	GO:0048305	immunoglobulin secretion	5/386	22/18670	7.25217962607046e-05	0.000360186838795798	0.000175399112246705	IL2/IL5/IL6/RBP4/TNF	5
GO:0051000	BP	GO:0051000	positive regulation of nitric-oxide synthase activity	5/386	22/18670	7.25217962607046e-05	0.000360186838795798	0.000175399112246705	AKT1/CALM3/INS/S100A1/TNF	5
GO:1901522	BP	GO:1901522	positive regulation of transcription from RNA polymerase II promoter involved in cellular response to chemical stimulus	5/386	22/18670	7.25217962607046e-05	0.000360186838795798	0.000175399112246705	BMP2/NFE2L2/SESN2/TP53/VEGFA	5
GO:0052547	BP	GO:0052547	regulation of peptidase activity	23/386	452/18670	7.3082633805219e-05	0.000362616090794099	0.000176582077857969	AGER/AGT/AHSG/AIFM1/AKT1/BAX/CAST/CAV1/CCK/CST3/FIS1/GPC3/HSF1/MIR21/NLRP3/PCOLCE2/RENBP/RPS6KA1/SERPINB6/SFRP2/SIRT1/TNF/VEGFA	23
GO:1901385	BP	GO:1901385	regulation of voltage-gated calcium channel activity	6/386	35/18670	7.34052124194682e-05	0.000363503187064477	0.000177014064486969	CACNA2D1/CACNB1/CALM3/DMD/S100A1/SRI	6
GO:1905332	BP	GO:1905332	positive regulation of morphogenesis of an epithelium	6/386	35/18670	7.34052124194682e-05	0.000363503187064477	0.000177014064486969	AGT/AR/CTNNB1/MTOR/TGFB1/VEGFA	6
GO:0034404	BP	GO:0034404	nucleobase-containing small molecule biosynthetic process	15/386	226/18670	7.68308961536438e-05	0.000380094922654426	0.000185093692556775	ACTN3/HDAC4/IFNG/IGF1/INS/MYOG/NUDT3/NUP62/PFKFB3/PPARGC1A/PRKAA1/PRKAA2/SMUG1/TP53/TPI1	15
GO:1903038	BP	GO:1903038	negative regulation of leukocyte cell-cell adhesion	11/386	129/18670	7.69423440423306e-05	0.000380274185218009	0.000185180987513517	AKT1/CD274/CXCL12/HFE/IL10/IL2/MIR21/MIR27A/RUNX1/TGFB1/WNK1	11
GO:0071230	BP	GO:0071230	cellular response to amino acid stimulus	8/386	68/18670	7.77279314397142e-05	0.000382518417841996	0.000186273854791062	EGFR/HSF1/MTOR/NTRK2/OPA1/SESN1/SESN2/TNF	8
GO:0000187	BP	GO:0000187	activation of MAPK activity	12/386	152/18670	7.77514478955281e-05	0.000382518417841996	0.000186273854791062	BMP2/GDF15/GHR/GHRL/IGF1/MAPK10/PIK3CB/PRKAA1/SAA1/SOD1/TNF/TNFSF11	12
GO:0002002	BP	GO:0002002	regulation of angiotensin levels in blood	4/386	12/18670	7.80773352873695e-05	0.000382518417841996	0.000186273854791062	ACE/ACE2/ATP6AP2/REN	4
GO:0002003	BP	GO:0002003	angiotensin maturation	4/386	12/18670	7.80773352873695e-05	0.000382518417841996	0.000186273854791062	ACE/ACE2/ATP6AP2/REN	4
GO:0010623	BP	GO:0010623	programmed cell death involved in cell development	4/386	12/18670	7.80773352873695e-05	0.000382518417841996	0.000186273854791062	BAX/BCL2/CNTF/IL1A	4
GO:0031034	BP	GO:0031034	myosin filament assembly	4/386	12/18670	7.80773352873695e-05	0.000382518417841996	0.000186273854791062	MYBPC1/MYBPC3/TCAP/TTN	4
GO:0042368	BP	GO:0042368	vitamin D biosynthetic process	4/386	12/18670	7.80773352873695e-05	0.000382518417841996	0.000186273854791062	IFNG/NFKB1/TNF/VDR	4
GO:0071888	BP	GO:0071888	macrophage apoptotic process	4/386	12/18670	7.80773352873695e-05	0.000382518417841996	0.000186273854791062	CTSL/GHSR/MEF2C/SIRT1	4
GO:1902510	BP	GO:1902510	regulation of apoptotic DNA fragmentation	4/386	12/18670	7.80773352873695e-05	0.000382518417841996	0.000186273854791062	AIFM1/BAX/HSF1/IL6	4
GO:0045599	BP	GO:0045599	negative regulation of fat cell differentiation	7/386	51/18670	8.08584656123306e-05	0.000394995557619269	0.000192349810391295	ADIPOQ/ARNTL/FOXO1/IL6/SIRT1/TGFB1/TNF	7
GO:0048260	BP	GO:0048260	positive regulation of receptor-mediated endocytosis	7/386	51/18670	8.08584656123306e-05	0.000394995557619269	0.000192349810391295	APLN/CLU/GREM1/HFE/IL4/TF/VEGFA	7
GO:2001258	BP	GO:2001258	negative regulation of cation channel activity	7/386	51/18670	8.08584656123306e-05	0.000394995557619269	0.000192349810391295	CALM3/CASQ2/CAV1/EPO/FKBP1B/SRI/TRDN	7
GO:0009062	BP	GO:0009062	fatty acid catabolic process	10/386	108/18670	8.13225188485313e-05	0.000396879010905574	0.000193266990029176	ADIPOQ/AKT1/AKT2/CPT2/EHHADH/LEP/MTOR/PCK1/SESN2/TWIST1	10
GO:0150063	BP	GO:0150063	visual system development	20/386	366/18670	8.24502045439534e-05	0.000401973267233815	0.000195747724862569	ACVR2B/BAX/BCL2/C1QA/CNTF/CTNNB1/EGFR/FGF9/FZD5/GDF11/MFN2/MIP/MYF5/NTRK2/OPA1/RBP4/SRF/TGFB1/TWIST1/VEGFA	20
GO:0003231	BP	GO:0003231	cardiac ventricle development	11/386	130/18670	8.25253661765624e-05	0.000401973267233815	0.000195747724862569	DSP/FZD1/MEF2C/MYBPC3/MYH6/RYR2/SFRP2/TGFB1/TNNI1/TNNI3/TNNT2	11
GO:0051054	BP	GO:0051054	positive regulation of DNA metabolic process	15/386	228/18670	8.483829803034e-05	0.000412841611974398	0.000201040250334801	AKT1/BAX/CTNNB1/EGFR/ERCC1/GREM1/HSF1/IL2/IL4/IL6/PPARGC1A/SIRT1/TGFB1/WAS/WRN	15
GO:0009791	BP	GO:0009791	post-embryonic development	9/386	88/18670	8.51468897287494e-05	0.000413944879296689	0.000201577505137191	ACVR2B/BAX/BCL2/ERCC1/FZD5/IGF2R/ITPR1/MTOR/VEGFA	9
GO:0086003	BP	GO:0086003	cardiac muscle cell contraction	8/386	69/18670	8.63581351404051e-05	0.000418421553676181	0.00020375749792817	ATP2A1/CACNA2D1/CAV1/DSP/FLNA/PLN/RYR2/SRI	8
GO:0010742	BP	GO:0010742	macrophage derived foam cell differentiation	6/386	36/18670	8.65642692138618e-05	0.000418421553676181	0.00020375749792817	ADIPOQ/AGT/CRP/NFKB1/NFKBIA/TGFB1	6
GO:0034390	BP	GO:0034390	smooth muscle cell apoptotic process	6/386	36/18670	8.65642692138618e-05	0.000418421553676181	0.00020375749792817	IFNG/IGF1/MFN2/MIR21/SIRT1/SOD2	6
GO:0034391	BP	GO:0034391	regulation of smooth muscle cell apoptotic process	6/386	36/18670	8.65642692138618e-05	0.000418421553676181	0.00020375749792817	IFNG/IGF1/MFN2/MIR21/SIRT1/SOD2	6
GO:0090077	BP	GO:0090077	foam cell differentiation	6/386	36/18670	8.65642692138618e-05	0.000418421553676181	0.00020375749792817	ADIPOQ/AGT/CRP/NFKB1/NFKBIA/TGFB1	6
GO:0097242	BP	GO:0097242	amyloid-beta clearance	6/386	36/18670	8.65642692138618e-05	0.000418421553676181	0.00020375749792817	CLU/IFNG/IGF1R/IL4/SRF/TNF	6
GO:0098754	BP	GO:0098754	detoxification	11/386	131/18670	8.84513045165855e-05	0.000427134475296902	0.000208000403422604	ALB/CAT/MIR21/MT1A/MT2A/NFE2L2/SESN1/SESN2/SOD1/SOD2/TNF	11
GO:0010594	BP	GO:0010594	regulation of endothelial cell migration	15/386	229/18670	8.91086667749832e-05	0.000429898300777018	0.000209346295285944	AGT/AKT1/ATP5F1A/ATP5F1B/CALR/MEF2C/MIR21/MIR23A/MIR27A/MIR424/MIR494/NFE2L2/SIRT1/TGFB1/VEGFA	15
GO:0032098	BP	GO:0032098	regulation of appetite	5/386	23/18670	9.11028556764282e-05	0.000439100131839868	0.000213827283555432	CCK/GHRL/GHSR/LEP/NPY	5
GO:0032602	BP	GO:0032602	chemokine production	9/386	89/18670	9.30256507679489e-05	0.000447752457799488	0.000218040680961235	ADIPOQ/AGER/IFNG/IL10/IL6/TLR9/TNF/TRIM32/TWIST1	9
GO:1903034	BP	GO:1903034	regulation of response to wounding	13/386	179/18670	9.3075125226911e-05	0.000447752457799488	0.000218040680961235	AGER/CAV1/CNTF/FKBP1B/IL10/INSL3/MIR21/MTOR/MYOD1/MYOZ1/NFE2L2/PDPN/PLAT	13
GO:2001236	BP	GO:2001236	regulation of extrinsic apoptotic signaling pathway	12/386	155/18670	9.38366170755708e-05	0.000450986631116051	0.000219615616709786	AGT/AKT1/AR/BCL2/CAV1/HSPA1A/ICAM1/IGF1/IL1A/LMNA/SFRP2/TNF	12
GO:0042552	BP	GO:0042552	myelination	11/386	132/18670	9.47372157294767e-05	0.000454882585686832	0.000221512818104909	AKT1/AKT2/CLU/CTNNB1/EIF2B5/ILK/MTOR/NTRK2/S100B/SOD1/TGFB1	11
GO:0032720	BP	GO:0032720	negative regulation of tumor necrosis factor production	8/386	70/18670	9.576753728892e-05	0.000458523360353011	0.000223285755301818	ADIPOQ/GHRL/GHSR/HSF1/IGF1/IL10/IL4/TWIST1	8
GO:0050766	BP	GO:0050766	positive regulation of phagocytosis	8/386	70/18670	9.576753728892e-05	0.000458523360353011	0.000223285755301818	AHSG/CALR/IFNG/IL15/IL15RA/MFGE8/SOD1/TNF	8
GO:0060395	BP	GO:0060395	SMAD protein signal transduction	8/386	70/18670	9.576753728892e-05	0.000458523360353011	0.000223285755301818	AFP/BMP2/FOS/GDF11/GDF15/LNPEP/MSTN/TGFB1	8
GO:0007015	BP	GO:0007015	actin filament organization	21/386	400/18670	9.69717386231925e-05	0.000463849678787948	0.000225879496728225	ACTA1/BCL2/CAP1/CXCL12/FLNA/GHRL/GHSR/HAX1/ICAM1/MIR21/MTOR/MYBPC1/MYBPC3/NEB/NEBL/PRKN/SORBS1/SRF/TCAP/TTN/WAS	21
GO:0048880	BP	GO:0048880	sensory system development	20/386	371/18670	9.91686923211457e-05	0.000473910121338103	0.000230778600476729	ACVR2B/BAX/BCL2/C1QA/CNTF/CTNNB1/EGFR/FGF9/FZD5/GDF11/MFN2/MIP/MYF5/NTRK2/OPA1/RBP4/SRF/TGFB1/TWIST1/VEGFA	20
GO:0030856	BP	GO:0030856	regulation of epithelial cell differentiation	12/386	156/18670	9.9798527404116e-05	0.000476020145806802	0.000231806112808567	ADIPOQ/ARNTL/CAV1/CTNNB1/CTSL/IFNG/MIR21/RHEB/RUNX1/TNF/VDR/VEGFA	12
GO:0043535	BP	GO:0043535	regulation of blood vessel endothelial cell migration	12/386	156/18670	9.9798527404116e-05	0.000476020145806802	0.000231806112808567	AKT1/ATP5F1A/ATP5F1B/MEF2C/MIR23A/MIR27A/MIR424/MIR494/NFE2L2/SIRT1/TGFB1/VEGFA	12
GO:0001508	BP	GO:0001508	action potential	11/386	133/18670	0.000101400787014814	0.000482024901176923	0.000234730230648905	AKAP6/ATP2A2/CACNA2D1/CAV1/DMD/DSP/FKBP1B/FLNA/NTRK2/RYR2/SRI	11
GO:0031058	BP	GO:0031058	positive regulation of histone modification	9/386	90/18670	0.000101506916291556	0.000482024901176923	0.000234730230648905	BRD4/CTNNB1/LMNA/NOS1/PPARGC1A/SIRT1/TGFB1/TP53/VEGFA	9
GO:0071674	BP	GO:0071674	mononuclear cell migration	9/386	90/18670	0.000101506916291556	0.000482024901176923	0.000234730230648905	AGER/CXCL12/DUSP1/GREM1/IL6/MSTN/TGFB1/TNF/TNFSF11	9
GO:0038083	BP	GO:0038083	peptidyl-tyrosine autophosphorylation	6/386	37/18670	0.000101534121786674	0.000482024901176923	0.000234730230648905	ACE/CAV1/EGFR/GREM1/IGF1R/VEGFA	6
GO:0043029	BP	GO:0043029	T cell homeostasis	6/386	37/18670	0.000101534121786674	0.000482024901176923	0.000234730230648905	AKT1/BAX/BCL2/IL2/RPS6/TGFB1	6
GO:0002285	BP	GO:0002285	lymphocyte activation involved in immune response	13/386	181/18670	0.000104153576750928	0.000493996701737984	0.000240560102715928	ERCC1/ICAM1/IFNG/IL10/IL2/IL4/IL6/MIR21/MTOR/NLRP3/RPS6/TGFB1/TP53	13
GO:0002683	BP	GO:0002683	negative regulation of immune system process	23/386	463/18670	0.000104690062230057	0.000496075871260701	0.000241572589706608	ADIPOQ/AKT1/CD274/CTNNB1/CXCL12/DUSP1/FSTL3/GABPA/GREM1/HFE/IL10/IL2/IL4/INS/MIR21/MIR27A/NFE2L2/NFKBIA/PIAS3/RUNX1/TGFB1/TLR9/TNF	23
GO:0033692	BP	GO:0033692	cellular polysaccharide biosynthetic process	8/386	71/18670	0.000106009958193952	0.000501859876993092	0.000244389209753257	AKT1/AKT2/IGF1/IGF2/INS/MTOR/PTH/SORBS1	8
GO:0006732	BP	GO:0006732	coenzyme metabolic process	21/386	403/18670	0.000107654207106693	0.000509167138570103	0.000247947605162282	ACLY/ACTN3/CD38/GLYAT/HACD1/HDAC4/IFNG/IGF1/INS/MTHFR/MYOG/NUP62/PDP1/PFKFB3/PPARGC1A/PRKAA1/PRKAA2/QDPR/SCD/TP53/TPI1	21
GO:0007272	BP	GO:0007272	ensheathment of neurons	11/386	134/18670	0.000108460349701795	0.000510869204824409	0.000248776455297363	AKT1/AKT2/CLU/CTNNB1/EIF2B5/ILK/MTOR/NTRK2/S100B/SOD1/TGFB1	11
GO:0008366	BP	GO:0008366	axon ensheathment	11/386	134/18670	0.000108460349701795	0.000510869204824409	0.000248776455297363	AKT1/AKT2/CLU/CTNNB1/EIF2B5/ILK/MTOR/NTRK2/S100B/SOD1/TGFB1	11
GO:0048565	BP	GO:0048565	digestive tract development	11/386	134/18670	0.000108460349701795	0.000510869204824409	0.000248776455297363	ACVR2B/BCL2/CTNNB1/CXCL8/EGFR/FGF9/KLF5/NPY/SFRP2/TGFB1/TNF	11
GO:0006733	BP	GO:0006733	oxidoreduction coenzyme metabolic process	14/386	207/18670	0.000108519289157717	0.000510869204824409	0.000248776455297363	ACTN3/CD38/HDAC4/IFNG/IGF1/INS/MYOG/NUP62/PFKFB3/PPARGC1A/PRKAA1/PRKAA2/TP53/TPI1	14
GO:0070555	BP	GO:0070555	response to interleukin-1	14/386	207/18670	0.000108519289157717	0.000510869204824409	0.000248776455297363	ANKRD1/CD38/CXCL8/EPO/HDAC4/ICAM1/IL1A/IL6/MTHFR/NFKB1/NFKBIA/PCK1/SQSTM1/TRIM63	14
GO:0006898	BP	GO:0006898	receptor-mediated endocytosis	18/386	316/18670	0.000110607396607234	0.000518891000507757	0.000252682805252258	ALB/APLN/CALR/CAP1/CAV1/CLU/CXCL8/DKK1/GREM1/HFE/IGF2R/IL4/MIR27A/PIK3CB/SAA1/SNAP25/TF/VEGFA	18
GO:0005513	BP	GO:0005513	detection of calcium ion	4/386	13/18670	0.000110941687410776	0.000518891000507757	0.000252682805252258	CALM3/CASQ2/RYR2/STIM1	4
GO:0030656	BP	GO:0030656	regulation of vitamin metabolic process	4/386	13/18670	0.000110941687410776	0.000518891000507757	0.000252682805252258	IFNG/NFKB1/TNF/VDR	4
GO:0031033	BP	GO:0031033	myosin filament organization	4/386	13/18670	0.000110941687410776	0.000518891000507757	0.000252682805252258	MYBPC1/MYBPC3/TCAP/TTN	4
GO:0043201	BP	GO:0043201	response to leucine	4/386	13/18670	0.000110941687410776	0.000518891000507757	0.000252682805252258	MTOR/PPARGC1A/SESN1/SESN2	4
GO:0045820	BP	GO:0045820	negative regulation of glycolytic process	4/386	13/18670	0.000110941687410776	0.000518891000507757	0.000252682805252258	ACTN3/HDAC4/MYOG/PPARGC1A	4
GO:0090594	BP	GO:0090594	inflammatory response to wounding	4/386	13/18670	0.000110941687410776	0.000518891000507757	0.000252682805252258	AGER/IL1A/MIR21/TGFB1	4
GO:0032925	BP	GO:0032925	regulation of activin receptor signaling pathway	5/386	24/18670	0.000113136137507046	0.000527203973489055	0.000256730948948805	ACVR2A/ACVR2B/FGF9/FST/FSTL3	5
GO:0060396	BP	GO:0060396	growth hormone receptor signaling pathway	5/386	24/18670	0.000113136137507046	0.000527203973489055	0.000256730948948805	GDF15/GH1/GHR/GHRL/SOCS2	5
GO:1905564	BP	GO:1905564	positive regulation of vascular endothelial cell proliferation	5/386	24/18670	0.000113136137507046	0.000527203973489055	0.000256730948948805	APLN/GHRL/GHSR/MIR21/MIR27A	5
GO:2000209	BP	GO:2000209	regulation of anoikis	5/386	24/18670	0.000113136137507046	0.000527203973489055	0.000256730948948805	BCL2/CAV1/CEACAM5/NTRK2/PIK3CA	5
GO:0007623	BP	GO:0007623	circadian rhythm	14/386	208/18670	0.000114209118851994	0.000531713908762137	0.000258927138698084	ADIPOQ/ARNTL/EGFR/GHRH/GHRL/LEP/MAPK10/MTOR/NTRK2/PPARGC1A/PRKAA1/PRKAA2/SIRT1/TP53	14
GO:0070371	BP	GO:0070371	ERK1 and ERK2 cascade	18/386	317/18670	0.000115088435879607	0.000535314748672761	0.000260680628986007	ADIPOQ/AGER/AGT/BMP2/CALCR/DUSP1/EGFR/EPO/ICAM1/IGF1/MIR21/MIR23A/MIR27A/MIR424/NDRG2/TGFB1/TNF/TNFSF11	18
GO:0051346	BP	GO:0051346	negative regulation of hydrolase activity	23/386	466/18670	0.000115196591651465	0.000535325337674455	0.000260685785480628	AGT/AHSG/AKT1/CAST/CST3/FKBP1B/GPC3/MIR21/MYOZ1/NOS1/PLN/RENBP/RPS6KA1/SERPINB6/SFRP2/SIRT1/TLR9/TNF/TNNI3/TNNT2/TP53/VEGFA/WNK1	23
GO:0007162	BP	GO:0007162	negative regulation of cell adhesion	17/386	289/18670	0.000116085048155343	0.000538958680875497	0.00026245510379909	ADIPOQ/AKT1/ATP5F1B/BMP2/CD274/CXCL12/DUSP1/HFE/IL10/IL2/MIR21/MIR27A/PDE3B/RUNX1/TGFB1/VEGFA/WNK1	17
GO:0038034	BP	GO:0038034	signal transduction in absence of ligand	8/386	72/18670	0.000117141712373488	0.000542867550651107	0.000264358594473047	AKT1/BAX/BCL2/FOXO3/HSPA1A/IL1A/IL2/TNF	8
GO:0097192	BP	GO:0097192	extrinsic apoptotic signaling pathway in absence of ligand	8/386	72/18670	0.000117141712373488	0.000542867550651107	0.000264358594473047	AKT1/BAX/BCL2/FOXO3/HSPA1A/IL1A/IL2/TNF	8
GO:0032620	BP	GO:0032620	interleukin-17 production	6/386	38/18670	0.000118490017582149	0.000548111188376345	0.000266912073120476	IFNG/IL15/IL2/IL6/OSM/TGFB1	6
GO:1904706	BP	GO:1904706	negative regulation of vascular smooth muscle cell proliferation	6/386	38/18670	0.000118490017582149	0.000548111188376345	0.000266912073120476	ADIPOQ/APLN/IL10/MEF2C/MIR424/SOD2	6
GO:0006469	BP	GO:0006469	negative regulation of protein kinase activity	15/386	235/18670	0.00011889468439027	0.000548978560983747	0.000267334454976054	ADIPOQ/AKT1/CAV1/DTNBP1/DUSP1/FABP4/GADD45A/IFNG/IGF1R/ILK/NUP62/SFRP2/SIRT1/SOCS3/WNK1	15
GO:0046777	BP	GO:0046777	protein autophosphorylation	15/386	235/18670	0.00011889468439027	0.000548978560983747	0.000267334454976054	ACE/ADIPOQ/AKT1/CALM3/CAV1/EGFR/EIF2S1/GREM1/IGF1R/INS/INSRR/MTOR/NTRK2/VEGFA/WNK1	15
GO:0034504	BP	GO:0034504	protein localization to nucleus	16/386	262/18670	0.000119170704194722	0.000549750985774194	0.000267710600375966	AGT/AKT1/ARNTL/CALR/FGF9/FLNA/IFNG/INS/LEP/LMNA/NFKBIA/NUP62/SESN2/TGFB1/TP53/WRN	16
GO:0035710	BP	GO:0035710	CD4-positive, alpha-beta T cell activation	9/386	92/18670	0.000120422694868852	0.000555020187107488	0.000270276527657482	AGER/CD274/IFNG/IL2/IL6/MIR21/MTOR/NLRP3/RUNX1	9
GO:0007292	BP	GO:0007292	female gamete generation	11/386	136/18670	0.000123844076426841	0.00057026926267223	0.000277702324573273	AFP/BCL2/CTNNB1/ERCC1/FOXO3/HPGD/HSF1/IGF1/LEP/RPS6/SIRT1	11
GO:1901983	BP	GO:1901983	regulation of protein acetylation	8/386	73/18670	0.000129221655132331	0.000594490162283045	0.000289497103926558	ARNTL/NOS1/PPARGC1A/PRKAA1/PRKAA2/SIRT1/TGFB1/TWIST1	8
GO:0007369	BP	GO:0007369	gastrulation	13/386	185/18670	0.000129767568791151	0.000595917191469628	0.000290192020079834	ACVR2A/ACVR2B/ADIPOQ/APLN/CTNNB1/DKK1/GPC3/IL10/RPS6/SFRP2/SRF/TP53/WNK1	13
GO:0046328	BP	GO:0046328	regulation of JNK cascade	13/386	185/18670	0.000129767568791151	0.000595917191469628	0.000290192020079834	AGER/AKT1/DKK1/DTNBP1/EGFR/FZD5/GADD45A/IGF1R/PRKN/SFRP2/TLR9/TNF/TNFSF11	13
GO:0043122	BP	GO:0043122	regulation of I-kappaB kinase/NF-kappaB signaling	15/386	237/18670	0.000130586758371174	0.000599134891401684	0.00029175893383339	ADIPOQ/AKT1/BRD4/CTNNB1/ESR1/FLNA/NUP62/PRKN/S100B/SIRT1/SQSTM1/TLR9/TNF/TNFSF11/TRIM32	15
GO:0007589	BP	GO:0007589	body fluid secretion	9/386	93/18670	0.000130933875129491	0.000600182840122128	0.000292269250300978	APLN/CAV1/NCOR2/NPPB/SLC22A2/SOCS2/VDR/VEGFA/WNK1	9
GO:0035886	BP	GO:0035886	vascular smooth muscle cell differentiation	6/386	39/18670	0.000137616776339065	0.0006296745892944	0.000306630759568538	FGF9/MIR21/MIR424/SOD2/SRF/VEGFA	6
GO:1902229	BP	GO:1902229	regulation of intrinsic apoptotic signaling pathway in response to DNA damage	6/386	39/18670	0.000137616776339065	0.0006296745892944	0.000306630759568538	BCL2/CLU/CXCL12/SFRP2/SIRT1/TRIM32	6
GO:1904375	BP	GO:1904375	regulation of protein localization to cell periphery	10/386	115/18670	0.00013777841290805	0.000629844173293943	0.000306713341383772	AKT1/AR/EGFR/GHSR/IFNG/INS/SORBS1/SQSTM1/TGFB1/TNF	10
GO:0009299	BP	GO:0009299	mRNA transcription	5/386	25/18670	0.000139035819538767	0.000632162862938856	0.000307842466775063	FLNA/HSF1/MYOG/SRF/TP53	5
GO:0019430	BP	GO:0019430	removal of superoxide radicals	5/386	25/18670	0.000139035819538767	0.000632162862938856	0.000307842466775063	MIR21/NFE2L2/SOD1/SOD2/TNF	5
GO:0032461	BP	GO:0032461	positive regulation of protein oligomerization	5/386	25/18670	0.000139035819538767	0.000632162862938856	0.000307842466775063	BAX/CCK/CLU/MMP3/TP53	5
GO:0071378	BP	GO:0071378	cellular response to growth hormone stimulus	5/386	25/18670	0.000139035819538767	0.000632162862938856	0.000307842466775063	GDF15/GH1/GHR/GHRL/SOCS2	5
GO:1904385	BP	GO:1904385	cellular response to angiotensin	5/386	25/18670	0.000139035819538767	0.000632162862938856	0.000307842466775063	AGT/CAV1/HSF1/NFE2L2/NFKB1	5
GO:2000679	BP	GO:2000679	positive regulation of transcription regulatory region DNA binding	5/386	25/18670	0.000139035819538767	0.000632162862938856	0.000307842466775063	CTNNB1/IFNG/IGF1/TGFB1/TWIST1	5
GO:0003002	BP	GO:0003002	regionalization	19/386	351/18670	0.000139746714200711	0.00063482424707888	0.00030913847308409	ACVR2A/ACVR2B/AR/ATP6AP2/BMP2/C1QA/CTNNB1/DKK1/FZD5/GDF11/GPC3/GREM1/MEF2C/MYF5/MYF6/SFRP2/SRF/TCAP/TP53	19
GO:0060993	BP	GO:0060993	kidney morphogenesis	9/386	94/18670	0.00014220095346428	0.000644736168719262	0.000313965252047459	AGT/BCL2/BMP2/CTNNB1/GPC3/ILK/KLHL3/TGFB1/VEGFA	9
GO:0031670	BP	GO:0031670	cellular response to nutrient	8/386	74/18670	0.000142311227114457	0.000644736168719262	0.000313965252047459	HSF1/IL15/LEP/OPA1/RYR3/SOD1/SRF/VDR	8
GO:1903036	BP	GO:1903036	positive regulation of response to wounding	8/386	74/18670	0.000142311227114457	0.000644736168719262	0.000313965252047459	CNTF/FKBP1B/INSL3/MIR21/MTOR/MYOD1/NFE2L2/PDPN	8
GO:0015718	BP	GO:0015718	monocarboxylic acid transport	12/386	162/18670	0.000142862820921356	0.000646655705083596	0.000314900002954391	ACE/AKT1/AKT2/BDKRB2/CPT2/FABP3/FABP4/LEP/PLIN2/PRKAA2/RPS6KB1/TNFSF11	12
GO:0060688	BP	GO:0060688	regulation of morphogenesis of a branching structure	7/386	56/18670	0.000148246893628846	0.000669826893822561	0.000326183607730465	AGT/AR/CTNNB1/ESR1/TGFB1/TNF/VEGFA	7
GO:0070936	BP	GO:0070936	protein K48-linked ubiquitination	7/386	56/18670	0.000148246893628846	0.000669826893822561	0.000326183607730465	KLHL3/PRKN/TRIM32/UBE2D1/UBE2D2/UBE2D3/UBE2G1	7
GO:0007586	BP	GO:0007586	digestion	11/386	139/18670	0.000150386419849161	0.00067888726674764	0.000330595710551868	CCK/GHRL/GHSR/LEP/PPARGC1A/RBP4/SLC22A5/SST/TLR9/VDR/WNK1	11
GO:0045931	BP	GO:0045931	positive regulation of mitotic cell cycle	12/386	163/18670	0.000151400098389332	0.000682853610576684	0.000332527189194467	AKT1/BRD4/EGFR/EIF4EBP1/HSF1/IGF1/IGF2/IL1A/INS/NUP62/RPS6KB1/TGFB1	12
GO:0014819	BP	GO:0014819	regulation of skeletal muscle contraction	4/386	14/18670	0.000152790583030214	0.000686064998046858	0.000334091028987259	ACTN3/ATP2A1/CASQ1/DMD	4
GO:0036092	BP	GO:0036092	phosphatidylinositol-3-phosphate biosynthetic process	4/386	14/18670	0.000152790583030214	0.000686064998046858	0.000334091028987259	PIK3CA/PIK3CB/PIK3CD/PIK3CG	4
GO:0045346	BP	GO:0045346	regulation of MHC class II biosynthetic process	4/386	14/18670	0.000152790583030214	0.000686064998046858	0.000334091028987259	IFNG/IL10/IL4/SIRT1	4
GO:0050930	BP	GO:0050930	induction of positive chemotaxis	4/386	14/18670	0.000152790583030214	0.000686064998046858	0.000334091028987259	AGER/CXCL12/CXCL8/VEGFA	4
GO:1903624	BP	GO:1903624	regulation of DNA catabolic process	4/386	14/18670	0.000152790583030214	0.000686064998046858	0.000334091028987259	AIFM1/BAX/HSF1/IL6	4
GO:0007254	BP	GO:0007254	JNK cascade	14/386	214/18670	0.000154092351858649	0.000689019332576452	0.000335529692475084	AGER/AKT1/DKK1/DTNBP1/EGFR/FZD5/GADD45A/IGF1R/MAPK10/PRKN/SFRP2/TLR9/TNF/TNFSF11	14
GO:2001020	BP	GO:2001020	regulation of response to DNA damage stimulus	14/386	214/18670	0.000154092351858649	0.000689019332576452	0.000335529692475084	ANKRD1/BCL2/CLU/CXCL12/EGFR/ERCC1/HSF1/MIR21/SFRP2/SIRT1/TP53/TRIM32/TWIST1/WAS	14
GO:0002702	BP	GO:0002702	positive regulation of production of molecular mediator of immune response	9/386	95/18670	0.000154266195505646	0.000689019332576452	0.000335529692475084	FZD5/IL2/IL4/IL5/IL6/NLRP3/RBP4/TGFB1/TLR9	9
GO:0042100	BP	GO:0042100	B cell proliferation	9/386	95/18670	0.000154266195505646	0.000689019332576452	0.000335529692475084	BAX/BCL2/CD38/IL10/IL2/IL4/IL5/MEF2C/TLR9	9
GO:0044070	BP	GO:0044070	regulation of anion transport	9/386	95/18670	0.000154266195505646	0.000689019332576452	0.000335529692475084	ACE2/AGT/AKT1/AKT2/CCK/FABP3/LEP/MTOR/TNFSF11	9
GO:1903076	BP	GO:1903076	regulation of protein localization to plasma membrane	9/386	95/18670	0.000154266195505646	0.000689019332576452	0.000335529692475084	AKT1/AR/EGFR/IFNG/INS/SORBS1/SQSTM1/TGFB1/TNF	9
GO:0001505	BP	GO:0001505	regulation of neurotransmitter levels	19/386	354/18670	0.000155946753873364	0.000695910668652894	0.000338885545881729	AGT/AKT1/ATP2A2/BCHE/CALM3/CAV1/CLU/DTNBP1/GLYAT/ICAM1/IFNG/IL10/MEF2C/MTOR/NOS1/PRKN/SLC22A2/SNAP25/TNF	19
GO:0042036	BP	GO:0042036	negative regulation of cytokine biosynthetic process	6/386	40/18670	0.000159108812838679	0.000708770183006487	0.000345147705290676	GHRL/GHSR/IL10/IL4/IL6/NFKB1	6
GO:0045823	BP	GO:0045823	positive regulation of heart contraction	6/386	40/18670	0.000159108812838679	0.000708770183006487	0.000345147705290676	ACE2/APLN/ATP2A1/ATP2A2/HRC/RYR2	6
GO:0007249	BP	GO:0007249	I-kappaB kinase/NF-kappaB signaling	16/386	269/18670	0.000161443512201636	0.000718537321911507	0.000349903979836571	ADIPOQ/AKT1/BRD4/CTNNB1/ESR1/FLNA/NFKBIA/NUP62/PRKN/S100B/SIRT1/SQSTM1/TLR9/TNF/TNFSF11/TRIM32	16
GO:0032388	BP	GO:0032388	positive regulation of intracellular transport	14/386	215/18670	0.000161793353719716	0.000719461034658649	0.000350353797482216	AKT2/ATP2A1/FIS1/FLNA/FZD5/IFNG/KHDRBS1/LEP/PRKAA1/PRKN/SAR1A/TGFB1/TP53/UBE2D3	14
GO:0010665	BP	GO:0010665	regulation of cardiac muscle cell apoptotic process	7/386	57/18670	0.000166037286613594	0.000737684113460749	0.000359227835897879	AGT/HSF1/ILK/MIR21/NFE2L2/SFRP2/TP53	7
GO:0003081	BP	GO:0003081	regulation of systemic arterial blood pressure by renin-angiotensin	5/386	26/18670	0.000169238720394822	0.000747310891105869	0.000363915759139038	ACE/ACE2/AGT/ATP6AP2/REN	5
GO:0022011	BP	GO:0022011	myelination in peripheral nervous system	5/386	26/18670	0.000169238720394822	0.000747310891105869	0.000363915759139038	AKT1/AKT2/ILK/NTRK2/SOD1	5
GO:0031954	BP	GO:0031954	positive regulation of protein autophosphorylation	5/386	26/18670	0.000169238720394822	0.000747310891105869	0.000363915759139038	ACE/CALM3/GREM1/INS/VEGFA	5
GO:0032292	BP	GO:0032292	peripheral nervous system axon ensheathment	5/386	26/18670	0.000169238720394822	0.000747310891105869	0.000363915759139038	AKT1/AKT2/ILK/NTRK2/SOD1	5
GO:0032800	BP	GO:0032800	receptor biosynthetic process	5/386	26/18670	0.000169238720394822	0.000747310891105869	0.000363915759139038	ACE2/ADIPOQ/IFNG/IL10/TNF	5
GO:0034114	BP	GO:0034114	regulation of heterotypic cell-cell adhesion	5/386	26/18670	0.000169238720394822	0.000747310891105869	0.000363915759139038	ADIPOQ/AGER/IL10/TNF/WNK1	5
GO:1903579	BP	GO:1903579	negative regulation of ATP metabolic process	5/386	26/18670	0.000169238720394822	0.000747310891105869	0.000363915759139038	ACTN3/HDAC4/MYOG/PPARGC1A/TP53	5
GO:0000422	BP	GO:0000422	autophagy of mitochondrion	8/386	76/18670	0.000171778200468667	0.0007565423184404	0.000368411159816809	FIS1/FZD5/HAX1/MFN2/PPARGC1A/PRKN/SQSTM1/TP53	8
GO:0001937	BP	GO:0001937	negative regulation of endothelial cell proliferation	8/386	76/18670	0.000171778200468667	0.0007565423184404	0.000368411159816809	ATP5F1A/CAV1/GHRL/MEF2C/MIR21/MIR424/MIR494/TNF	8
GO:0061726	BP	GO:0061726	mitochondrion disassembly	8/386	76/18670	0.000171778200468667	0.0007565423184404	0.000368411159816809	FIS1/FZD5/HAX1/MFN2/PPARGC1A/PRKN/SQSTM1/TP53	8
GO:0044242	BP	GO:0044242	cellular lipid catabolic process	14/386	217/18670	0.000178198194040789	0.000783938487711297	0.000381752190780464	ADIPOQ/AKT1/AKT2/CPT2/EHHADH/FABP3/FABP4/LEP/MTOR/PCK1/PIK3CG/PNPLA3/SESN2/TWIST1	14
GO:0071478	BP	GO:0071478	cellular response to radiation	13/386	191/18670	0.000178308793684334	0.000783938487711297	0.000381752190780464	AKT2/BAX/BLM/EIF2S1/ERCC1/GADD45A/HSF1/SFRP2/SIRT1/TGFB1/TMEM109/TP53/WRN	13
GO:0072006	BP	GO:0072006	nephron development	11/386	142/18670	0.000181615516413624	0.00079778284186558	0.000388493934694285	ADIPOQ/AGT/BCL2/BMP2/CTNNB1/GPC3/ILK/KLHL3/MEF2C/TGFB1/VEGFA	11
GO:0007520	BP	GO:0007520	myoblast fusion	6/386	41/18670	0.00018317013734557	0.000802520116481112	0.000390800831206138	GDF15/MYF5/MYF6/MYOD1/MYOG/NOS1	6
GO:0090279	BP	GO:0090279	regulation of calcium ion import	6/386	41/18670	0.00018317013734557	0.000802520116481112	0.000390800831206138	ATP2A1/CALCR/CTNNB1/CXCL12/PLN/SLN	6
GO:1905209	BP	GO:1905209	positive regulation of cardiocyte differentiation	6/386	41/18670	0.00018317013734557	0.000802520116481112	0.000390800831206138	AKAP6/GREM1/IGF1/MEF2C/MTOR/TGFB1	6
GO:0006949	BP	GO:0006949	syncytium formation	7/386	58/18670	0.000185515799379796	0.000812093404038309	0.000395462706538475	ERCC1/GDF15/MYF5/MYF6/MYOD1/MYOG/NOS1	7
GO:0045787	BP	GO:0045787	positive regulation of cell cycle	20/386	389/18670	0.000186914114214845	0.000817506714074616	0.000398098810005939	AKT1/BAX/BRD4/CALR/EGFR/EIF4EBP1/FOXO4/GADD45A/HSF1/IGF1/IGF2/IL10/IL1A/INS/MYOG/NUP62/RPS6KB1/TGFB1/TP53/TRIM32	20
GO:0043112	BP	GO:0043112	receptor metabolic process	13/386	192/18670	0.000187753478790853	0.00082046809746461	0.000399540906056321	ACE2/ADIPOQ/APLN/CAV1/CXCL8/DKK1/GREM1/IFNG/IL10/SNAP25/TGFB1/TNF/VEGFA	13
GO:0022612	BP	GO:0022612	gland morphogenesis	10/386	120/18670	0.000195853521694877	0.000855125566225647	0.000416417950408434	AR/BAX/BCL2/CAV1/EGFR/ESR1/RPS6KA1/TGFB1/TNF/VDR	10
GO:0043687	BP	GO:0043687	post-translational protein modification	19/386	361/18670	0.000200321120369437	0.000873877122163824	0.000425549339761239	AFP/AHSG/ALB/CALU/CST3/DCAF6/FAM20C/FBXO32/FSTL3/GPC3/HRC/IGFBP1/IGFBP3/IL6/KLHL3/MFGE8/SOCS2/SOCS3/TF	19
GO:0009651	BP	GO:0009651	response to salt stress	5/386	27/18670	0.000204203625108713	0.000882699292774658	0.000429845445911044	BAX/BDKRB2/EPO/TNF/TP53	5
GO:0060143	BP	GO:0060143	positive regulation of syncytium formation by plasma membrane fusion	5/386	27/18670	0.000204203625108713	0.000882699292774658	0.000429845445911044	GDF15/MYF5/MYF6/MYOD1/MYOG	5
GO:0071450	BP	GO:0071450	cellular response to oxygen radical	5/386	27/18670	0.000204203625108713	0.000882699292774658	0.000429845445911044	MIR21/NFE2L2/SOD1/SOD2/TNF	5
GO:0071451	BP	GO:0071451	cellular response to superoxide	5/386	27/18670	0.000204203625108713	0.000882699292774658	0.000429845445911044	MIR21/NFE2L2/SOD1/SOD2/TNF	5
GO:2000144	BP	GO:2000144	positive regulation of DNA-templated transcription, initiation	5/386	27/18670	0.000204203625108713	0.000882699292774658	0.000429845445911044	CTNNB1/ESR1/SRF/TP53/TWIST1	5
GO:0030852	BP	GO:0030852	regulation of granulocyte differentiation	4/386	15/18670	0.000204962217111837	0.000882699292774658	0.000429845445911044	ADIPOQ/HAX1/IL5/RUNX1	4
GO:0042362	BP	GO:0042362	fat-soluble vitamin biosynthetic process	4/386	15/18670	0.000204962217111837	0.000882699292774658	0.000429845445911044	IFNG/NFKB1/TNF/VDR	4
GO:0042976	BP	GO:0042976	activation of Janus kinase activity	4/386	15/18670	0.000204962217111837	0.000882699292774658	0.000429845445911044	AGT/GH1/GHR/IL4	4
GO:0045073	BP	GO:0045073	regulation of chemokine biosynthetic process	4/386	15/18670	0.000204962217111837	0.000882699292774658	0.000429845445911044	AGER/IFNG/IL6/TNF	4
GO:0045342	BP	GO:0045342	MHC class II biosynthetic process	4/386	15/18670	0.000204962217111837	0.000882699292774658	0.000429845445911044	IFNG/IL10/IL4/SIRT1	4
GO:0048569	BP	GO:0048569	post-embryonic animal organ development	4/386	15/18670	0.000204962217111837	0.000882699292774658	0.000429845445911044	BAX/ERCC1/FZD5/VEGFA	4
GO:0055089	BP	GO:0055089	fatty acid homeostasis	4/386	15/18670	0.000204962217111837	0.000882699292774658	0.000429845445911044	INS/PRKAA1/PRKAA2/SIRT1	4
GO:1900119	BP	GO:1900119	positive regulation of execution phase of apoptosis	4/386	15/18670	0.000204962217111837	0.000882699292774658	0.000429845445911044	BAX/HSF1/IL6/TP53	4
GO:1902514	BP	GO:1902514	regulation of calcium ion transmembrane transport via high voltage-gated calcium channel	4/386	15/18670	0.000204962217111837	0.000882699292774658	0.000429845445911044	CACNA2D1/CACNB1/MIR21/NOS1	4
GO:2001256	BP	GO:2001256	regulation of store-operated calcium entry	4/386	15/18670	0.000204962217111837	0.000882699292774658	0.000429845445911044	CASQ1/JPH4/MIR424/STIM1	4
GO:0033143	BP	GO:0033143	regulation of intracellular steroid hormone receptor signaling pathway	8/386	78/18670	0.000206087421629552	0.000886035717482156	0.000431470174714933	AR/ARNTL/CALR/ESR1/NCOR2/PIAS2/RUNX1/SIRT1	8
GO:0042246	BP	GO:0042246	tissue regeneration	8/386	78/18670	0.000206087421629552	0.000886035717482156	0.000431470174714933	IGF1/IGFBP1/KLF5/MSTN/MYF6/MYOD1/MYOG/MYOZ1	8
GO:0010662	BP	GO:0010662	regulation of striated muscle cell apoptotic process	7/386	59/18670	0.000206799421143088	0.000886082943474114	0.000431493172215596	AGT/HSF1/ILK/MIR21/NFE2L2/SFRP2/TP53	7
GO:0043388	BP	GO:0043388	positive regulation of DNA binding	7/386	59/18670	0.000206799421143088	0.000886082943474114	0.000431493172215596	CALM3/CTNNB1/IFNG/IGF1/PRKN/TGFB1/TWIST1	7
GO:0045843	BP	GO:0045843	negative regulation of striated muscle tissue development	7/386	59/18670	0.000206799421143088	0.000886082943474114	0.000431493172215596	BMP2/DKK1/MSTN/RBP4/S100B/TGFB1/TWIST1	7
GO:2000756	BP	GO:2000756	regulation of peptidyl-lysine acetylation	7/386	59/18670	0.000206799421143088	0.000886082943474114	0.000431493172215596	NOS1/PPARGC1A/PRKAA1/PRKAA2/SIRT1/TGFB1/TWIST1	7
GO:0001654	BP	GO:0001654	eye development	19/386	362/18670	0.000207488634428671	0.000886954304811041	0.000431917496450913	ACVR2B/BAX/BCL2/CNTF/CTNNB1/EGFR/FGF9/FZD5/GDF11/MFN2/MIP/MYF5/NTRK2/OPA1/RBP4/SRF/TGFB1/TWIST1/VEGFA	19
GO:0016054	BP	GO:0016054	organic acid catabolic process	16/386	275/18670	0.000207529063012552	0.000886954304811041	0.000431917496450913	ADIPOQ/AKT1/AKT2/CPT2/EHHADH/GPT/LEP/MIR21/MTOR/NOS1/PCK1/QDPR/RENBP/SESN2/TGFB1/TWIST1	16
GO:0046395	BP	GO:0046395	carboxylic acid catabolic process	16/386	275/18670	0.000207529063012552	0.000886954304811041	0.000431917496450913	ADIPOQ/AKT1/AKT2/CPT2/EHHADH/GPT/LEP/MIR21/MTOR/NOS1/PCK1/QDPR/RENBP/SESN2/TGFB1/TWIST1	16
GO:0060326	BP	GO:0060326	cell chemotaxis	17/386	304/18670	0.000212324258727508	0.00090668196970125	0.000441524218673223	CALR/CXCL12/CXCL8/DUSP1/GREM1/IL10/IL6/MIR424/MSTN/PIK3CD/PIK3CG/SAA1/SAA2/SLC12A2/TNFSF11/VEGFA/WNK1	17
GO:0046434	BP	GO:0046434	organophosphate catabolic process	15/386	248/18670	0.000214488024952422	0.000915148906463666	0.000445647337653755	ACTN3/HDAC4/IFNG/IGF1/INS/MYOG/NUDT3/NUP62/PFKFB3/PPARGC1A/PRKAA1/PRKAA2/SMUG1/TP53/TPI1	15
GO:0006417	BP	GO:0006417	regulation of translation	21/386	424/18670	0.000216442500638219	0.00092270934504792	0.000449329021916032	AKT1/AKT2/CALR/EEF2/EIF2B5/EIF2S1/EIF3E/EIF3K/EIF4EBP1/EIF4EBP2/FOXO3/FTO/IL6/KHDRBS1/MIR21/MIR27A/MTOR/RPS6KA1/RPS6KB1/SESN2/TNF	21
GO:0003151	BP	GO:0003151	outflow tract morphogenesis	8/386	79/18670	0.000225240082056263	0.000958597520939787	0.000466805380054581	CTNNB1/FZD1/ILK/MEF2C/RYR1/SFRP2/TWIST1/VEGFA	8
GO:0071260	BP	GO:0071260	cellular response to mechanical stimulus	8/386	79/18670	0.000225240082056263	0.000958597520939787	0.000466805380054581	AGT/AKT1/ANKRD1/EGFR/GADD45A/HDAC4/NFKB1/TGFB1	8
GO:0002824	BP	GO:0002824	positive regulation of adaptive immune response based on somatic recombination of immune receptors built from immunoglobulin superfamily domains	9/386	100/18670	0.000228159276549457	0.000970204627614848	0.000472457658226001	CD274/FZD5/IL2/IL4/IL6/MIR21/NLRP3/TGFB1/TNF	9
GO:0010659	BP	GO:0010659	cardiac muscle cell apoptotic process	7/386	60/18670	0.000230010016345268	0.000976432109690745	0.000475490236626968	AGT/HSF1/ILK/MIR21/NFE2L2/SFRP2/TP53	7
GO:0048635	BP	GO:0048635	negative regulation of muscle organ development	7/386	60/18670	0.000230010016345268	0.000976432109690745	0.000475490236626968	BMP2/DKK1/MSTN/RBP4/S100B/TGFB1/TWIST1	7
GO:0002697	BP	GO:0002697	regulation of immune effector process	22/386	458/18670	0.000236528776262805	0.00100326299730264	0.000488555994064554	AGER/C1QA/C7/CLU/FZD5/HFE/IFNG/IL10/IL15/IL2/IL4/IL5/IL6/INS/LEP/MIR21/NLRP3/RBP4/TGFB1/TLR9/TNF/WAS	22
GO:0021762	BP	GO:0021762	substantia nigra development	6/386	43/18670	0.000239864518985203	0.00101485774727128	0.000494202254927451	CALM3/CKB/FGF9/NDRG2/S100A1/SYPL2	6
GO:0060612	BP	GO:0060612	adipose tissue development	6/386	43/18670	0.000239864518985203	0.00101485774727128	0.000494202254927451	FTO/GHRL/LEP/PIK3CA/PPARGC1A/SIRT1	6
GO:1901985	BP	GO:1901985	positive regulation of protein acetylation	6/386	43/18670	0.000239864518985203	0.00101485774727128	0.000494202254927451	ARNTL/NOS1/PPARGC1A/PRKAA1/PRKAA2/TGFB1	6
GO:0010952	BP	GO:0010952	positive regulation of peptidase activity	13/386	197/18670	0.000241690944359801	0.00102173027983541	0.000497548951643703	AGER/AIFM1/BAX/CAV1/CCK/FIS1/HSF1/MIR21/NLRP3/PCOLCE2/SFRP2/SIRT1/TNF	13
GO:0033137	BP	GO:0033137	negative regulation of peptidyl-serine phosphorylation	5/386	28/18670	0.000244410546057938	0.00102892566267189	0.000501052865795624	BAX/BDKRB2/CAV1/DKK1/DMD	5
GO:0036296	BP	GO:0036296	response to increased oxygen levels	5/386	28/18670	0.000244410546057938	0.00102892566267189	0.000501052865795624	CAT/CAV1/EPO/FOXO1/POLG	5
GO:1900543	BP	GO:1900543	negative regulation of purine nucleotide metabolic process	5/386	28/18670	0.000244410546057938	0.00102892566267189	0.000501052865795624	ACTN3/HDAC4/MYOG/PPARGC1A/TP53	5
GO:1990776	BP	GO:1990776	response to angiotensin	5/386	28/18670	0.000244410546057938	0.00102892566267189	0.000501052865795624	AGT/CAV1/HSF1/NFE2L2/NFKB1	5
GO:2001025	BP	GO:2001025	positive regulation of response to drug	5/386	28/18670	0.000244410546057938	0.00102892566267189	0.000501052865795624	AGT/CXCL12/FOXO3/GHRL/RETN	5
GO:0043524	BP	GO:0043524	negative regulation of neuron apoptotic process	11/386	147/18670	0.000245865668815077	0.00103419036732864	0.000503616603343957	BAX/BCL2/CNTF/ILK/MEF2C/NTRK2/PIK3CA/PPARGC1A/PRKN/SOD1/SOD2	11
GO:0032370	BP	GO:0032370	positive regulation of lipid transport	7/386	61/18670	0.000255274352194033	0.00107020491268079	0.000521154499242248	ADIPOQ/FABP3/GHRL/NFKBIA/RETN/SIRT1/TNFSF11	7
GO:0045123	BP	GO:0045123	cellular extravasation	7/386	61/18670	0.000255274352194033	0.00107020491268079	0.000521154499242248	AGER/CXCL12/ICAM1/LEP/PIK3CD/PIK3CG/TNF	7
GO:2000514	BP	GO:2000514	regulation of CD4-positive, alpha-beta T cell activation	7/386	61/18670	0.000255274352194033	0.00107020491268079	0.000521154499242248	AGER/CD274/IFNG/IL2/MIR21/NLRP3/RUNX1	7
GO:2001244	BP	GO:2001244	positive regulation of intrinsic apoptotic signaling pathway	7/386	61/18670	0.000255274352194033	0.00107020491268079	0.000521154499242248	BAX/BCL2/CAV1/FIS1/SIRT1/SOD1/TP53	7
GO:0051101	BP	GO:0051101	regulation of DNA binding	10/386	124/18670	0.000256003518527575	0.00107237265093241	0.000522210116283084	AGER/CALM3/CTNNB1/IFNG/IGF1/NFKBIA/PRKN/SRI/TGFB1/TWIST1	10
GO:0010976	BP	GO:0010976	positive regulation of neuron projection development	16/386	281/18670	0.000264641196040777	0.00110717742406103	0.000539158893004401	AGT/ANKRD1/CNTF/CXCL12/EPO/FKBP1B/FZD1/IL2/ILK/MTOR/NFE2L2/NTRK2/OPA1/PRKN/SRF/VEGFA	16
GO:0002367	BP	GO:0002367	cytokine production involved in immune response	9/386	102/18670	0.000264969280679162	0.00110717742406103	0.000539158893004401	FZD5/HFE/IL10/IL4/IL6/NLRP3/SIRT1/TGFB1/TNF	9
GO:0098869	BP	GO:0098869	cellular oxidant detoxification	9/386	102/18670	0.000264969280679162	0.00110717742406103	0.000539158893004401	ALB/CAT/MIR21/NFE2L2/SESN1/SESN2/SOD1/SOD2/TNF	9
GO:0017038	BP	GO:0017038	protein import	13/386	199/18670	0.000266709857524084	0.00111353017311459	0.000542252472292435	AGT/AKT1/ARNTL/CLU/FGF9/FLNA/IFNG/LEP/LMNA/NFKBIA/NUP62/TGFB1/TP53	13
GO:0042033	BP	GO:0042033	chemokine biosynthetic process	4/386	16/18670	0.000268841356054044	0.00111506308138576	0.000542998948068226	AGER/IFNG/IL6/TNF	4
GO:0043217	BP	GO:0043217	myelin maintenance	4/386	16/18670	0.000268841356054044	0.00111506308138576	0.000542998948068226	AKT1/AKT2/CLU/SOD1	4
GO:0050755	BP	GO:0050755	chemokine metabolic process	4/386	16/18670	0.000268841356054044	0.00111506308138576	0.000542998948068226	AGER/IFNG/IL6/TNF	4
GO:0060965	BP	GO:0060965	negative regulation of gene silencing by miRNA	4/386	16/18670	0.000268841356054044	0.00111506308138576	0.000542998948068226	ESR1/NCOR2/TGFB1/TP53	4
GO:0070886	BP	GO:0070886	positive regulation of calcineurin-NFAT signaling cascade	4/386	16/18670	0.000268841356054044	0.00111506308138576	0.000542998948068226	AKAP6/IGF1/LMCD1/TNF	4
GO:0106058	BP	GO:0106058	positive regulation of calcineurin-mediated signaling	4/386	16/18670	0.000268841356054044	0.00111506308138576	0.000542998948068226	AKAP6/IGF1/LMCD1/TNF	4
GO:1902001	BP	GO:1902001	fatty acid transmembrane transport	4/386	16/18670	0.000268841356054044	0.00111506308138576	0.000542998948068226	AKT1/AKT2/CPT2/PRKAA2	4
GO:2001170	BP	GO:2001170	negative regulation of ATP biosynthetic process	4/386	16/18670	0.000268841356054044	0.00111506308138576	0.000542998948068226	ACTN3/HDAC4/MYOG/PPARGC1A	4
GO:0010463	BP	GO:0010463	mesenchymal cell proliferation	6/386	44/18670	0.000272953275042272	0.00112933859133693	0.000549950650636466	BMP2/CTNNB1/FGF9/GPC3/LMNA/VEGFA	6
GO:0044060	BP	GO:0044060	regulation of endocrine process	6/386	44/18670	0.000272953275042272	0.00112933859133693	0.000549950650636466	AGT/APLN/GHRL/LEP/REN/RETN	6
GO:0090311	BP	GO:0090311	regulation of protein deacetylation	6/386	44/18670	0.000272953275042272	0.00112933859133693	0.000549950650636466	IFNG/PRKAA1/PRKAA2/TGFB1/TP53/VEGFA	6
GO:0048592	BP	GO:0048592	eye morphogenesis	11/386	149/18670	0.000276464098142303	0.0011429292560977	0.000556568856181819	BAX/BCL2/CNTF/CTNNB1/FZD5/GDF11/MFN2/NTRK2/RBP4/TWIST1/VEGFA	11
GO:1990778	BP	GO:1990778	protein localization to cell periphery	17/386	311/18670	0.000277198137022124	0.00114502759867962	0.000557590679820044	ADIPOQ/AKT1/AKT2/ANK1/AR/CAV1/EGFR/FLNA/GHSR/IFNG/INS/MAPK10/SNAP25/SORBS1/SQSTM1/TGFB1/TNF	17
GO:0002260	BP	GO:0002260	lymphocyte homeostasis	7/386	62/18670	0.000282724119309554	0.00116215703026757	0.000565932148108726	AKT1/BAX/BCL2/IL2/MEF2C/RPS6/TGFB1	7
GO:0010658	BP	GO:0010658	striated muscle cell apoptotic process	7/386	62/18670	0.000282724119309554	0.00116215703026757	0.000565932148108726	AGT/HSF1/ILK/MIR21/NFE2L2/SFRP2/TP53	7
GO:0045453	BP	GO:0045453	bone resorption	7/386	62/18670	0.000282724119309554	0.00116215703026757	0.000565932148108726	CD38/CTNNB1/EGFR/IL6/MC4R/PTH/TNFSF11	7
GO:0048857	BP	GO:0048857	neural nucleus development	7/386	62/18670	0.000282724119309554	0.00116215703026757	0.000565932148108726	BCL2/CALM3/CKB/FGF9/NDRG2/S100A1/SYPL2	7
GO:0055025	BP	GO:0055025	positive regulation of cardiac muscle tissue development	7/386	62/18670	0.000282724119309554	0.00116215703026757	0.000565932148108726	AKAP6/FGF9/GREM1/IGF1/MEF2C/MTOR/TGFB1	7
GO:1901862	BP	GO:1901862	negative regulation of muscle tissue development	7/386	62/18670	0.000282724119309554	0.00116215703026757	0.000565932148108726	BMP2/DKK1/MSTN/RBP4/S100B/TGFB1/TWIST1	7
GO:0032652	BP	GO:0032652	regulation of interleukin-1 production	9/386	103/18670	0.000285141612559073	0.00116924249237524	0.000569382534490692	AGER/FZD5/GHRL/GHSR/IFNG/IGF1/IL10/NLRP3/SAA1	9
GO:0044264	BP	GO:0044264	cellular polysaccharide metabolic process	9/386	103/18670	0.000285141612559073	0.00116924249237524	0.000569382534490692	AKT1/AKT2/IGF1/IGF2/INS/MTOR/PTH/PYGM/SORBS1	9
GO:1905269	BP	GO:1905269	positive regulation of chromatin organization	9/386	103/18670	0.000285141612559073	0.00116924249237524	0.000569382534490692	BRD4/CTNNB1/LMNA/NOS1/PPARGC1A/SIRT1/TGFB1/TP53/VEGFA	9
GO:0000303	BP	GO:0000303	response to superoxide	5/386	29/18670	0.000290359926347755	0.00118679045077951	0.000577927811536739	MIR21/NFE2L2/SOD1/SOD2/TNF	5
GO:0014044	BP	GO:0014044	Schwann cell development	5/386	29/18670	0.000290359926347755	0.00118679045077951	0.000577927811536739	AKT1/AKT2/ILK/NTRK2/SOD1	5
GO:0045980	BP	GO:0045980	negative regulation of nucleotide metabolic process	5/386	29/18670	0.000290359926347755	0.00118679045077951	0.000577927811536739	ACTN3/HDAC4/MYOG/PPARGC1A/TP53	5
GO:0060142	BP	GO:0060142	regulation of syncytium formation by plasma membrane fusion	5/386	29/18670	0.000290359926347755	0.00118679045077951	0.000577927811536739	GDF15/MYF5/MYF6/MYOD1/MYOG	5
GO:1905954	BP	GO:1905954	positive regulation of lipid localization	8/386	82/18670	0.000291632019853582	0.00119102705361851	0.000579990897404582	ADIPOQ/FABP3/GHRL/NFKB1/NFKBIA/RETN/SIRT1/TNFSF11	8
GO:0035270	BP	GO:0035270	endocrine system development	10/386	127/18670	0.000310654604678293	0.00126769142958309	0.00061732392026042	AKT1/ARNTL/BMP2/DKK3/FOXO1/FSTL3/GHRH/IL6/RHEB/SRF	10
GO:0001959	BP	GO:0001959	regulation of cytokine-mediated signaling pathway	12/386	177/18670	0.000325218481201788	0.00132605212980342	0.000645743656647693	ADIPOQ/CAV1/HSPA1A/IFNG/IL6/MIR21/PIAS1/PRKN/RUNX1/SOCS3/TNF/TRIM32	12
GO:0007009	BP	GO:0007009	plasma membrane organization	9/386	105/18670	0.00032930977311884	0.00134057183002323	0.000652814271823855	AKT1/AKT2/AR/ATP2A2/CAV1/CLU/SOD1/SYPL2/TRIM72	9
GO:0032006	BP	GO:0032006	regulation of TOR signaling	9/386	105/18670	0.00032930977311884	0.00134057183002323	0.000652814271823855	ARNTL/LEP/PIK3CA/PRKAA1/PRKAA2/RHEB/SESN1/SESN2/SIRT1	9
GO:0090090	BP	GO:0090090	negative regulation of canonical Wnt signaling pathway	12/386	178/18670	0.000342371935720201	0.00138785495349244	0.000675839593649822	BMP2/CAV1/DKK1/DKK3/FOXO1/FOXO3/FZD1/GPC3/GREM1/IGFBP1/PRKN/SFRP2	12
GO:0000305	BP	GO:0000305	response to oxygen radical	5/386	30/18670	0.000342571792317755	0.00138785495349244	0.000675839593649822	MIR21/NFE2L2/SOD1/SOD2/TNF	5
GO:0010743	BP	GO:0010743	regulation of macrophage derived foam cell differentiation	5/386	30/18670	0.000342571792317755	0.00138785495349244	0.000675839593649822	ADIPOQ/AGT/CRP/NFKB1/NFKBIA	5
GO:0045940	BP	GO:0045940	positive regulation of steroid metabolic process	5/386	30/18670	0.000342571792317755	0.00138785495349244	0.000675839593649822	AGT/IFNG/PPARGC1A/PRKAA1/TNF	5
GO:0045948	BP	GO:0045948	positive regulation of translational initiation	5/386	30/18670	0.000342571792317755	0.00138785495349244	0.000675839593649822	EIF2B5/KHDRBS1/MTOR/RPS6KB1/TNF	5
GO:0061037	BP	GO:0061037	negative regulation of cartilage development	5/386	30/18670	0.000342571792317755	0.00138785495349244	0.000675839593649822	CTNNB1/GREM1/LEP/MIR21/PTH	5
GO:0060135	BP	GO:0060135	maternal process involved in female pregnancy	7/386	64/18670	0.000344731402368041	0.0013922188328405	0.000677964658980247	AKT1/AR/ESR1/GHRL/GHSR/MTOR/VDR	7
GO:1903672	BP	GO:1903672	positive regulation of sprouting angiogenesis	7/386	64/18670	0.000344731402368041	0.0013922188328405	0.000677964658980247	GHRL/GHSR/IL10/MIR23A/MIR27A/S100A1/VEGFA	7
GO:0010715	BP	GO:0010715	regulation of extracellular matrix disassembly	4/386	17/18670	0.00034585183031006	0.0013922188328405	0.000677964658980247	CST3/IL6/PDPN/TGFB1	4
GO:0031649	BP	GO:0031649	heat generation	4/386	17/18670	0.00034585183031006	0.0013922188328405	0.000677964658980247	APLN/IL1A/TNF/TNFSF11	4
GO:0032780	BP	GO:0032780	negative regulation of ATPase activity	4/386	17/18670	0.00034585183031006	0.0013922188328405	0.000677964658980247	PLN/TLR9/TNNI3/TNNT2	4
GO:0061577	BP	GO:0061577	calcium ion transmembrane transport via high voltage-gated calcium channel	4/386	17/18670	0.00034585183031006	0.0013922188328405	0.000677964658980247	CACNA2D1/CACNB1/MIR21/NOS1	4
GO:1902931	BP	GO:1902931	negative regulation of alcohol biosynthetic process	4/386	17/18670	0.00034585183031006	0.0013922188328405	0.000677964658980247	BMP2/DKK3/NFKB1/SOD1	4
GO:1904948	BP	GO:1904948	midbrain dopaminergic neuron differentiation	4/386	17/18670	0.00034585183031006	0.0013922188328405	0.000677964658980247	CTNNB1/DKK1/FZD1/SFRP2	4
GO:0034250	BP	GO:0034250	positive regulation of cellular amide metabolic process	11/386	153/18670	0.000347368670545333	0.00139610174743816	0.000679855510338495	CLU/EEF2/EIF2B5/EIF3E/IFNG/IL6/KHDRBS1/MTOR/NFE2L2/RPS6KB1/TNF	11
GO:0090316	BP	GO:0090316	positive regulation of intracellular protein transport	11/386	153/18670	0.000347368670545333	0.00139610174743816	0.000679855510338495	AKT2/FIS1/FLNA/FZD5/IFNG/LEP/PRKAA1/SAR1A/TGFB1/TP53/UBE2D3	11
GO:0035196	BP	GO:0035196	production of miRNAs involved in gene silencing by miRNA	6/386	46/18670	0.000349823650095563	0.00140373680546283	0.000683573531807453	DGCR8/EGFR/ESR1/NCOR2/TGFB1/TP53	6
GO:0060443	BP	GO:0060443	mammary gland morphogenesis	6/386	46/18670	0.000349823650095563	0.00140373680546283	0.000683573531807453	AR/BAX/CAV1/ESR1/TGFB1/VDR	6
GO:0002286	BP	GO:0002286	T cell activation involved in immune response	9/386	106/18670	0.000353426636634959	0.00141706984522312	0.000690066282473533	ICAM1/IFNG/IL2/IL6/MIR21/MTOR/NLRP3/RPS6/TP53	9
GO:0030177	BP	GO:0030177	positive regulation of Wnt signaling pathway	12/386	179/18670	0.000360285478989181	0.0014434258175668	0.000702900771837263	ARNTL/ATP6AP2/BMP2/CAV1/DKK1/EGFR/FGF9/GPC3/ILK/NFKB1/SFRP2/WNK1	12
GO:0006940	BP	GO:0006940	regulation of smooth muscle contraction	7/386	65/18670	0.00037957700563863	0.00151951016667372	0.000739951340741555	CAV1/GHRL/GHSR/MIR21/SOD1/SRF/TNNI3	7
GO:1903707	BP	GO:1903707	negative regulation of hemopoiesis	11/386	155/18670	0.000388196003030257	0.00155278401212103	0.000756154606169029	ADIPOQ/CTNNB1/FSTL3/GABPA/IL2/IL4/MIR21/NFE2L2/NFKBIA/PIAS3/RUNX1	11
GO:0002064	BP	GO:0002064	epithelial cell development	13/386	207/18670	0.000390158231906902	0.00155939922570853	0.000759375997029535	ADIPOQ/AR/ARNTL/CTNNB1/ESR1/FLNA/FLNB/ICAM1/KLF5/RHEB/SOD1/TNF/VEGFA	13
GO:0050435	BP	GO:0050435	amyloid-beta metabolic process	6/386	47/18670	0.000394116922386171	0.00157149460535054	0.000765266048033583	ACE/CLU/IFNG/IGF1/REN/TNF	6
GO:0060986	BP	GO:0060986	endocrine hormone secretion	6/386	47/18670	0.000394116922386171	0.00157149460535054	0.000765266048033583	AGT/APLN/GHRL/LEP/REN/RETN	6
GO:1900744	BP	GO:1900744	regulation of p38MAPK cascade	6/386	47/18670	0.000394116922386171	0.00157149460535054	0.000765266048033583	AGER/BMP2/DUSP1/GADD45A/LEP/VEGFA	6
GO:0002675	BP	GO:0002675	positive regulation of acute inflammatory response	5/386	31/18670	0.000401584861446154	0.0016000102911519	0.00077915224662814	IL6/OSM/PIK3CG/TNF/TNFSF11	5
GO:0070542	BP	GO:0070542	response to fatty acid	8/386	86/18670	0.00040419752496382	0.00160915172143077	0.000783603821707728	ADIPOQ/AKT1/CAT/FABP3/PPARGC1A/PRKAA1/PRKAA2/SCD	8
GO:0002449	BP	GO:0002449	lymphocyte mediated immunity	18/386	352/18670	0.000413692251635407	0.00164565540855123	0.000801379913516267	AGER/C1QA/C7/CLU/CRP/ERCC1/FZD5/HFE/ICAM1/IL10/IL2/IL4/IL6/LEP/NLRP3/TGFB1/TNF/WAS	18
GO:0046888	BP	GO:0046888	negative regulation of hormone secretion	7/386	66/18670	0.000417184207765483	0.00165824163086657	0.000807508988715214	ADIPOQ/FKBP1B/GHRL/GHSR/LEP/OSM/PRKN	7
GO:0042476	BP	GO:0042476	odontogenesis	10/386	132/18670	0.000423272546813493	0.00167848313465806	0.000817365933537057	ACVR2B/BAX/BMP2/CTNNB1/FAM20C/FOXO1/STIM1/TGFB1/TNFSF11/TWIST1	10
GO:0045995	BP	GO:0045995	regulation of embryonic development	10/386	132/18670	0.000423272546813493	0.00167848313465806	0.000817365933537057	ADIPOQ/AR/CTNNB1/DKK1/FZD1/IGF1/IL10/NFE2L2/SFRP2/WNK1	10
GO:0072329	BP	GO:0072329	monocarboxylic acid catabolic process	10/386	132/18670	0.000423272546813493	0.00167848313465806	0.000817365933537057	ADIPOQ/AKT1/AKT2/CPT2/EHHADH/LEP/MTOR/PCK1/SESN2/TWIST1	10
GO:0051216	BP	GO:0051216	cartilage development	13/386	209/18670	0.000427683335211603	0.00169464493952184	0.000825236199521482	BMP2/CTNNB1/FGF9/GHRL/GREM1/LEP/MEF2C/MIR21/MYF5/PTH/SFRP2/SRF/TGFB1	13
GO:0001892	BP	GO:0001892	embryonic placenta development	8/386	87/18670	0.000437246787829769	0.00172522975849778	0.000840129997736155	AKT1/EGFR/FZD5/HSF1/IGF2/IL10/KRT19/SOCS3	8
GO:0051781	BP	GO:0051781	positive regulation of cell division	8/386	87/18670	0.000437246787829769	0.00172522975849778	0.000840129997736155	CAT/FGF9/IGF2/IL1A/NUP62/OSM/TGFB1/VEGFA	8
GO:0030809	BP	GO:0030809	negative regulation of nucleotide biosynthetic process	4/386	18/18670	0.00043744947594821	0.00172522975849778	0.000840129997736155	ACTN3/HDAC4/MYOG/PPARGC1A	4
GO:0031998	BP	GO:0031998	regulation of fatty acid beta-oxidation	4/386	18/18670	0.00043744947594821	0.00172522975849778	0.000840129997736155	AKT1/AKT2/MTOR/TWIST1	4
GO:0070230	BP	GO:0070230	positive regulation of lymphocyte apoptotic process	4/386	18/18670	0.00043744947594821	0.00172522975849778	0.000840129997736155	BAX/CD274/IL10/TP53	4
GO:1900372	BP	GO:1900372	negative regulation of purine nucleotide biosynthetic process	4/386	18/18670	0.00043744947594821	0.00172522975849778	0.000840129997736155	ACTN3/HDAC4/MYOG/PPARGC1A	4
GO:0002040	BP	GO:0002040	sprouting angiogenesis	12/386	183/18670	0.00044008612426951	0.00173292480086187	0.00084387722960025	AKT1/GHRL/GHSR/GREM1/IL10/MIR23A/MIR27A/MIR424/MIR494/S100A1/SRF/VEGFA	12
GO:0043123	BP	GO:0043123	positive regulation of I-kappaB kinase/NF-kappaB signaling	12/386	183/18670	0.00044008612426951	0.00173292480086187	0.00084387722960025	ADIPOQ/AKT1/BRD4/CTNNB1/FLNA/NUP62/PRKN/S100B/TLR9/TNF/TNFSF11/TRIM32	12
GO:0001774	BP	GO:0001774	microglial cell activation	6/386	48/18670	0.000442671809482627	0.00173769306579516	0.000846199217374849	AGER/C1QA/CLU/IFNG/IL6/TNF	6
GO:0002269	BP	GO:0002269	leukocyte activation involved in inflammatory response	6/386	48/18670	0.000442671809482627	0.00173769306579516	0.000846199217374849	AGER/C1QA/CLU/IFNG/IL6/TNF	6
GO:0007595	BP	GO:0007595	lactation	6/386	48/18670	0.000442671809482627	0.00173769306579516	0.000846199217374849	APLN/CAV1/NCOR2/SOCS2/VDR/VEGFA	6
GO:0045933	BP	GO:0045933	positive regulation of muscle contraction	6/386	48/18670	0.000442671809482627	0.00173769306579516	0.000846199217374849	ACE2/ATP2A1/GHRL/GHSR/MIR21/SRF	6
GO:0030178	BP	GO:0030178	negative regulation of Wnt signaling pathway	13/386	210/18670	0.000447566989619366	0.00175554592669939	0.000854892971883303	BMP2/CAV1/DKK1/DKK3/FGF9/FOXO1/FOXO3/FZD1/GPC3/GREM1/IGFBP1/PRKN/SFRP2	13
GO:0043409	BP	GO:0043409	negative regulation of MAPK cascade	12/386	184/18670	0.00046221519617918	0.00181159692393949	0.000882187959088619	ADIPOQ/AKT1/CAV1/DUSP1/FOXO1/IGF1R/MIR21/MIR424/NDRG2/NUP62/PRKN/SFRP2	12
GO:0042311	BP	GO:0042311	vasodilation	5/386	32/18670	0.000467955611547069	0.0018298403495607	0.000891071905734191	AGT/BDKRB2/NOS1/SOD1/SOD2	5
GO:0045589	BP	GO:0045589	regulation of regulatory T cell differentiation	5/386	32/18670	0.000467955611547069	0.0018298403495607	0.000891071905734191	IFNG/IL2/MIR21/RUNX1/TGFB1	5
GO:1900745	BP	GO:1900745	positive regulation of p38MAPK cascade	5/386	32/18670	0.000467955611547069	0.0018298403495607	0.000891071905734191	AGER/BMP2/GADD45A/LEP/VEGFA	5
GO:0043506	BP	GO:0043506	regulation of JUN kinase activity	8/386	88/18670	0.000472456777639871	0.00184316471276789	0.00089756043120505	AGER/DKK1/DTNBP1/FZD5/SFRP2/TLR9/TNF/TNFSF11	8
GO:1901888	BP	GO:1901888	regulation of cell junction assembly	8/386	88/18670	0.000472456777639871	0.00184316471276789	0.00089756043120505	ACE/ACE2/AGT/CAV1/FZD5/RUNX1/TNF/VEGFA	8
GO:2000177	BP	GO:2000177	regulation of neural precursor cell proliferation	8/386	88/18670	0.000472456777639871	0.00184316471276789	0.00089756043120505	CTNNB1/FLNA/FOXO1/FOXO3/ILK/TGFB1/TP53/VEGFA	8
GO:0046683	BP	GO:0046683	response to organophosphorus	10/386	134/18670	0.000476939420703974	0.00185921797307579	0.000905377839570341	ADIPOQ/AKAP6/DUSP1/FOS/ITPR2/PCK1/PIK3CG/REN/RYR3/SOD1	10
GO:1902275	BP	GO:1902275	regulation of chromatin organization	12/386	185/18670	0.000485275147211876	0.00189025511887769	0.00092049190603242	BRD4/CTNNB1/IGF2/LMNA/MTHFR/NOS1/PPARGC1A/SIRT1/TGFB1/TP53/TWIST1/VEGFA	12
GO:0003044	BP	GO:0003044	regulation of systemic arterial blood pressure mediated by a chemical signal	6/386	49/18670	0.00049576659362123	0.00192666863747036	0.0009382240887415	ACE/ACE2/AGT/ATP6AP2/REN/SOD2	6
GO:0061912	BP	GO:0061912	selective autophagy	6/386	49/18670	0.00049576659362123	0.00192666863747036	0.0009382240887415	KLHL3/MFN2/PRKN/SESN2/SQSTM1/TP53	6
GO:1903018	BP	GO:1903018	regulation of glycoprotein metabolic process	6/386	49/18670	0.00049576659362123	0.00192666863747036	0.0009382240887415	BCL2/CST3/CTNNB1/IGF1/IL15/POMT1	6
GO:0016239	BP	GO:0016239	positive regulation of macroautophagy	7/386	68/18670	0.000501313813340117	0.00194673013843904	0.000947993378124775	IL4/MFN2/PRKAA2/PRKN/SESN1/SESN2/SIRT1	7
GO:0097306	BP	GO:0097306	cellular response to alcohol	8/386	89/18670	0.000509931456837097	0.00197867493919291	0.000963549442615802	AIFM1/AKT1/BLM/CTNNB1/FOXO3/ITPR2/PRKAA1/PRKAA2	8
GO:0045165	BP	GO:0045165	cell fate commitment	15/386	270/18670	0.000528462938628811	0.00204900967615588	0.000997800140016782	AR/BCL2/BMP2/CTNNB1/DKK1/IL6/MEF2C/MTOR/MYF5/MYF6/MYOD1/MYOG/PDPN/SFRP2/TP53	15
GO:0060419	BP	GO:0060419	heart growth	9/386	112/18670	0.000530694218282514	0.00205450992927748	0.00100047858189957	AGT/AKAP6/FGF9/IGF1/MEF2C/MIR23A/MTOR/MYH6/RBP4	9
GO:1990748	BP	GO:1990748	cellular detoxification	9/386	112/18670	0.000530694218282514	0.00205450992927748	0.00100047858189957	ALB/CAT/MIR21/NFE2L2/SESN1/SESN2/SOD1/SOD2/TNF	9
GO:0010737	BP	GO:0010737	protein kinase A signaling	5/386	33/18670	0.000542257316793946	0.00208954055780583	0.0010175373427523	ADIPOQ/AKAP6/AKAP7/CALCR/TTN	5
GO:0036003	BP	GO:0036003	positive regulation of transcription from RNA polymerase II promoter in response to stress	5/386	33/18670	0.000542257316793946	0.00208954055780583	0.0010175373427523	HSF1/NFE2L2/SESN2/TP53/VEGFA	5
GO:2000758	BP	GO:2000758	positive regulation of peptidyl-lysine acetylation	5/386	33/18670	0.000542257316793946	0.00208954055780583	0.0010175373427523	NOS1/PPARGC1A/PRKAA1/PRKAA2/TGFB1	5
GO:0070372	BP	GO:0070372	regulation of ERK1 and ERK2 cascade	16/386	300/18670	0.000544135719999049	0.00208954055780583	0.0010175373427523	ADIPOQ/AGER/BMP2/CALCR/DUSP1/EGFR/EPO/ICAM1/MIR21/MIR23A/MIR27A/MIR424/NDRG2/TGFB1/TNF/TNFSF11	16
GO:0001991	BP	GO:0001991	regulation of systemic arterial blood pressure by circulatory renin-angiotensin	4/386	19/18670	0.000545115505487715	0.00208954055780583	0.0010175373427523	ACE/ACE2/ATP6AP2/REN	4
GO:0045947	BP	GO:0045947	negative regulation of translational initiation	4/386	19/18670	0.000545115505487715	0.00208954055780583	0.0010175373427523	EIF2S1/EIF3E/EIF4EBP1/EIF4EBP2	4
GO:0060149	BP	GO:0060149	negative regulation of posttranscriptional gene silencing	4/386	19/18670	0.000545115505487715	0.00208954055780583	0.0010175373427523	ESR1/NCOR2/TGFB1/TP53	4
GO:0060967	BP	GO:0060967	negative regulation of gene silencing by RNA	4/386	19/18670	0.000545115505487715	0.00208954055780583	0.0010175373427523	ESR1/NCOR2/TGFB1/TP53	4
GO:1900409	BP	GO:1900409	positive regulation of cellular response to oxidative stress	4/386	19/18670	0.000545115505487715	0.00208954055780583	0.0010175373427523	FOXO3/MMP3/SOD1/TNF	4
GO:1902170	BP	GO:1902170	cellular response to reactive nitrogen species	4/386	19/18670	0.000545115505487715	0.00208954055780583	0.0010175373427523	AIFM1/FOXO1/MMP3/PPARGC1A	4
GO:1905288	BP	GO:1905288	vascular associated smooth muscle cell apoptotic process	4/386	19/18670	0.000545115505487715	0.00208954055780583	0.0010175373427523	IGF1/MFN2/MIR21/SOD2	4
GO:1905459	BP	GO:1905459	regulation of vascular associated smooth muscle cell apoptotic process	4/386	19/18670	0.000545115505487715	0.00208954055780583	0.0010175373427523	IGF1/MFN2/MIR21/SOD2	4
GO:2000831	BP	GO:2000831	regulation of steroid hormone secretion	4/386	19/18670	0.000545115505487715	0.00208954055780583	0.0010175373427523	AGT/GHRL/REN/RETN	4
GO:0070227	BP	GO:0070227	lymphocyte apoptotic process	7/386	69/18670	0.000548163647975569	0.00209963288194279	0.00102245197178218	AKT1/BAX/CD274/IL10/IL2/RPS6/TP53	7
GO:0046854	BP	GO:0046854	phosphatidylinositol phosphorylation	6/386	50/18670	0.000553688241121049	0.00211758528525569	0.00103119420016095	PIK3CA/PIK3CB/PIK3CD/PIK3CG/SOCS2/SOCS3	6
GO:0070741	BP	GO:0070741	response to interleukin-6	6/386	50/18670	0.000553688241121049	0.00211758528525569	0.00103119420016095	ICAM1/IL6/NFKB1/PCK1/PPARGC1A/SOCS3	6
GO:0046620	BP	GO:0046620	regulation of organ growth	9/386	113/18670	0.00056631942490232	0.00216425624512935	0.00105392141850382	AKAP6/AKT1/FGF9/IGF1/MEF2C/MTOR/MYH6/RBP4/SOD1	9
GO:0052548	BP	GO:0052548	regulation of endopeptidase activity	20/386	425/18670	0.0005827757722433	0.00222546397617985	0.00108372756501596	AGER/AGT/AHSG/AIFM1/AKT1/BAX/CAST/CCK/CST3/FIS1/HSF1/MIR21/NLRP3/RENBP/RPS6KA1/SERPINB6/SFRP2/SIRT1/TNF/VEGFA	20
GO:0030510	BP	GO:0030510	regulation of BMP signaling pathway	8/386	91/18670	0.000592105561733954	0.00225768153855722	0.0010994164554225	DKK1/FST/FSTL3/FZD1/GPC3/GREM1/ILK/SFRP2	8
GO:0060333	BP	GO:0060333	interferon-gamma-mediated signaling pathway	8/386	91/18670	0.000592105561733954	0.00225768153855722	0.0010994164554225	HLA-DQA1/ICAM1/IFNG/MT2A/NCAM1/PIAS1/SOCS3/TP53	8
GO:0033077	BP	GO:0033077	T cell differentiation in thymus	7/386	70/18670	0.000598429882496308	0.00228007647769505	0.00111032205224199	BCL2/CTNNB1/FZD5/RPS6/SOD1/SRF/TP53	7
GO:0002688	BP	GO:0002688	regulation of leukocyte chemotaxis	9/386	114/18670	0.000603880035821744	0.00229737957946933	0.00111874809218412	CALR/CXCL12/CXCL8/DUSP1/GREM1/IL6/MSTN/VEGFA/WNK1	9
GO:0042752	BP	GO:0042752	regulation of circadian rhythm	9/386	114/18670	0.000603880035821744	0.00229737957946933	0.00111874809218412	ARNTL/GHRH/GHRL/MAPK10/MTOR/PPARGC1A/PRKAA1/PRKAA2/TP53	9
GO:0060759	BP	GO:0060759	regulation of response to cytokine stimulus	12/386	190/18670	0.00061564356646654	0.00233747980492576	0.00113827557955558	ADIPOQ/CAV1/HSPA1A/IFNG/IL6/MIR21/PIAS1/PRKN/RUNX1/SOCS3/TNF/TRIM32	12
GO:0031050	BP	GO:0031050	dsRNA processing	6/386	51/18670	0.000616732211188876	0.00233747980492576	0.00113827557955558	DGCR8/EGFR/ESR1/NCOR2/TGFB1/TP53	6
GO:0032007	BP	GO:0032007	negative regulation of TOR signaling	6/386	51/18670	0.000616732211188876	0.00233747980492576	0.00113827557955558	ARNTL/PRKAA1/PRKAA2/SESN1/SESN2/SIRT1	6
GO:0070918	BP	GO:0070918	production of small RNA involved in gene silencing by RNA	6/386	51/18670	0.000616732211188876	0.00233747980492576	0.00113827557955558	DGCR8/EGFR/ESR1/NCOR2/TGFB1/TP53	6
GO:0097366	BP	GO:0097366	response to bronchodilator	6/386	51/18670	0.000616732211188876	0.00233747980492576	0.00113827557955558	AIFM1/CALM3/FOXO1/ICAM1/MMP3/SOD1	6
GO:0010922	BP	GO:0010922	positive regulation of phosphatase activity	5/386	34/18670	0.000625079055756986	0.00235674847569524	0.00114765878677781	BMP2/CALM3/IFNG/MEF2C/MTOR	5
GO:0031128	BP	GO:0031128	developmental induction	5/386	34/18670	0.000625079055756986	0.00235674847569524	0.00114765878677781	AR/BMP2/CTNNB1/DKK1/FZD5	5
GO:0032148	BP	GO:0032148	activation of protein kinase B activity	5/386	34/18670	0.000625079055756986	0.00235674847569524	0.00114765878677781	AKT1/IGF1/INS/MIR21/MTOR	5
GO:0032892	BP	GO:0032892	positive regulation of organic acid transport	5/386	34/18670	0.000625079055756986	0.00235674847569524	0.00114765878677781	ACE2/AGT/CCK/FABP3/TNFSF11	5
GO:0045066	BP	GO:0045066	regulatory T cell differentiation	5/386	34/18670	0.000625079055756986	0.00235674847569524	0.00114765878677781	IFNG/IL2/MIR21/RUNX1/TGFB1	5
GO:0097009	BP	GO:0097009	energy homeostasis	5/386	34/18670	0.000625079055756986	0.00235674847569524	0.00114765878677781	FOXO1/PIK3CA/PPARGC1A/PRKAA1/PRKAA2	5
GO:0098901	BP	GO:0098901	regulation of cardiac muscle cell action potential	5/386	34/18670	0.000625079055756986	0.00235674847569524	0.00114765878677781	ATP2A2/CAV1/DSP/FLNA/RYR2	5
GO:0032612	BP	GO:0032612	interleukin-1 production	9/386	115/18670	0.00064345470191819	0.00242422278159342	0.00118051654858157	AGER/FZD5/GHRL/GHSR/IFNG/IGF1/IL10/NLRP3/SAA1	9
GO:0010560	BP	GO:0010560	positive regulation of glycoprotein biosynthetic process	4/386	20/18670	0.000670350289076686	0.00251804685109341	0.00122620577629653	CTNNB1/IGF1/IL15/POMT1	4
GO:0010738	BP	GO:0010738	regulation of protein kinase A signaling	4/386	20/18670	0.000670350289076686	0.00251804685109341	0.00122620577629653	ADIPOQ/AKAP6/AKAP7/CALCR	4
GO:1902993	BP	GO:1902993	positive regulation of amyloid precursor protein catabolic process	4/386	20/18670	0.000670350289076686	0.00251804685109341	0.00122620577629653	AGER/CLU/IFNG/TNF	4
GO:1903204	BP	GO:1903204	negative regulation of oxidative stress-induced neuron death	4/386	20/18670	0.000670350289076686	0.00251804685109341	0.00122620577629653	CTNNB1/FZD1/IL10/PRKN	4
GO:0001837	BP	GO:0001837	epithelial to mesenchymal transition	10/386	140/18670	0.000672860875809562	0.00252372743923824	0.00122897203538854	BMP2/CTNNB1/GREM1/IL6/MIR21/MTOR/PDPN/SFRP2/TGFB1/TWIST1	10
GO:0034620	BP	GO:0034620	cellular response to unfolded protein	10/386	140/18670	0.000672860875809562	0.00252372743923824	0.00122897203538854	BAX/CALR/CXCL8/EIF2S1/HSF1/HSPA1A/IGFBP1/LMNA/NFE2L2/PRKN	10
GO:0006476	BP	GO:0006476	protein deacetylation	8/386	93/18670	0.000684660103238976	0.00256241314553933	0.00124781069857938	HDAC4/IFNG/PRKAA1/PRKAA2/SIRT1/TGFB1/TP53/VEGFA	8
GO:0046634	BP	GO:0046634	regulation of alpha-beta T cell activation	8/386	93/18670	0.000684660103238976	0.00256241314553933	0.00124781069857938	AGER/CD274/HFE/IFNG/IL2/MIR21/NLRP3/RUNX1	8
GO:1900180	BP	GO:1900180	regulation of protein localization to nucleus	9/386	116/18670	0.000685124026625809	0.00256241314553933	0.00124781069857938	AKT1/FLNA/IFNG/INS/LEP/LMNA/NUP62/SESN2/TGFB1	9
GO:2000677	BP	GO:2000677	regulation of transcription regulatory region DNA binding	6/386	52/18670	0.000685202249360992	0.00256241314553933	0.00124781069857938	CTNNB1/IFNG/IGF1/SRI/TGFB1/TWIST1	6
GO:0002244	BP	GO:0002244	hematopoietic progenitor cell differentiation	11/386	166/18670	0.000691741167052907	0.00258495442765669	0.0012587875596038	ACE/BCL2/EEF2/FST/FSTL3/NFE2L2/OSM/RUNX1/SRF/TGFB1/TP53	11
GO:0051881	BP	GO:0051881	regulation of mitochondrial membrane potential	7/386	72/18670	0.000709919483953859	0.0026470154209961	0.00128900921671175	AKT1/AKT2/BAX/BCL2/CCK/PRKN/SOD1	7
GO:0061035	BP	GO:0061035	regulation of cartilage development	7/386	72/18670	0.000709919483953859	0.0026470154209961	0.00128900921671175	BMP2/CTNNB1/GREM1/LEP/MIR21/PTH/TGFB1	7
GO:1903747	BP	GO:1903747	regulation of establishment of protein localization to mitochondrion	7/386	72/18670	0.000709919483953859	0.0026470154209961	0.00128900921671175	BCL2/FZD5/HAX1/PRKAA1/PRKN/TP53/UBE2D3	7
GO:0033144	BP	GO:0033144	negative regulation of intracellular steroid hormone receptor signaling pathway	5/386	35/18670	0.000717024696313239	0.00266760622852078	0.00129903626093232	ARNTL/CALR/NCOR2/PIAS2/SIRT1	5
GO:0051354	BP	GO:0051354	negative regulation of oxidoreductase activity	5/386	35/18670	0.000717024696313239	0.00266760622852078	0.00129903626093232	CAV1/INS/MIR21/NFKB1/PRKN	5
GO:1902991	BP	GO:1902991	regulation of amyloid precursor protein catabolic process	5/386	35/18670	0.000717024696313239	0.00266760622852078	0.00129903626093232	AGER/CLU/IFNG/IGF1/TNF	5
GO:1901222	BP	GO:1901222	regulation of NIK/NF-kappaB signaling	9/386	117/18670	0.000728970568932952	0.0027100552915625	0.00131970755474781	AGER/CALR/EGFR/ILK/MIR21/NFKBIA/NLRP3/TLR9/TNF	9
GO:0045621	BP	GO:0045621	positive regulation of lymphocyte differentiation	8/386	94/18670	0.000735121419497084	0.00273091395810232	0.00132986503747529	IFNG/IL15/IL2/IL4/MIR21/NLRP3/RUNX1/TGFB1	8
GO:0010975	BP	GO:0010975	regulation of neuron projection development	22/386	499/18670	0.000752826899452179	0.00279463495127035	0.00136089505975628	AGT/AKT1/ANKRD1/CD38/CNTF/CXCL12/DKK1/EPO/FKBP1B/FZD1/IL2/ILK/MEF2C/MTOR/NFE2L2/NTRK2/OPA1/PRKN/SFRP2/SNAP25/SRF/VEGFA	22
GO:0038066	BP	GO:0038066	p38MAPK cascade	6/386	53/18670	0.000759410166340804	0.00281493973681753	0.00137078282070624	AGER/BMP2/DUSP1/GADD45A/LEP/VEGFA	6
GO:0045840	BP	GO:0045840	positive regulation of mitotic nuclear division	6/386	53/18670	0.000759410166340804	0.00281493973681753	0.00137078282070624	IGF1/IGF2/IL1A/INS/NUP62/TGFB1	6
GO:0050806	BP	GO:0050806	positive regulation of synaptic transmission	11/386	168/18670	0.000763981959023667	0.00282773995960737	0.00137701610707895	AGER/DTNBP1/EGFR/INS/NTRK2/RETN/S100B/SNAP25/SQSTM1/STAU1/TNF	11
GO:0051302	BP	GO:0051302	regulation of cell division	11/386	168/18670	0.000763981959023667	0.00282773995960737	0.00137701610707895	BLM/CALM3/CAT/FGF9/IGF2/IL1A/NUP62/OSM/SFRP2/TGFB1/VEGFA	11
GO:0051952	BP	GO:0051952	regulation of amine transport	8/386	95/18670	0.000788533394116987	0.00291647757180357	0.00142022839782823	ACE2/AGT/CCK/CXCL12/DTNBP1/GHSR/LEP/PRKN	8
GO:0010893	BP	GO:0010893	positive regulation of steroid biosynthetic process	4/386	21/18670	0.000814667527783724	0.00299997015329534	0.00146088653159515	IFNG/PPARGC1A/PRKAA1/TNF	4
GO:0036499	BP	GO:0036499	PERK-mediated unfolded protein response	4/386	21/18670	0.000814667527783724	0.00299997015329534	0.00146088653159515	CXCL8/EIF2S1/IGFBP1/NFE2L2	4
GO:0070584	BP	GO:0070584	mitochondrion morphogenesis	4/386	21/18670	0.000814667527783724	0.00299997015329534	0.00146088653159515	BAX/FIS1/OPA1/SUPV3L1	4
GO:1902884	BP	GO:1902884	positive regulation of response to oxidative stress	4/386	21/18670	0.000814667527783724	0.00299997015329534	0.00146088653159515	FOXO3/MMP3/SOD1/TNF	4
GO:1903055	BP	GO:1903055	positive regulation of extracellular matrix organization	4/386	21/18670	0.000814667527783724	0.00299997015329534	0.00146088653159515	AGT/IL6/PDPN/TGFB1	4
GO:1904886	BP	GO:1904886	beta-catenin destruction complex disassembly	4/386	21/18670	0.000814667527783724	0.00299997015329534	0.00146088653159515	CAV1/CTNNB1/FZD1/FZD5	4
GO:0042554	BP	GO:0042554	superoxide anion generation	5/386	36/18670	0.000818711861974429	0.00300829009748744	0.00146493807004145	AGT/CRP/EGFR/SOD1/TGFB1	5
GO:1901099	BP	GO:1901099	negative regulation of signal transduction in absence of ligand	5/386	36/18670	0.000818711861974429	0.00300829009748744	0.00146493807004145	AKT1/BCL2/HSPA1A/IL1A/TNF	5
GO:2001240	BP	GO:2001240	negative regulation of extrinsic apoptotic signaling pathway in absence of ligand	5/386	36/18670	0.000818711861974429	0.00300829009748744	0.00146493807004145	AKT1/BCL2/HSPA1A/IL1A/TNF	5
GO:0043367	BP	GO:0043367	CD4-positive, alpha-beta T cell differentiation	7/386	74/18670	0.000837245691549824	0.00306969848910508	0.00149484193163241	IFNG/IL2/IL6/MIR21/MTOR/NLRP3/RUNX1	7
GO:0086001	BP	GO:0086001	cardiac muscle cell action potential	7/386	74/18670	0.000837245691549824	0.00306969848910508	0.00149484193163241	ATP2A2/CACNA2D1/CAV1/DMD/DSP/FLNA/RYR2	7
GO:1900182	BP	GO:1900182	positive regulation of protein localization to nucleus	7/386	74/18670	0.000837245691549824	0.00306969848910508	0.00149484193163241	AKT1/FLNA/IFNG/INS/LEP/SESN2/TGFB1	7
GO:0006913	BP	GO:0006913	nucleocytoplasmic transport	17/386	343/18670	0.000840959645530477	0.00308108113608847	0.00150038490533622	AGT/AKT1/ARNTL/CALR/FGF9/FLNA/IFNG/KHDRBS1/LEP/LMNA/NFKBIA/NUP62/SMN1/SMN2/TGFB1/TP53/U2AF1	17
GO:0043433	BP	GO:0043433	negative regulation of DNA-binding transcription factor activity	11/386	170/18670	0.000842378888617529	0.0030840460976468	0.00150182874383658	CAT/ESR1/FLNA/HDAC4/IL10/NFKBIA/NLRP3/SIRT1/SRI/TLR9/TWIST1	11
GO:0043010	BP	GO:0043010	camera-type eye development	16/386	314/18670	0.000886125439420213	0.00324185978415962	0.00157867880478626	ACVR2B/BAX/CTNNB1/EGFR/FZD5/GDF11/MFN2/MIP/MYF5/NTRK2/OPA1/RBP4/SRF/TGFB1/TWIST1/VEGFA	16
GO:0050808	BP	GO:0050808	synapse organization	19/386	408/18670	0.000898771074175378	0.00328574587927022	0.00160004988582883	AGRN/C1QA/CACNB1/CAST/CTNNB1/DKK1/FZD1/FZD5/GHRL/GHSR/IGF1R/IL10/INS/MEF2C/MYOT/NTRK2/OPA1/STAU1/TNF	19
GO:0051591	BP	GO:0051591	response to cAMP	8/386	97/18670	0.000904710750762115	0.00330507048833327	0.0016094603331553	ADIPOQ/AKAP6/DUSP1/FOS/ITPR2/PCK1/PIK3CG/REN	8
GO:0035966	BP	GO:0035966	response to topologically incorrect protein	12/386	199/18670	0.000924457108251602	0.00337476905366072	0.00164340123594946	BAX/CALR/CLU/CXCL8/EIF2S1/HSF1/HSPA1A/IGFBP1/LMNA/MFN2/NFE2L2/PRKN	12
GO:0051169	BP	GO:0051169	nuclear transport	17/386	346/18670	0.000925377676611528	0.0033756923037142	0.00164385082827855	AGT/AKT1/ARNTL/CALR/FGF9/FLNA/IFNG/KHDRBS1/LEP/LMNA/NFKBIA/NUP62/SMN1/SMN2/TGFB1/TP53/U2AF1	17
GO:0098900	BP	GO:0098900	regulation of action potential	6/386	55/18670	0.000926325782299216	0.00337671460368049	0.0016443486546487	ATP2A2/CACNA2D1/CAV1/DSP/FLNA/RYR2	6
GO:0014037	BP	GO:0014037	Schwann cell differentiation	5/386	37/18670	0.000930770883878767	0.00338073102650219	0.00164630452010922	AKT1/AKT2/ILK/NTRK2/SOD1	5
GO:0043114	BP	GO:0043114	regulation of vascular permeability	5/386	37/18670	0.000930770883878767	0.00338073102650219	0.00164630452010922	BDKRB2/MIR23A/NPPB/TGFB1/VEGFA	5
GO:0045923	BP	GO:0045923	positive regulation of fatty acid metabolic process	5/386	37/18670	0.000930770883878767	0.00338073102650219	0.00164630452010922	ADIPOQ/AKT2/GHSR/PPARGC1A/TWIST1	5
GO:0071542	BP	GO:0071542	dopaminergic neuron differentiation	5/386	37/18670	0.000930770883878767	0.00338073102650219	0.00164630452010922	CTNNB1/DKK1/FZD1/SFRP2/VEGFA	5
GO:2000142	BP	GO:2000142	regulation of DNA-templated transcription, initiation	5/386	37/18670	0.000930770883878767	0.00338073102650219	0.00164630452010922	CTNNB1/ESR1/SRF/TP53/TWIST1	5
GO:0090596	BP	GO:0090596	sensory organ morphogenesis	14/386	256/18670	0.000935157825936207	0.00338435746896724	0.00164807047799683	BAX/BCL2/CNTF/CTNNB1/FGF9/FZD5/GDF11/MFN2/NTRK2/RBP4/SOD1/TCAP/TWIST1/VEGFA	14
GO:0001660	BP	GO:0001660	fever generation	3/386	10/18670	0.000944487418653635	0.00338435746896724	0.00164807047799683	IL1A/TNF/TNFSF11	3
GO:0010749	BP	GO:0010749	regulation of nitric oxide mediated signal transduction	3/386	10/18670	0.000944487418653635	0.00338435746896724	0.00164807047799683	EGFR/INS/VEGFA	3
GO:0014041	BP	GO:0014041	regulation of neuron maturation	3/386	10/18670	0.000944487418653635	0.00338435746896724	0.00164807047799683	BCL2/MTOR/OPA1	3
GO:0032353	BP	GO:0032353	negative regulation of hormone biosynthetic process	3/386	10/18670	0.000944487418653635	0.00338435746896724	0.00164807047799683	BMP2/DKK3/NFKB1	3
GO:0032621	BP	GO:0032621	interleukin-18 production	3/386	10/18670	0.000944487418653635	0.00338435746896724	0.00164807047799683	IL10/NLRP3/TLR9	3
GO:0035865	BP	GO:0035865	cellular response to potassium ion	3/386	10/18670	0.000944487418653635	0.00338435746896724	0.00164807047799683	HSF1/PPARGC1A/SOD1	3
GO:0051593	BP	GO:0051593	response to folic acid	3/386	10/18670	0.000944487418653635	0.00338435746896724	0.00164807047799683	BCHE/EEF2/MTHFR	3
GO:0060068	BP	GO:0060068	vagina development	3/386	10/18670	0.000944487418653635	0.00338435746896724	0.00164807047799683	BAX/ESR1/RBP4	3
GO:0060456	BP	GO:0060456	positive regulation of digestive system process	3/386	10/18670	0.000944487418653635	0.00338435746896724	0.00164807047799683	GHRL/GHSR/SLC22A5	3
GO:0071233	BP	GO:0071233	cellular response to leucine	3/386	10/18670	0.000944487418653635	0.00338435746896724	0.00164807047799683	MTOR/SESN1/SESN2	3
GO:0071838	BP	GO:0071838	cell proliferation in bone marrow	3/386	10/18670	0.000944487418653635	0.00338435746896724	0.00164807047799683	ACE/MEF2C/PTH	3
GO:0090336	BP	GO:0090336	positive regulation of brown fat cell differentiation	3/386	10/18670	0.000944487418653635	0.00338435746896724	0.00164807047799683	FNDC5/INS/PRDM16	3
GO:1900222	BP	GO:1900222	negative regulation of amyloid-beta clearance	3/386	10/18670	0.000944487418653635	0.00338435746896724	0.00164807047799683	IFNG/SRF/TNF	3
GO:1903265	BP	GO:1903265	positive regulation of tumor necrosis factor-mediated signaling pathway	3/386	10/18670	0.000944487418653635	0.00338435746896724	0.00164807047799683	HSPA1A/PRKN/TRIM32	3
GO:1903800	BP	GO:1903800	positive regulation of production of miRNAs involved in gene silencing by miRNA	3/386	10/18670	0.000944487418653635	0.00338435746896724	0.00164807047799683	EGFR/TGFB1/TP53	3
GO:1990253	BP	GO:1990253	cellular response to leucine starvation	3/386	10/18670	0.000944487418653635	0.00338435746896724	0.00164807047799683	MTOR/SESN1/SESN2	3
GO:2000109	BP	GO:2000109	regulation of macrophage apoptotic process	3/386	10/18670	0.000944487418653635	0.00338435746896724	0.00164807047799683	GHSR/MEF2C/SIRT1	3
GO:2000253	BP	GO:2000253	positive regulation of feeding behavior	3/386	10/18670	0.000944487418653635	0.00338435746896724	0.00164807047799683	GHRL/GHSR/MTOR	3
GO:0002042	BP	GO:0002042	cell migration involved in sprouting angiogenesis	8/386	98/18670	0.000967734100004131	0.00346520085667201	0.00168743854175463	AKT1/GREM1/MIR23A/MIR27A/MIR424/MIR494/SRF/VEGFA	8
GO:0000423	BP	GO:0000423	mitophagy	4/386	22/18670	0.000979588801455509	0.00349280746132514	0.00170088204780969	MFN2/PRKN/SQSTM1/TP53	4
GO:0001759	BP	GO:0001759	organ induction	4/386	22/18670	0.000979588801455509	0.00349280746132514	0.00170088204780969	AR/BMP2/CTNNB1/DKK1	4
GO:0033233	BP	GO:0033233	regulation of protein sumoylation	4/386	22/18670	0.000979588801455509	0.00349280746132514	0.00170088204780969	CTNNB1/HDAC4/PIAS1/PIAS3	4
GO:0035929	BP	GO:0035929	steroid hormone secretion	4/386	22/18670	0.000979588801455509	0.00349280746132514	0.00170088204780969	AGT/GHRL/REN/RETN	4
GO:0042359	BP	GO:0042359	vitamin D metabolic process	4/386	22/18670	0.000979588801455509	0.00349280746132514	0.00170088204780969	IFNG/NFKB1/TNF/VDR	4
GO:0090312	BP	GO:0090312	positive regulation of protein deacetylation	4/386	22/18670	0.000979588801455509	0.00349280746132514	0.00170088204780969	IFNG/TGFB1/TP53/VEGFA	4
GO:0002703	BP	GO:0002703	regulation of leukocyte mediated immunity	12/386	201/18670	0.00100823729998611	0.00359242268409427	0.00174939137618598	AGER/FZD5/HFE/IL10/IL2/IL4/IL6/LEP/NLRP3/TGFB1/TNF/WAS	12
GO:0000768	BP	GO:0000768	syncytium formation by plasma membrane fusion	6/386	56/18670	0.00101969524893966	0.00362303526257127	0.00176429869236222	GDF15/MYF5/MYF6/MYOD1/MYOG/NOS1	6
GO:0032615	BP	GO:0032615	interleukin-12 production	6/386	56/18670	0.00101969524893966	0.00362303526257127	0.00176429869236222	AGER/IFNG/IL10/LEP/NFKB1/TLR9	6
GO:0140253	BP	GO:0140253	cell-cell fusion	6/386	56/18670	0.00101969524893966	0.00362303526257127	0.00176429869236222	GDF15/MYF5/MYF6/MYOD1/MYOG/NOS1	6
GO:1903078	BP	GO:1903078	positive regulation of protein localization to plasma membrane	6/386	56/18670	0.00101969524893966	0.00362303526257127	0.00176429869236222	AKT1/EGFR/IFNG/SORBS1/SQSTM1/TNF	6
GO:0044282	BP	GO:0044282	small molecule catabolic process	20/386	445/18670	0.00102582721015191	0.00364226290346072	0.00177366191938596	ACTN3/ADIPOQ/AKT1/AKT2/CPT2/EHHADH/GPT/LEP/MIR21/MTOR/NOS1/NUDT3/PCK1/QDPR/RENBP/SESN2/TGFB1/TP53/TPI1/TWIST1	20
GO:0003298	BP	GO:0003298	physiological muscle hypertrophy	5/386	38/18670	0.00105384374240856	0.00372603773539697	0.00181445749981127	AGT/AKAP6/IGF1/MIR23A/MTOR	5
GO:0003301	BP	GO:0003301	physiological cardiac muscle hypertrophy	5/386	38/18670	0.00105384374240856	0.00372603773539697	0.00181445749981127	AGT/AKAP6/IGF1/MIR23A/MTOR	5
GO:0010667	BP	GO:0010667	negative regulation of cardiac muscle cell apoptotic process	5/386	38/18670	0.00105384374240856	0.00372603773539697	0.00181445749981127	HSF1/ILK/MIR21/NFE2L2/SFRP2	5
GO:0061049	BP	GO:0061049	cell growth involved in cardiac muscle cell development	5/386	38/18670	0.00105384374240856	0.00372603773539697	0.00181445749981127	AGT/AKAP6/IGF1/MIR23A/MTOR	5
GO:0071867	BP	GO:0071867	response to monoamine	5/386	38/18670	0.00105384374240856	0.00372603773539697	0.00181445749981127	ADIPOQ/GABPA/PPARGC1A/PRKN/RYR2	5
GO:0071869	BP	GO:0071869	response to catecholamine	5/386	38/18670	0.00105384374240856	0.00372603773539697	0.00181445749981127	ADIPOQ/GABPA/PPARGC1A/PRKN/RYR2	5
GO:0051260	BP	GO:0051260	protein homooligomerization	17/386	351/18670	0.00108213682341594	0.0038233988673592	0.00186186916030004	ADIPOQ/BAX/BLM/CAT/CAV1/CLU/FIS1/HSF1/MIP/PLN/RYR1/RYR3/SOD2/TMEM38A/TNFSF11/TP53/TRIM72	17
GO:0022600	BP	GO:0022600	digestive system process	8/386	100/18670	0.0011043165843333	0.00389631866740346	0.00189737869817136	GHRL/GHSR/LEP/RBP4/SLC22A5/TLR9/VDR/WNK1	8
GO:0030301	BP	GO:0030301	cholesterol transport	8/386	100/18670	0.0011043165843333	0.00389631866740346	0.00189737869817136	ADIPOQ/CAV1/CLU/LEP/MIR27A/NFKB1/NFKBIA/SIRT1	8
GO:0006986	BP	GO:0006986	response to unfolded protein	11/386	176/18670	0.00111856426669179	0.00394383607558835	0.00192051810892762	BAX/CALR/CXCL8/EIF2S1/HSF1/HSPA1A/IGFBP1/LMNA/MFN2/NFE2L2/PRKN	11
GO:0051055	BP	GO:0051055	negative regulation of lipid biosynthetic process	6/386	57/18670	0.00112012559744861	0.00394384054366307	0.00192052028473266	BMP2/DKK3/NFKB1/PRKAA1/SIRT1/SOD1	6
GO:2000272	BP	GO:2000272	negative regulation of signaling receptor activity	6/386	57/18670	0.00112012559744861	0.00394384054366307	0.00192052028473266	CALCR/DKK1/DKK3/ESR2/HFE/PPARGC1A	6
GO:0015711	BP	GO:0015711	organic anion transport	21/386	482/18670	0.00114339642310669	0.00402262372089362	0.00195888509393117	ACE/ACE2/AGT/AKT1/AKT2/BDKRB2/CA3/CA4/CCK/CPT2/FABP3/FABP4/LEP/NTRK2/PDPN/PLIN2/PRKAA2/RPS6KB1/SLC6A8/SNAP25/TNFSF11	21
GO:0008306	BP	GO:0008306	associative learning	7/386	78/18670	0.0011456290117441	0.00402262372089362	0.00195888509393117	AGT/CCK/FOS/MTOR/PIAS1/SNAP25/SRF	7
GO:0090398	BP	GO:0090398	cellular senescence	7/386	78/18670	0.0011456290117441	0.00402262372089362	0.00195888509393117	ARNTL/CALR/OPA1/SIRT1/SRF/TP53/TWIST1	7
GO:0006473	BP	GO:0006473	protein acetylation	12/386	204/18670	0.00114568397114059	0.00402262372089362	0.00195888509393117	ARNTL/EHHADH/FOXO1/MYOD1/NOS1/PCK1/PPARGC1A/PRKAA1/PRKAA2/SIRT1/TGFB1/TWIST1	12
GO:0036037	BP	GO:0036037	CD8-positive, alpha-beta T cell activation	4/386	23/18670	0.0011666384742511	0.00408768130687011	0.00199056599283169	BCL2/CD274/HFE/RUNX1	4
GO:0070841	BP	GO:0070841	inclusion body assembly	4/386	23/18670	0.0011666384742511	0.00408768130687011	0.00199056599283169	CLU/HSF1/HSPA1A/PRKN	4
GO:0090343	BP	GO:0090343	positive regulation of cell aging	4/386	23/18670	0.0011666384742511	0.00408768130687011	0.00199056599283169	LMNA/MIR21/SIRT1/TP53	4
GO:0046632	BP	GO:0046632	alpha-beta T cell differentiation	8/386	101/18670	0.0011781508006642	0.00412230480841398	0.00200742649626921	BCL2/IFNG/IL2/IL6/MIR21/MTOR/NLRP3/RUNX1	8
GO:1903008	BP	GO:1903008	organelle disassembly	8/386	101/18670	0.0011781508006642	0.00412230480841398	0.00200742649626921	FIS1/FZD5/HAX1/MFN2/PPARGC1A/PRKN/SQSTM1/TP53	8
GO:0010661	BP	GO:0010661	positive regulation of muscle cell apoptotic process	5/386	39/18670	0.00118858300212466	0.00414446597154639	0.00201821825188354	AGT/IFNG/MFN2/SOD2/TP53	5
GO:0014741	BP	GO:0014741	negative regulation of muscle hypertrophy	5/386	39/18670	0.00118858300212466	0.00414446597154639	0.00201821825188354	FOXO1/LMNA/MIR21/MSTN/TRIM63	5
GO:0032692	BP	GO:0032692	negative regulation of interleukin-1 production	5/386	39/18670	0.00118858300212466	0.00414446597154639	0.00201821825188354	GHRL/GHSR/IGF1/IL10/NLRP3	5
GO:0045911	BP	GO:0045911	positive regulation of DNA recombination	5/386	39/18670	0.00118858300212466	0.00414446597154639	0.00201821825188354	IL2/IL4/TGFB1/WAS/WRN	5
GO:0060306	BP	GO:0060306	regulation of membrane repolarization	5/386	39/18670	0.00118858300212466	0.00414446597154639	0.00201821825188354	AKAP6/CACNA2D1/CASQ2/CAV1/FLNA	5
GO:0010950	BP	GO:0010950	positive regulation of endopeptidase activity	11/386	178/18670	0.00122572458140009	0.00427102927881383	0.00207985040871618	AGER/AIFM1/BAX/CCK/FIS1/HSF1/MIR21/NLRP3/SFRP2/SIRT1/TNF	11
GO:0035306	BP	GO:0035306	positive regulation of dephosphorylation	6/386	58/18670	0.00122796518953347	0.00427588980597881	0.00208221732515499	BMP2/CALM3/IFNG/MEF2C/MTOR/TGFB1	6
GO:0015837	BP	GO:0015837	amine transport	8/386	102/18670	0.00125586837683314	0.00437004164712206	0.00212806616685095	ACE2/AGT/CCK/CXCL12/DTNBP1/GHSR/LEP/PRKN	8
GO:0009629	BP	GO:0009629	response to gravity	3/386	11/18670	0.00127882749570224	0.0044255659262632	0.0021551046597122	FOS/MSTN/MYOG	3
GO:0031652	BP	GO:0031652	positive regulation of heat generation	3/386	11/18670	0.00127882749570224	0.0044255659262632	0.0021551046597122	APLN/TNF/TNFSF11	3
GO:0032351	BP	GO:0032351	negative regulation of hormone metabolic process	3/386	11/18670	0.00127882749570224	0.0044255659262632	0.0021551046597122	BMP2/DKK3/NFKB1	3
GO:0033235	BP	GO:0033235	positive regulation of protein sumoylation	3/386	11/18670	0.00127882749570224	0.0044255659262632	0.0021551046597122	HDAC4/PIAS1/PIAS3	3
GO:0034115	BP	GO:0034115	negative regulation of heterotypic cell-cell adhesion	3/386	11/18670	0.00127882749570224	0.0044255659262632	0.0021551046597122	ADIPOQ/IL10/WNK1	3
GO:0046886	BP	GO:0046886	positive regulation of hormone biosynthetic process	3/386	11/18670	0.00127882749570224	0.0044255659262632	0.0021551046597122	IFNG/PPARGC1A/TNF	3
GO:0051561	BP	GO:0051561	positive regulation of mitochondrial calcium ion concentration	3/386	11/18670	0.00127882749570224	0.0044255659262632	0.0021551046597122	ATP2A1/FIS1/MCU	3
GO:0070587	BP	GO:0070587	regulation of cell-cell adhesion involved in gastrulation	3/386	11/18670	0.00127882749570224	0.0044255659262632	0.0021551046597122	ADIPOQ/IL10/WNK1	3
GO:0001990	BP	GO:0001990	regulation of systemic arterial blood pressure by hormone	5/386	40/18670	0.00133565074345123	0.00460644622025198	0.00224318739781175	ACE/ACE2/AGT/ATP6AP2/REN	5
GO:0002369	BP	GO:0002369	T cell cytokine production	5/386	40/18670	0.00133565074345123	0.00460644622025198	0.00224318739781175	FZD5/HFE/IL4/IL6/NLRP3	5
GO:0044058	BP	GO:0044058	regulation of digestive system process	5/386	40/18670	0.00133565074345123	0.00460644622025198	0.00224318739781175	GHRL/GHSR/LEP/SLC22A5/WNK1	5
GO:0045124	BP	GO:0045124	regulation of bone resorption	5/386	40/18670	0.00133565074345123	0.00460644622025198	0.00224318739781175	CD38/EGFR/IL6/MC4R/TNFSF11	5
GO:0071470	BP	GO:0071470	cellular response to osmotic stress	5/386	40/18670	0.00133565074345123	0.00460644622025198	0.00224318739781175	BDKRB2/EPO/MAPK10/SERPINB6/SLC2A4	5
GO:0035601	BP	GO:0035601	protein deacylation	8/386	103/18670	0.00133761378856148	0.00460693141346515	0.00224342367090585	HDAC4/IFNG/PRKAA1/PRKAA2/SIRT1/TGFB1/TP53/VEGFA	8
GO:1902106	BP	GO:1902106	negative regulation of leukocyte differentiation	8/386	103/18670	0.00133761378856148	0.00460693141346515	0.00224342367090585	ADIPOQ/CTNNB1/FSTL3/IL2/IL4/MIR21/PIAS3/RUNX1	8
GO:0010656	BP	GO:0010656	negative regulation of muscle cell apoptotic process	6/386	59/18670	0.00134356886142672	0.00462114568936973	0.00225034555451279	HSF1/IGF1/ILK/MIR21/NFE2L2/SFRP2	6
GO:0070527	BP	GO:0070527	platelet aggregation	6/386	59/18670	0.00134356886142672	0.00462114568936973	0.00225034555451279	FLNA/ILK/MYL9/PDPN/PIK3CB/PIK3CG	6
GO:0009110	BP	GO:0009110	vitamin biosynthetic process	4/386	24/18670	0.00137733894159992	0.00471803908450486	0.00229752944259179	IFNG/NFKB1/TNF/VDR	4
GO:0046426	BP	GO:0046426	negative regulation of JAK-STAT cascade	4/386	24/18670	0.00137733894159992	0.00471803908450486	0.00229752944259179	CAV1/HGS/SOCS2/SOCS3	4
GO:0051220	BP	GO:0051220	cytoplasmic sequestering of protein	4/386	24/18670	0.00137733894159992	0.00471803908450486	0.00229752944259179	FLNA/IL10/NFKBIA/SRI	4
GO:0071677	BP	GO:0071677	positive regulation of mononuclear cell migration	4/386	24/18670	0.00137733894159992	0.00471803908450486	0.00229752944259179	AGER/CXCL12/TGFB1/TNF	4
GO:1903010	BP	GO:1903010	regulation of bone development	4/386	24/18670	0.00137733894159992	0.00471803908450486	0.00229752944259179	GHRL/GREM1/PTH/TNFSF11	4
GO:1903020	BP	GO:1903020	positive regulation of glycoprotein metabolic process	4/386	24/18670	0.00137733894159992	0.00471803908450486	0.00229752944259179	CTNNB1/IGF1/IL15/POMT1	4
GO:0051701	BP	GO:0051701	interaction with host	12/386	209/18670	0.00140915965612525	0.0048237719846779	0.00234901787811493	ACE2/CAV1/CTNNB1/CXCL8/EGFR/HSPA1A/ICAM1/NCAM1/PRKN/SLC22A5/TGFB1/TRIM32	12
GO:0098732	BP	GO:0098732	macromolecule deacylation	8/386	104/18670	0.00142353422270677	0.00486968134641775	0.00237137422328263	HDAC4/IFNG/PRKAA1/PRKAA2/SIRT1/TGFB1/TP53/VEGFA	8
GO:0032436	BP	GO:0032436	positive regulation of proteasomal ubiquitin-dependent protein catabolic process	7/386	81/18670	0.0014304376904431	0.0048866844343786	0.00237965416639148	AKT1/CAV1/CLU/HSPA1A/NFE2L2/PIAS1/PRKN	7
GO:1903533	BP	GO:1903533	regulation of protein targeting	7/386	81/18670	0.0014304376904431	0.0048866844343786	0.00237965416639148	AKT2/FIS1/FZD5/HAX1/PRKAA1/PRKN/UBE2D3	7
GO:0002294	BP	GO:0002294	CD4-positive, alpha-beta T cell differentiation involved in immune response	6/386	60/18670	0.00146729762199133	0.00500294438686718	0.002436268929231	IFNG/IL2/IL6/MIR21/MTOR/NLRP3	6
GO:0090342	BP	GO:0090342	regulation of cell aging	6/386	60/18670	0.00146729762199133	0.00500294438686718	0.002436268929231	ARNTL/LMNA/MIR21/SIRT1/TP53/TWIST1	6
GO:0097529	BP	GO:0097529	myeloid leukocyte migration	12/386	210/18670	0.00146743799954985	0.00500294438686718	0.002436268929231	AGER/CXCL12/CXCL8/DUSP1/GREM1/IL6/MSTN/PIK3CD/PIK3CG/SAA1/TNFSF11/VEGFA	12
GO:2000116	BP	GO:2000116	regulation of cysteine-type endopeptidase activity	13/386	239/18670	0.0014771256444963	0.00503257901521113	0.00245070001594329	AIFM1/AKT1/BAX/CAST/CCK/FIS1/HSF1/NLRP3/RPS6KA1/SFRP2/SIRT1/TNF/VEGFA	13
GO:0010664	BP	GO:0010664	negative regulation of striated muscle cell apoptotic process	5/386	41/18670	0.00149571749429924	0.00508222288385547	0.00247487494281686	HSF1/ILK/MIR21/NFE2L2/SFRP2	5
GO:0150077	BP	GO:0150077	regulation of neuroinflammatory response	5/386	41/18670	0.00149571749429924	0.00508222288385547	0.00247487494281686	IGF1/IL4/IL6/MMP3/TNF	5
GO:1900117	BP	GO:1900117	regulation of execution phase of apoptosis	5/386	41/18670	0.00149571749429924	0.00508222288385547	0.00247487494281686	AIFM1/BAX/HSF1/IL6/TP53	5
GO:1903053	BP	GO:1903053	regulation of extracellular matrix organization	5/386	41/18670	0.00149571749429924	0.00508222288385547	0.00247487494281686	AGT/CST3/IL6/PDPN/TGFB1	5
GO:0006641	BP	GO:0006641	triglyceride metabolic process	8/386	105/18670	0.00151377953813671	0.00513324570410408	0.00249972137364662	CAT/CAV1/FABP3/FABP4/PCK1/PIK3CG/PNPLA3/SIRT1	8
GO:0045185	BP	GO:0045185	maintenance of protein location	8/386	105/18670	0.00151377953813671	0.00513324570410408	0.00249972137364662	AKT1/CAV1/FLNA/FLNB/IL10/NFKBIA/SRI/SYNE2	8
GO:0055017	BP	GO:0055017	cardiac muscle tissue growth	8/386	105/18670	0.00151377953813671	0.00513324570410408	0.00249972137364662	AGT/AKAP6/FGF9/IGF1/MEF2C/MIR23A/MTOR/RBP4	8
GO:0038061	BP	GO:0038061	NIK/NF-kappaB signaling	11/386	183/18670	0.00153101986398703	0.00518822817179518	0.00252649602219956	AGER/AKT1/CALR/EGFR/ILK/MIR21/MIR27A/NFKBIA/NLRP3/TLR9/TNF	11
GO:0032637	BP	GO:0032637	interleukin-8 production	7/386	82/18670	0.00153672621969813	0.00520407753971448	0.00253421414169557	ADIPOQ/CRP/HSPA1A/IL10/LEP/TLR9/TNF	7
GO:0045216	BP	GO:0045216	cell-cell junction organization	10/386	156/18670	0.00153782583507106	0.00520431554358719	0.00253433004173269	ACE/ACE2/AGT/CAV1/DSP/FZD5/RUNX1/SRF/TGFB1/TNF	10
GO:0045861	BP	GO:0045861	negative regulation of proteolysis	17/386	363/18670	0.00155286782859191	0.00525170551261585	0.00255740739382255	AGT/AHSG/AKT1/CAST/CST3/GPC3/HFE/IL10/INS/PLAT/RENBP/RPS6KA1/SERPINB6/SFRP2/TP53/UBE2J1/VEGFA	17
GO:0002287	BP	GO:0002287	alpha-beta T cell activation involved in immune response	6/386	61/18670	0.00159951834233285	0.00539864134768685	0.00262896029985	IFNG/IL2/IL6/MIR21/MTOR/NLRP3	6
GO:0002293	BP	GO:0002293	alpha-beta T cell differentiation involved in immune response	6/386	61/18670	0.00159951834233285	0.00539864134768685	0.00262896029985	IFNG/IL2/IL6/MIR21/MTOR/NLRP3	6
GO:0034113	BP	GO:0034113	heterotypic cell-cell adhesion	6/386	61/18670	0.00159951834233285	0.00539864134768685	0.00262896029985	ADIPOQ/AGER/DSP/IL10/TNF/WNK1	6
GO:0002456	BP	GO:0002456	T cell mediated immunity	8/386	106/18670	0.00160850222397358	0.00542311872479348	0.00264087997528563	AGER/FZD5/HFE/ICAM1/IL4/IL6/NLRP3/WAS	8
GO:0001764	BP	GO:0001764	neuron migration	10/386	157/18670	0.00161298555955604	0.00542311872479348	0.00264087997528563	BAX/CCK/CTNNB1/CXCL12/FLNA/MEF2C/NTRK2/SRF/TWIST1/VEGFA	10
GO:0002719	BP	GO:0002719	negative regulation of cytokine production involved in immune response	4/386	25/18670	0.0016132062029449	0.00542311872479348	0.00264087997528563	HFE/IL10/TGFB1/TNF	4
GO:0045672	BP	GO:0045672	positive regulation of osteoclast differentiation	4/386	25/18670	0.0016132062029449	0.00542311872479348	0.00264087997528563	FOS/IFNG/TNF/TNFSF11	4
GO:0050927	BP	GO:0050927	positive regulation of positive chemotaxis	4/386	25/18670	0.0016132062029449	0.00542311872479348	0.00264087997528563	AGER/CXCL12/CXCL8/VEGFA	4
GO:0060444	BP	GO:0060444	branching involved in mammary gland duct morphogenesis	4/386	25/18670	0.0016132062029449	0.00542311872479348	0.00264087997528563	AR/ESR1/TGFB1/VDR	4
GO:0018205	BP	GO:0018205	peptidyl-lysine modification	18/386	397/18670	0.00163715960305172	0.005499986015302	0.00267831181083265	BRD4/CTNNB1/HDAC4/LMNA/METTL21C/MYOD1/NOS1/NUP62/PIAS1/PIAS2/PIAS3/PPARGC1A/PRDM16/PRKAA1/PRKAA2/SIRT1/TGFB1/TWIST1	18
GO:0045582	BP	GO:0045582	positive regulation of T cell differentiation	7/386	83/18670	0.00164906768645851	0.00553263850214612	0.00269421249511155	IFNG/IL2/IL4/MIR21/NLRP3/RUNX1/TGFB1	7
GO:0071277	BP	GO:0071277	cellular response to calcium ion	7/386	83/18670	0.00164906768645851	0.00553263850214612	0.00269421249511155	FOS/MEF2C/PRKAA1/PRKAA2/RYR1/RYR3/WNK1	7
GO:0010470	BP	GO:0010470	regulation of gastrulation	5/386	42/18670	0.00166946116458438	0.00558253680432449	0.00271851132272547	ADIPOQ/DKK1/IL10/SFRP2/WNK1	5
GO:0010559	BP	GO:0010559	regulation of glycoprotein biosynthetic process	5/386	42/18670	0.00166946116458438	0.00558253680432449	0.00271851132272547	BCL2/CTNNB1/IGF1/IL15/POMT1	5
GO:0010613	BP	GO:0010613	positive regulation of cardiac muscle hypertrophy	5/386	42/18670	0.00166946116458438	0.00558253680432449	0.00271851132272547	AGT/AKAP6/IGF1/MIR21/MTOR	5
GO:0051154	BP	GO:0051154	negative regulation of striated muscle cell differentiation	5/386	42/18670	0.00166946116458438	0.00558253680432449	0.00271851132272547	BMP2/CEACAM5/DKK1/HDAC4/TRIM72	5
GO:1903146	BP	GO:1903146	regulation of autophagy of mitochondrion	5/386	42/18670	0.00166946116458438	0.00558253680432449	0.00271851132272547	FZD5/HAX1/MFN2/PRKN/TP53	5
GO:0033197	BP	GO:0033197	response to vitamin E	3/386	12/18670	0.00167907754917387	0.00558514216356781	0.00271978004675739	CAT/FKBP1B/LEP	3
GO:0042659	BP	GO:0042659	regulation of cell fate specification	3/386	12/18670	0.00167907754917387	0.00558514216356781	0.00271978004675739	AR/DKK1/SFRP2	3
GO:0045080	BP	GO:0045080	positive regulation of chemokine biosynthetic process	3/386	12/18670	0.00167907754917387	0.00558514216356781	0.00271978004675739	AGER/IFNG/TNF	3
GO:0060670	BP	GO:0060670	branching involved in labyrinthine layer morphogenesis	3/386	12/18670	0.00167907754917387	0.00558514216356781	0.00271978004675739	FZD5/IL10/SOCS3	3
GO:0070586	BP	GO:0070586	cell-cell adhesion involved in gastrulation	3/386	12/18670	0.00167907754917387	0.00558514216356781	0.00271978004675739	ADIPOQ/IL10/WNK1	3
GO:0071107	BP	GO:0071107	response to parathyroid hormone	3/386	12/18670	0.00167907754917387	0.00558514216356781	0.00271978004675739	HDAC4/MEF2C/PTH	3
GO:0071639	BP	GO:0071639	positive regulation of monocyte chemotactic protein-1 production	3/386	12/18670	0.00167907754917387	0.00558514216356781	0.00271978004675739	ADIPOQ/AGER/TWIST1	3
GO:2000121	BP	GO:2000121	regulation of removal of superoxide radicals	3/386	12/18670	0.00167907754917387	0.00558514216356781	0.00271978004675739	MIR21/NFE2L2/TNF	3
GO:0030330	BP	GO:0030330	DNA damage response, signal transduction by p53 class mediator	8/386	107/18670	0.00170785735525337	0.00567713792778505	0.00276457895009353	ANKRD1/BAX/FOXO3/GADD45A/SESN2/SIRT1/TP53/TWIST1	8
GO:0045732	BP	GO:0045732	positive regulation of protein catabolic process	12/386	214/18670	0.00172081531461854	0.00571645350243846	0.00278372433840014	AKT1/CAV1/CLU/FOXO1/GPC3/HSPA1A/IFNG/NFE2L2/PIAS1/PRKN/TNF/TRIM32	12
GO:0046824	BP	GO:0046824	positive regulation of nucleocytoplasmic transport	6/386	62/18670	0.00174060343765677	0.00577839197688289	0.00281388633284666	FLNA/IFNG/KHDRBS1/LEP/TGFB1/TP53	6
GO:0002718	BP	GO:0002718	regulation of cytokine production involved in immune response	7/386	84/18670	0.00176769382749281	0.00585678898545455	0.00285206309064336	FZD5/HFE/IL10/IL6/NLRP3/TGFB1/TNF	7
GO:0010507	BP	GO:0010507	negative regulation of autophagy	7/386	84/18670	0.00176769382749281	0.00585678898545455	0.00285206309064336	AKT1/BCL2/IL10/LEP/MTOR/PIK3CA/TP53	7
GO:0060420	BP	GO:0060420	regulation of heart growth	7/386	84/18670	0.00176769382749281	0.00585678898545455	0.00285206309064336	AKAP6/FGF9/IGF1/MEF2C/MTOR/MYH6/RBP4	7
GO:0002673	BP	GO:0002673	regulation of acute inflammatory response	10/386	159/18670	0.00177224316162906	0.00586801665042341	0.00285753059321709	C1QA/C7/CLU/IL6/INS/NLRP3/OSM/PIK3CG/TNF/TNFSF11	10
GO:0043281	BP	GO:0043281	regulation of cysteine-type endopeptidase activity involved in apoptotic process	12/386	215/18670	0.00178948434775317	0.00591735308190977	0.00288155580833339	AIFM1/AKT1/BAX/CCK/FIS1/HSF1/NLRP3/RPS6KA1/SFRP2/SIRT1/TNF/VEGFA	12
GO:0070374	BP	GO:0070374	positive regulation of ERK1 and ERK2 cascade	12/386	215/18670	0.00178948434775317	0.00591735308190977	0.00288155580833339	AGER/BMP2/CALCR/EGFR/EPO/ICAM1/MIR21/MIR23A/MIR27A/TGFB1/TNF/TNFSF11	12
GO:0042770	BP	GO:0042770	signal transduction in response to DNA damage	9/386	133/18670	0.00180153262102853	0.00595329995550342	0.00289906075031698	ANKRD1/BAX/FOXO3/GADD45A/MIR21/SESN2/SIRT1/TP53/TWIST1	9
GO:0032526	BP	GO:0032526	response to retinoic acid	8/386	108/18670	0.00181200254604611	0.00598008150966653	0.00291210248399192	CD38/DKK1/DUSP1/IGF2R/LEP/MYOG/PCK1/RBP4	8
GO:0071156	BP	GO:0071156	regulation of cell cycle arrest	8/386	108/18670	0.00181200254604611	0.00598008150966653	0.00291210248399192	AKT2/BAX/CALR/FOXO4/GADD45A/MYOG/TGFB1/TP53	8
GO:1901343	BP	GO:1901343	negative regulation of vasculature development	11/386	187/18670	0.00181780447363371	0.00599531599392827	0.00291952117542435	AGT/CTNNB1/FGF9/FOXO4/GHRL/HGS/MIR21/MIR424/MIR494/NPPB/PDE3B	11
GO:0010863	BP	GO:0010863	positive regulation of phospholipase C activity	5/386	43/18670	0.00185756598637374	0.00611448803848024	0.00297755403106373	AGT/EGFR/ESR1/NTRK2/PTH	5
GO:0014742	BP	GO:0014742	positive regulation of muscle hypertrophy	5/386	43/18670	0.00185756598637374	0.00611448803848024	0.00297755403106373	AGT/AKAP6/IGF1/MIR21/MTOR	5
GO:0032924	BP	GO:0032924	activin receptor signaling pathway	5/386	43/18670	0.00185756598637374	0.00611448803848024	0.00297755403106373	ACVR2A/ACVR2B/FGF9/FST/FSTL3	5
GO:0002699	BP	GO:0002699	positive regulation of immune effector process	12/386	216/18670	0.0018603894718874	0.00611979776829064	0.00298013969437704	FZD5/IFNG/IL2/IL4/IL5/IL6/MIR21/NLRP3/RBP4/TGFB1/TLR9/TNF	12
GO:0002360	BP	GO:0002360	T cell lineage commitment	4/386	26/18670	0.00187574574522673	0.00613836277531802	0.0029891802405623	BCL2/IL6/MTOR/TP53	4
GO:0006309	BP	GO:0006309	apoptotic DNA fragmentation	4/386	26/18670	0.00187574574522673	0.00613836277531802	0.0029891802405623	AIFM1/BAX/HSF1/IL6	4
GO:0050926	BP	GO:0050926	regulation of positive chemotaxis	4/386	26/18670	0.00187574574522673	0.00613836277531802	0.0029891802405623	AGER/CXCL12/CXCL8/VEGFA	4
GO:0060669	BP	GO:0060669	embryonic placenta morphogenesis	4/386	26/18670	0.00187574574522673	0.00613836277531802	0.0029891802405623	FZD5/IGF2/IL10/SOCS3	4
GO:0060706	BP	GO:0060706	cell differentiation involved in embryonic placenta development	4/386	26/18670	0.00187574574522673	0.00613836277531802	0.0029891802405623	AKT1/FZD5/KRT19/SOCS3	4
GO:0072539	BP	GO:0072539	T-helper 17 cell differentiation	4/386	26/18670	0.00187574574522673	0.00613836277531802	0.0029891802405623	IL2/IL6/MIR21/NLRP3	4
GO:1903203	BP	GO:1903203	regulation of oxidative stress-induced neuron death	4/386	26/18670	0.00187574574522673	0.00613836277531802	0.0029891802405623	CTNNB1/FZD1/IL10/PRKN	4
GO:1903959	BP	GO:1903959	regulation of anion transmembrane transport	4/386	26/18670	0.00187574574522673	0.00613836277531802	0.0029891802405623	AGT/AKT1/AKT2/MTOR	4
GO:0032371	BP	GO:0032371	regulation of sterol transport	6/386	63/18670	0.00189093054209874	0.00617207541694721	0.00300559718525973	ADIPOQ/LEP/MIR27A/NFKB1/NFKBIA/SIRT1	6
GO:0032374	BP	GO:0032374	regulation of cholesterol transport	6/386	63/18670	0.00189093054209874	0.00617207541694721	0.00300559718525973	ADIPOQ/LEP/MIR27A/NFKB1/NFKBIA/SIRT1	6
GO:0046622	BP	GO:0046622	positive regulation of organ growth	6/386	63/18670	0.00189093054209874	0.00617207541694721	0.00300559718525973	AKAP6/AKT1/FGF9/IGF1/MEF2C/MTOR	6
GO:1904377	BP	GO:1904377	positive regulation of protein localization to cell periphery	6/386	63/18670	0.00189093054209874	0.00617207541694721	0.00300559718525973	AKT1/EGFR/IFNG/SORBS1/SQSTM1/TNF	6
GO:0007006	BP	GO:0007006	mitochondrial membrane organization	9/386	134/18670	0.00189690333145189	0.00618757628633598	0.00301314559746416	ATP5F1A/ATP5F1B/BAX/BCL2/CALM3/HSPA1A/MFN2/OPA1/TP53	9
GO:0050920	BP	GO:0050920	regulation of chemotaxis	12/386	217/18670	0.0019335851471403	0.00630316344548121	0.00306943273213286	AGER/CALR/CXCL12/CXCL8/DUSP1/GREM1/IL6/MIR424/MSTN/TGFB1/VEGFA/WNK1	12
GO:0035967	BP	GO:0035967	cellular response to topologically incorrect protein	10/386	161/18670	0.0019439886037935	0.00633299380204894	0.00308395913203541	BAX/CALR/CXCL8/EIF2S1/HSF1/HSPA1A/IGFBP1/LMNA/NFE2L2/PRKN	10
GO:0001889	BP	GO:0001889	liver development	9/386	135/18670	0.0019962664420601	0.00649493122976569	0.0031628173189586	EGFR/HFE/IGF2R/IL10/PCK1/PIK3CA/QDPR/RPS6KA1/TGFB1	9
GO:0050921	BP	GO:0050921	positive regulation of chemotaxis	9/386	135/18670	0.0019962664420601	0.00649493122976569	0.0031628173189586	AGER/CALR/CXCL12/CXCL8/IL6/MSTN/TGFB1/VEGFA/WNK1	9
GO:0032760	BP	GO:0032760	positive regulation of tumor necrosis factor production	7/386	86/18670	0.00202474502127197	0.00657912006912024	0.00320381450734349	AGER/CLU/FZD5/IFNG/LEP/TLR9/TWIST1	7
GO:0060291	BP	GO:0060291	long-term synaptic potentiation	7/386	86/18670	0.00202474502127197	0.00657912006912024	0.00320381450734349	AGER/INS/NTRK2/S100B/SNAP25/SQSTM1/STAU1	7
GO:0060485	BP	GO:0060485	mesenchyme development	14/386	278/18670	0.00203394530629963	0.00660477037164479	0.00321630535877689	ACTA1/BCL2/BMP2/CTNNB1/FGF9/GREM1/IL6/MEF2C/MIR21/MTOR/PDPN/SFRP2/TGFB1/TWIST1	14
GO:0046834	BP	GO:0046834	lipid phosphorylation	6/386	64/18670	0.0020508821772433	0.00665549440830687	0.0032410062918533	PIK3CA/PIK3CB/PIK3CD/PIK3CG/SOCS2/SOCS3	6
GO:0030225	BP	GO:0030225	macrophage differentiation	5/386	44/18670	0.00206072146218547	0.0066660318060203	0.00324613765703728	ADIPOQ/IL15/SIRT1/TGFB1/VEGFA	5
GO:0042987	BP	GO:0042987	amyloid precursor protein catabolic process	5/386	44/18670	0.00206072146218547	0.0066660318060203	0.00324613765703728	AGER/CLU/IFNG/IGF1/TNF	5
GO:0061756	BP	GO:0061756	leukocyte adhesion to vascular endothelial cell	5/386	44/18670	0.00206072146218547	0.0066660318060203	0.00324613765703728	CXCL12/ICAM1/LEP/MIR21/TNF	5
GO:1903214	BP	GO:1903214	regulation of protein targeting to mitochondrion	5/386	44/18670	0.00206072146218547	0.0066660318060203	0.00324613765703728	FZD5/HAX1/PRKAA1/PRKN/UBE2D3	5
GO:1903573	BP	GO:1903573	negative regulation of response to endoplasmic reticulum stress	5/386	44/18670	0.00206072146218547	0.0066660318060203	0.00324613765703728	CLU/HSPA1A/OPA1/PRKN/UBE2J1	5
GO:0048762	BP	GO:0048762	mesenchymal cell differentiation	12/386	219/18670	0.00208706984209913	0.00674694700872967	0.00328554069233401	BCL2/BMP2/CTNNB1/GREM1/IL6/MEF2C/MIR21/MTOR/PDPN/SFRP2/TGFB1/TWIST1	12
GO:0000082	BP	GO:0000082	G1/S transition of mitotic cell cycle	14/386	279/18670	0.00210226290082415	0.00679171963358907	0.00330734348412826	AKT1/BAX/BCL2/BRD4/CDKN3/EGFR/EIF4EBP1/GADD45A/KHDRBS1/MIR21/PIAS1/RPS6/RPS6KB1/TP53	14
GO:0042113	BP	GO:0042113	B cell activation	15/386	310/18670	0.00210595776023649	0.00679931190022714	0.00331104066760311	BAX/BCL2/CD38/ERCC1/HDAC4/IL10/IL2/IL4/IL5/IL6/MEF2C/PIK3CD/TGFB1/TLR9/TP53	15
GO:0002679	BP	GO:0002679	respiratory burst involved in defense response	3/386	13/18670	0.0021495183077028	0.00686976268251918	0.00334534787525241	INS/PIK3CD/PIK3CG	3
GO:0003306	BP	GO:0003306	Wnt signaling pathway involved in heart development	3/386	13/18670	0.0021495183077028	0.00686976268251918	0.00334534787525241	BMP2/CTNNB1/DKK1	3
GO:0010459	BP	GO:0010459	negative regulation of heart rate	3/386	13/18670	0.0021495183077028	0.00686976268251918	0.00334534787525241	FKBP1B/PLN/SRI	3
GO:0010745	BP	GO:0010745	negative regulation of macrophage derived foam cell differentiation	3/386	13/18670	0.0021495183077028	0.00686976268251918	0.00334534787525241	ADIPOQ/CRP/NFKBIA	3
GO:0014745	BP	GO:0014745	negative regulation of muscle adaptation	3/386	13/18670	0.0021495183077028	0.00686976268251918	0.00334534787525241	FOXO1/LMNA/MTOR	3
GO:0031650	BP	GO:0031650	regulation of heat generation	3/386	13/18670	0.0021495183077028	0.00686976268251918	0.00334534787525241	APLN/TNF/TNFSF11	3
GO:0032096	BP	GO:0032096	negative regulation of response to food	3/386	13/18670	0.0021495183077028	0.00686976268251918	0.00334534787525241	CCK/GHSR/LEP	3
GO:0032099	BP	GO:0032099	negative regulation of appetite	3/386	13/18670	0.0021495183077028	0.00686976268251918	0.00334534787525241	CCK/GHSR/LEP	3
GO:0035745	BP	GO:0035745	T-helper 2 cell cytokine production	3/386	13/18670	0.0021495183077028	0.00686976268251918	0.00334534787525241	IL4/IL6/NLRP3	3
GO:0050872	BP	GO:0050872	white fat cell differentiation	3/386	13/18670	0.0021495183077028	0.00686976268251918	0.00334534787525241	FABP4/PRDM16/SIRT1	3
GO:0060123	BP	GO:0060123	regulation of growth hormone secretion	3/386	13/18670	0.0021495183077028	0.00686976268251918	0.00334534787525241	GHRH/GHRL/GHSR	3
GO:0061029	BP	GO:0061029	eyelid development in camera-type eye	3/386	13/18670	0.0021495183077028	0.00686976268251918	0.00334534787525241	EGFR/SRF/TWIST1	3
GO:0071285	BP	GO:0071285	cellular response to lithium ion	3/386	13/18670	0.0021495183077028	0.00686976268251918	0.00334534787525241	CALR/FABP4/MYOG	3
GO:0098903	BP	GO:0098903	regulation of membrane repolarization during action potential	3/386	13/18670	0.0021495183077028	0.00686976268251918	0.00334534787525241	CACNA2D1/CAV1/FLNA	3
GO:1902947	BP	GO:1902947	regulation of tau-protein kinase activity	3/386	13/18670	0.0021495183077028	0.00686976268251918	0.00334534787525241	CLU/DKK1/IFNG	3
GO:1903960	BP	GO:1903960	negative regulation of anion transmembrane transport	3/386	13/18670	0.0021495183077028	0.00686976268251918	0.00334534787525241	AKT1/AKT2/MTOR	3
GO:0072676	BP	GO:0072676	lymphocyte migration	8/386	111/18670	0.00215479164796028	0.00688226568040883	0.00335143642290062	AKT1/CXCL12/ICAM1/PIK3CD/PIK3CG/SAA1/SLC12A2/WNK1	8
GO:0002690	BP	GO:0002690	positive regulation of leukocyte chemotaxis	7/386	87/18670	0.00216365111669817	0.00689771079449656	0.00335895768411215	CALR/CXCL12/CXCL8/IL6/MSTN/VEGFA/WNK1	7
GO:0002021	BP	GO:0002021	response to dietary excess	4/386	27/18670	0.00216644872263856	0.00689771079449656	0.00335895768411215	GDF15/LEP/MC4R/PPARGC1A	4
GO:0036475	BP	GO:0036475	neuron death in response to oxidative stress	4/386	27/18670	0.00216644872263856	0.00689771079449656	0.00335895768411215	CTNNB1/FZD1/IL10/PRKN	4
GO:0045671	BP	GO:0045671	negative regulation of osteoclast differentiation	4/386	27/18670	0.00216644872263856	0.00689771079449656	0.00335895768411215	CTNNB1/FSTL3/IL4/PIAS3	4
GO:2000191	BP	GO:2000191	regulation of fatty acid transport	4/386	27/18670	0.00216644872263856	0.00689771079449656	0.00335895768411215	AKT1/AKT2/FABP3/TNFSF11	4
GO:1903670	BP	GO:1903670	regulation of sprouting angiogenesis	9/386	137/18670	0.0022074449682122	0.00702381482648262	0.00342036618902874	GHRL/GHSR/IL10/MIR23A/MIR27A/MIR424/MIR494/S100A1/VEGFA	9
GO:0072577	BP	GO:0072577	endothelial cell apoptotic process	6/386	65/18670	0.0022208454150336	0.00705757034469508	0.00343680401320824	FOXO3/ICAM1/IL10/IL4/NFE2L2/TNF	6
GO:0072678	BP	GO:0072678	T cell migration	6/386	65/18670	0.0022208454150336	0.00705757034469508	0.00343680401320824	CXCL12/ICAM1/PIK3CD/PIK3CG/SLC12A2/WNK1	6
GO:0031018	BP	GO:0031018	endocrine pancreas development	5/386	45/18670	0.00227962132376625	0.00721293838652084	0.00351246312584782	AKT1/ARNTL/FOXO1/IL6/RHEB	5
GO:0090278	BP	GO:0090278	negative regulation of peptide hormone secretion	5/386	45/18670	0.00227962132376625	0.00721293838652084	0.00351246312584782	FKBP1B/GHRL/GHSR/LEP/PRKN	5
GO:1900274	BP	GO:1900274	regulation of phospholipase C activity	5/386	45/18670	0.00227962132376625	0.00721293838652084	0.00351246312584782	AGT/EGFR/ESR1/NTRK2/PTH	5
GO:1902743	BP	GO:1902743	regulation of lamellipodium organization	5/386	45/18670	0.00227962132376625	0.00721293838652084	0.00351246312584782	HDAC4/MSTN/MTOR/PDPN/WAS	5
GO:0015918	BP	GO:0015918	sterol transport	8/386	112/18670	0.00227972221947395	0.00721293838652084	0.00351246312584782	ADIPOQ/CAV1/CLU/LEP/MIR27A/NFKB1/NFKBIA/SIRT1	8
GO:0048593	BP	GO:0048593	camera-type eye morphogenesis	8/386	112/18670	0.00227972221947395	0.00721293838652084	0.00351246312584782	BAX/CTNNB1/FZD5/GDF11/MFN2/RBP4/TWIST1/VEGFA	8
GO:0050868	BP	GO:0050868	negative regulation of T cell activation	8/386	112/18670	0.00227972221947395	0.00721293838652084	0.00351246312584782	CD274/HFE/IL10/IL2/MIR21/MIR27A/RUNX1/TGFB1	8
GO:0097194	BP	GO:0097194	execution phase of apoptosis	7/386	88/18670	0.00230980371390074	0.00729897973592635	0.00355436242553542	AIFM1/AKT1/BAX/CIDEC/HSF1/IL6/TP53	7
GO:1903557	BP	GO:1903557	positive regulation of tumor necrosis factor superfamily cytokine production	7/386	88/18670	0.00230980371390074	0.00729897973592635	0.00355436242553542	AGER/CLU/FZD5/IFNG/LEP/TLR9/TWIST1	7
GO:0061008	BP	GO:0061008	hepaticobiliary system development	9/386	138/18670	0.00231950218372545	0.00732504874510673	0.0035670571733021	EGFR/HFE/IGF2R/IL10/PCK1/PIK3CA/QDPR/RPS6KA1/TGFB1	9
GO:0007093	BP	GO:0007093	mitotic cell cycle checkpoint	10/386	165/18670	0.00232777408854723	0.0073453034760761	0.00357692055932337	BAX/BLM/BUB1B/DUSP1/FOXO4/GADD45A/MIR21/RPS6/TGFB1/TP53	10
GO:0006413	BP	GO:0006413	translational initiation	11/386	193/18670	0.00232882149370055	0.0073453034760761	0.00357692055932337	EIF2B5/EIF2S1/EIF3E/EIF3K/EIF4EBP1/EIF4EBP2/KHDRBS1/MTOR/RPS6/RPS6KB1/TNF	11
GO:0051785	BP	GO:0051785	positive regulation of nuclear division	6/386	66/18670	0.00240121153576042	0.00756890618753408	0.00368580770582991	IGF1/IGF2/IL1A/INS/NUP62/TGFB1	6
GO:0045580	BP	GO:0045580	regulation of T cell differentiation	9/386	139/18670	0.0024360353434885	0.00767389077674633	0.00373693173859295	IFNG/IL15/IL2/IL4/MIR21/NLRP3/RUNX1/SOD1/TGFB1	9
GO:0001702	BP	GO:0001702	gastrulation with mouth forming second	4/386	28/18670	0.00248678841873533	0.00778044693386499	0.00378882107309923	ACVR2A/ACVR2B/CTNNB1/SRF	4
GO:0006972	BP	GO:0006972	hyperosmotic response	4/386	28/18670	0.00248678841873533	0.00778044693386499	0.00378882107309923	EPO/MAPK10/SLC12A2/SST	4
GO:0010818	BP	GO:0010818	T cell chemotaxis	4/386	28/18670	0.00248678841873533	0.00778044693386499	0.00378882107309923	PIK3CD/PIK3CG/SLC12A2/WNK1	4
GO:0010894	BP	GO:0010894	negative regulation of steroid biosynthetic process	4/386	28/18670	0.00248678841873533	0.00778044693386499	0.00378882107309923	BMP2/DKK3/NFKB1/SOD1	4
GO:0042634	BP	GO:0042634	regulation of hair cycle	4/386	28/18670	0.00248678841873533	0.00778044693386499	0.00378882107309923	ARNTL/CTNNB1/FST/TNF	4
GO:0045408	BP	GO:0045408	regulation of interleukin-6 biosynthetic process	4/386	28/18670	0.00248678841873533	0.00778044693386499	0.00378882107309923	AGER/GHRL/GHSR/TNF	4
GO:1902003	BP	GO:1902003	regulation of amyloid-beta formation	4/386	28/18670	0.00248678841873533	0.00778044693386499	0.00378882107309923	CLU/IFNG/IGF1/TNF	4
GO:1902932	BP	GO:1902932	positive regulation of alcohol biosynthetic process	4/386	28/18670	0.00248678841873533	0.00778044693386499	0.00378882107309923	IFNG/PRKAA1/PTH/TNF	4
GO:1903792	BP	GO:1903792	negative regulation of anion transport	4/386	28/18670	0.00248678841873533	0.00778044693386499	0.00378882107309923	AKT1/AKT2/LEP/MTOR	4
GO:1904994	BP	GO:1904994	regulation of leukocyte adhesion to vascular endothelial cell	4/386	28/18670	0.00248678841873533	0.00778044693386499	0.00378882107309923	CXCL12/ICAM1/MIR21/TNF	4
GO:1905063	BP	GO:1905063	regulation of vascular smooth muscle cell differentiation	4/386	28/18670	0.00248678841873533	0.00778044693386499	0.00378882107309923	FGF9/MIR21/MIR424/SOD2	4
GO:0007389	BP	GO:0007389	pattern specification process	19/386	446/18670	0.00248849023479151	0.00778095647934809	0.0037890692049457	ACVR2A/ACVR2B/AR/ATP6AP2/BMP2/C1QA/CTNNB1/DKK1/FZD5/GDF11/GPC3/GREM1/MEF2C/MYF5/MYF6/SFRP2/SRF/TCAP/TP53	19
GO:0045776	BP	GO:0045776	negative regulation of blood pressure	5/386	46/18670	0.00251496250348218	0.00783465829797036	0.00381522021963538	ADIPOQ/APLN/NOS1/NPPB/SOD2	5
GO:0051646	BP	GO:0051646	mitochondrion localization	5/386	46/18670	0.00251496250348218	0.00783465829797036	0.00381522021963538	ALB/ATP2A1/MFN2/OPA1/UXT	5
GO:0071354	BP	GO:0071354	cellular response to interleukin-6	5/386	46/18670	0.00251496250348218	0.00783465829797036	0.00381522021963538	ICAM1/IL6/NFKB1/PPARGC1A/SOCS3	5
GO:1903587	BP	GO:1903587	regulation of blood vessel endothelial cell proliferation involved in sprouting angiogenesis	5/386	46/18670	0.00251496250348218	0.00783465829797036	0.00381522021963538	MIR23A/MIR27A/MIR424/MIR494/VEGFA	5
GO:1904036	BP	GO:1904036	negative regulation of epithelial cell apoptotic process	5/386	46/18670	0.00251496250348218	0.00783465829797036	0.00381522021963538	CAST/ICAM1/IL4/MTOR/NFE2L2	5
GO:1990928	BP	GO:1990928	response to amino acid starvation	5/386	46/18670	0.00251496250348218	0.00783465829797036	0.00381522021963538	EIF2S1/EIF4EBP1/MTOR/SESN1/SESN2	5
GO:0033209	BP	GO:0033209	tumor necrosis factor-mediated signaling pathway	10/386	167/18670	0.0025412805874289	0.00791177010470474	0.00385277112652073	ADIPOQ/FOXO3/HSPA1A/ILK/NFKBIA/PIAS3/PRKN/TNF/TNFSF11/TRIM32	10
GO:0042108	BP	GO:0042108	positive regulation of cytokine biosynthetic process	6/386	67/18670	0.00259237568180364	0.00806587781366104	0.00392781649861617	AGER/IFNG/IL1A/IL6/TLR9/TNF	6
GO:0032651	BP	GO:0032651	regulation of interleukin-1 beta production	7/386	90/18670	0.00262484550397333	0.0081568647007309	0.00397212411205229	AGER/FZD5/GHRL/GHSR/IFNG/IGF1/NLRP3	7
GO:0042475	BP	GO:0042475	odontogenesis of dentin-containing tooth	7/386	90/18670	0.00262484550397333	0.0081568647007309	0.00397212411205229	ACVR2B/BAX/BMP2/CTNNB1/FAM20C/FOXO1/STIM1	7
GO:0002440	BP	GO:0002440	production of molecular mediator of immune response	14/386	286/18670	0.00263564086839396	0.00818538097702694	0.00398601059819829	ERCC1/FZD5/HFE/IL10/IL2/IL4/IL5/IL6/NLRP3/RBP4/SIRT1/TGFB1/TLR9/TNF	14
GO:0035112	BP	GO:0035112	genitalia morphogenesis	3/386	14/18670	0.00269408041443167	0.0083361509029171	0.00405943058001397	AR/CTNNB1/RBP4	3
GO:0035358	BP	GO:0035358	regulation of peroxisome proliferator activated receptor signaling pathway	3/386	14/18670	0.00269408041443167	0.0083361509029171	0.00405943058001397	LEP/SIRT1/TWIST1	3
GO:0045591	BP	GO:0045591	positive regulation of regulatory T cell differentiation	3/386	14/18670	0.00269408041443167	0.0083361509029171	0.00405943058001397	IFNG/IL2/TGFB1	3
GO:0051775	BP	GO:0051775	response to redox state	3/386	14/18670	0.00269408041443167	0.0083361509029171	0.00405943058001397	ARNTL/FKBP1B/RYR2	3
GO:0061051	BP	GO:0061051	positive regulation of cell growth involved in cardiac muscle cell development	3/386	14/18670	0.00269408041443167	0.0083361509029171	0.00405943058001397	AKAP6/IGF1/MTOR	3
GO:1900121	BP	GO:1900121	negative regulation of receptor binding	3/386	14/18670	0.00269408041443167	0.0083361509029171	0.00405943058001397	ADIPOQ/HFE/IL10	3
GO:0002204	BP	GO:0002204	somatic recombination of immunoglobulin genes involved in immune response	5/386	47/18670	0.00276744412027932	0.00851624922223509	0.00414713252223681	ERCC1/IL10/IL2/IL4/TGFB1	5
GO:0002208	BP	GO:0002208	somatic diversification of immunoglobulins involved in immune response	5/386	47/18670	0.00276744412027932	0.00851624922223509	0.00414713252223681	ERCC1/IL10/IL2/IL4/TGFB1	5
GO:0042551	BP	GO:0042551	neuron maturation	5/386	47/18670	0.00276744412027932	0.00851624922223509	0.00414713252223681	AGRN/BCL2/C1QA/MTOR/OPA1	5
GO:0043370	BP	GO:0043370	regulation of CD4-positive, alpha-beta T cell differentiation	5/386	47/18670	0.00276744412027932	0.00851624922223509	0.00414713252223681	IFNG/IL2/MIR21/NLRP3/RUNX1	5
GO:0045058	BP	GO:0045058	T cell selection	5/386	47/18670	0.00276744412027932	0.00851624922223509	0.00414713252223681	BCL2/IL15/IL6/MTOR/SRF	5
GO:0045190	BP	GO:0045190	isotype switching	5/386	47/18670	0.00276744412027932	0.00851624922223509	0.00414713252223681	ERCC1/IL10/IL2/IL4/TGFB1	5
GO:0048806	BP	GO:0048806	genitalia development	5/386	47/18670	0.00276744412027932	0.00851624922223509	0.00414713252223681	AR/BAX/CTNNB1/ESR1/RBP4	5
GO:0070231	BP	GO:0070231	T cell apoptotic process	5/386	47/18670	0.00276744412027932	0.00851624922223509	0.00414713252223681	AKT1/BAX/CD274/RPS6/TP53	5
GO:2001239	BP	GO:2001239	regulation of extrinsic apoptotic signaling pathway in absence of ligand	5/386	47/18670	0.00276744412027932	0.00851624922223509	0.00414713252223681	AKT1/BCL2/HSPA1A/IL1A/TNF	5
GO:0045619	BP	GO:0045619	regulation of lymphocyte differentiation	10/386	169/18670	0.00277020692503307	0.00851956582297275	0.00414874759742115	IFNG/IL15/IL2/IL4/MIR21/NLRP3/RUNX1/SOD1/TGFB1/TLR9	10
GO:0048863	BP	GO:0048863	stem cell differentiation	13/386	257/18670	0.00279260032642659	0.00857414307242464	0.00417532491805489	ACE/BCHE/ESR1/FOXO4/FZD1/GREM1/MEF2C/NFE2L2/OSM/RUNX1/SRF/TP53/TWIST1	13
GO:0045638	BP	GO:0045638	negative regulation of myeloid cell differentiation	7/386	91/18670	0.00279424049915995	0.00857414307242464	0.00417532491805489	ADIPOQ/CTNNB1/FSTL3/GABPA/IL4/NFKBIA/PIAS3	7
GO:0002292	BP	GO:0002292	T cell differentiation involved in immune response	6/386	68/18670	0.00279473650778398	0.00857414307242464	0.00417532491805489	IFNG/IL2/IL6/MIR21/MTOR/NLRP3	6
GO:0050918	BP	GO:0050918	positive chemotaxis	6/386	68/18670	0.00279473650778398	0.00857414307242464	0.00417532491805489	AGER/CXCL12/CXCL8/SAA1/SAA2/VEGFA	6
GO:0050871	BP	GO:0050871	positive regulation of B cell activation	9/386	142/18670	0.00281374861790936	0.00862723651434185	0.00420117967335226	BCL2/CD38/IL2/IL4/IL5/IL6/MEF2C/TGFB1/TLR9	9
GO:0010669	BP	GO:0010669	epithelial structure maintenance	4/386	29/18670	0.00283821697751734	0.00868120087013167	0.00422745853498459	RBP4/SLC22A5/SRF/TLR9	4
GO:0042226	BP	GO:0042226	interleukin-6 biosynthetic process	4/386	29/18670	0.00283821697751734	0.00868120087013167	0.00422745853498459	AGER/GHRL/GHSR/TNF	4
GO:0071280	BP	GO:0071280	cellular response to copper ion	4/386	29/18670	0.00283821697751734	0.00868120087013167	0.00422745853498459	HSF1/MT1A/MT2A/NFE2L2	4
GO:0072538	BP	GO:0072538	T-helper 17 type immune response	4/386	29/18670	0.00283821697751734	0.00868120087013167	0.00422745853498459	IL2/IL6/MIR21/NLRP3	4
GO:0034249	BP	GO:0034249	negative regulation of cellular amide metabolic process	12/386	229/18670	0.00301146123343564	0.00920553083207413	0.0044827899350894	CALR/CLU/EIF2S1/EIF3E/EIF4EBP1/EIF4EBP2/FTO/IGF1/MIR21/MIR27A/PRKAA1/SESN2	12
GO:0002762	BP	GO:0002762	negative regulation of myeloid leukocyte differentiation	5/386	48/18670	0.00303776648199987	0.00927472665035709	0.00451648601665249	ADIPOQ/CTNNB1/FSTL3/IL4/PIAS3	5
GO:0055023	BP	GO:0055023	positive regulation of cardiac muscle tissue growth	5/386	48/18670	0.00303776648199987	0.00927472665035709	0.00451648601665249	AKAP6/FGF9/IGF1/MEF2C/MTOR	5
GO:0072659	BP	GO:0072659	protein localization to plasma membrane	13/386	260/18670	0.00308458380948235	0.00941198294552974	0.00458332530596145	ADIPOQ/AKT1/AKT2/ANK1/AR/EGFR/FLNA/IFNG/INS/SORBS1/SQSTM1/TGFB1/TNF	13
GO:0032874	BP	GO:0032874	positive regulation of stress-activated MAPK cascade	10/386	172/18670	0.00314422432343037	0.0095881774301954	0.00466912620944933	AGER/BMP2/DKK1/FZD5/GADD45A/LEP/TLR9/TNF/TNFSF11/VEGFA	10
GO:0032092	BP	GO:0032092	positive regulation of protein binding	7/386	93/18670	0.00315806345977441	0.0096245743535982	0.00468685031084822	ACE/BMP2/CAV1/HFE/HSF1/MEF2C/PRKN	7
GO:0045939	BP	GO:0045939	negative regulation of steroid metabolic process	4/386	30/18670	0.00322216239062496	0.00977866329351729	0.0047618865430415	BMP2/DKK3/NFKB1/SOD1	4
GO:0048147	BP	GO:0048147	negative regulation of fibroblast proliferation	4/386	30/18670	0.00322216239062496	0.00977866329351729	0.0047618865430415	BAX/MIR494/TP53/TRIM32	4
GO:0070168	BP	GO:0070168	negative regulation of biomineral tissue development	4/386	30/18670	0.00322216239062496	0.00977866329351729	0.0047618865430415	AHSG/GREM1/PTH/TGFB1	4
GO:0071480	BP	GO:0071480	cellular response to gamma radiation	4/386	30/18670	0.00322216239062496	0.00977866329351729	0.0047618865430415	HSF1/TMEM109/TP53/WRN	4
GO:0097421	BP	GO:0097421	liver regeneration	4/386	30/18670	0.00322216239062496	0.00977866329351729	0.0047618865430415	EGFR/HFE/IL10/TGFB1	4
GO:1903205	BP	GO:1903205	regulation of hydrogen peroxide-induced cell death	4/386	30/18670	0.00322216239062496	0.00977866329351729	0.0047618865430415	FOXO3/IL10/MIR21/NFE2L2	4
GO:1904893	BP	GO:1904893	negative regulation of STAT cascade	4/386	30/18670	0.00322216239062496	0.00977866329351729	0.0047618865430415	CAV1/HGS/SOCS2/SOCS3	4
GO:0001756	BP	GO:0001756	somitogenesis	6/386	70/18670	0.00323465826013474	0.00980403503900173	0.00477424174638263	DKK1/MYF5/MYF6/SFRP2/TCAP/TP53	6
GO:0002709	BP	GO:0002709	regulation of T cell mediated immunity	6/386	70/18670	0.00323465826013474	0.00980403503900173	0.00477424174638263	AGER/FZD5/HFE/IL6/NLRP3/WAS	6
GO:0071901	BP	GO:0071901	negative regulation of protein serine/threonine kinase activity	9/386	145/18670	0.00323633988925908	0.00980403503900173	0.00477424174638263	ADIPOQ/AKT1/CAV1/DTNBP1/DUSP1/NUP62/SFRP2/SIRT1/WNK1	9
GO:0010469	BP	GO:0010469	regulation of signaling receptor activity	10/386	173/18670	0.00327746560678872	0.00989817944319887	0.00482008696653109	CALCR/DKK1/DKK3/ESR2/GREM1/HFE/IFNG/IL10/MEF2C/PPARGC1A	10
GO:0016525	BP	GO:0016525	negative regulation of angiogenesis	10/386	173/18670	0.00327746560678872	0.00989817944319887	0.00482008696653109	AGT/CTNNB1/FOXO4/GHRL/HGS/MIR21/MIR424/MIR494/NPPB/PDE3B	10
GO:0070304	BP	GO:0070304	positive regulation of stress-activated protein kinase signaling cascade	10/386	173/18670	0.00327746560678872	0.00989817944319887	0.00482008696653109	AGER/BMP2/DKK1/FZD5/GADD45A/LEP/TLR9/TNF/TNFSF11/VEGFA	10
GO:0001325	BP	GO:0001325	formation of extrachromosomal circular DNA	3/386	15/18670	0.00331635996376165	0.00989817944319887	0.00482008696653109	BLM/ERCC1/WRN	3
GO:0017014	BP	GO:0017014	protein nitrosylation	3/386	15/18670	0.00331635996376165	0.00989817944319887	0.00482008696653109	ACE/DMD/NOS1	3
GO:0018119	BP	GO:0018119	peptidyl-cysteine S-nitrosylation	3/386	15/18670	0.00331635996376165	0.00989817944319887	0.00482008696653109	ACE/DMD/NOS1	3
GO:0030238	BP	GO:0030238	male sex determination	3/386	15/18670	0.00331635996376165	0.00989817944319887	0.00482008696653109	AR/FGF9/INSRR	3
GO:0032105	BP	GO:0032105	negative regulation of response to extracellular stimulus	3/386	15/18670	0.00331635996376165	0.00989817944319887	0.00482008696653109	CCK/GHSR/LEP	3
GO:0032108	BP	GO:0032108	negative regulation of response to nutrient levels	3/386	15/18670	0.00331635996376165	0.00989817944319887	0.00482008696653109	CCK/GHSR/LEP	3
GO:0032352	BP	GO:0032352	positive regulation of hormone metabolic process	3/386	15/18670	0.00331635996376165	0.00989817944319887	0.00482008696653109	IFNG/PPARGC1A/TNF	3
GO:0035635	BP	GO:0035635	entry of bacterium into host cell	3/386	15/18670	0.00331635996376165	0.00989817944319887	0.00482008696653109	CAV1/CTNNB1/CXCL8	3
GO:0035864	BP	GO:0035864	response to potassium ion	3/386	15/18670	0.00331635996376165	0.00989817944319887	0.00482008696653109	HSF1/PPARGC1A/SOD1	3
GO:0042762	BP	GO:0042762	regulation of sulfur metabolic process	3/386	15/18670	0.00331635996376165	0.00989817944319887	0.00482008696653109	MIR21/NFE2L2/PDP1	3
GO:0042921	BP	GO:0042921	glucocorticoid receptor signaling pathway	3/386	15/18670	0.00331635996376165	0.00989817944319887	0.00482008696653109	ARNTL/CALR/NR3C1	3
GO:0045838	BP	GO:0045838	positive regulation of membrane potential	3/386	15/18670	0.00331635996376165	0.00989817944319887	0.00482008696653109	AKT1/AKT2/PIAS3	3
GO:0046184	BP	GO:0046184	aldehyde biosynthetic process	3/386	15/18670	0.00331635996376165	0.00989817944319887	0.00482008696653109	BMP2/DKK3/TPI1	3
GO:0046321	BP	GO:0046321	positive regulation of fatty acid oxidation	3/386	15/18670	0.00331635996376165	0.00989817944319887	0.00482008696653109	AKT2/PPARGC1A/TWIST1	3
GO:0046851	BP	GO:0046851	negative regulation of bone remodeling	3/386	15/18670	0.00331635996376165	0.00989817944319887	0.00482008696653109	CD38/GREM1/IL6	3
GO:0060766	BP	GO:0060766	negative regulation of androgen receptor signaling pathway	3/386	15/18670	0.00331635996376165	0.00989817944319887	0.00482008696653109	NCOR2/PIAS2/SIRT1	3
GO:0090656	BP	GO:0090656	t-circle formation	3/386	15/18670	0.00331635996376165	0.00989817944319887	0.00482008696653109	BLM/ERCC1/WRN	3
GO:0090737	BP	GO:0090737	telomere maintenance via telomere trimming	3/386	15/18670	0.00331635996376165	0.00989817944319887	0.00482008696653109	BLM/ERCC1/WRN	3
GO:1901841	BP	GO:1901841	regulation of high voltage-gated calcium channel activity	3/386	15/18670	0.00331635996376165	0.00989817944319887	0.00482008696653109	CACNA2D1/CALM3/SRI	3
GO:1905065	BP	GO:1905065	positive regulation of vascular smooth muscle cell differentiation	3/386	15/18670	0.00331635996376165	0.00989817944319887	0.00482008696653109	MIR21/MIR424/SOD2	3
GO:2000095	BP	GO:2000095	regulation of Wnt signaling pathway, planar cell polarity pathway	3/386	15/18670	0.00331635996376165	0.00989817944319887	0.00482008696653109	DKK1/GPC3/SFRP2	3
GO:2001185	BP	GO:2001185	regulation of CD8-positive, alpha-beta T cell activation	3/386	15/18670	0.00331635996376165	0.00989817944319887	0.00482008696653109	CD274/HFE/RUNX1	3
GO:0007173	BP	GO:0007173	epidermal growth factor receptor signaling pathway	8/386	119/18670	0.0033212026788244	0.00990678509978533	0.00482427763749124	AGT/AKT1/EGFR/HGS/MIR21/NUP62/PIK3CA/TGFB1	8
GO:0048546	BP	GO:0048546	digestive tract morphogenesis	5/386	49/18670	0.00332663010567926	0.00991712371127025	0.00482931220033751	ACVR2B/BCL2/CTNNB1/EGFR/SFRP2	5
GO:0002224	BP	GO:0002224	toll-like receptor signaling pathway	9/386	146/18670	0.0033877920728872	0.010093504254872	0.00491520370839139	CAV1/CTSL/ESR1/NFKBIA/S100A1/TLR9/UBE2D1/UBE2D2/UBE2D3	9
GO:2001252	BP	GO:2001252	positive regulation of chromosome organization	10/386	174/18670	0.00341516179752313	0.0101690565655341	0.00495199519211866	BRD4/CTNNB1/ERCC1/LMNA/NOS1/PPARGC1A/SIRT1/TGFB1/TP53/VEGFA	10
GO:0090263	BP	GO:0090263	positive regulation of canonical Wnt signaling pathway	9/386	147/18670	0.00354476305504421	0.0105487475022387	0.0051368921568405	ARNTL/CAV1/EGFR/FGF9/GPC3/ILK/NFKB1/SFRP2/WNK1	9
GO:0042116	BP	GO:0042116	macrophage activation	7/386	95/18670	0.00355700550088854	0.0105491492308999	0.00513708778545029	AGER/C1QA/CLU/IFNG/IL10/IL6/TNF	7
GO:0051651	BP	GO:0051651	maintenance of location in cell	7/386	95/18670	0.00355700550088854	0.0105491492308999	0.00513708778545029	AKT1/ALB/ATP2A1/CAV1/FLNB/SRI/SYNE2	7
GO:2000060	BP	GO:2000060	positive regulation of ubiquitin-dependent protein catabolic process	7/386	95/18670	0.00355700550088854	0.0105491492308999	0.00513708778545029	AKT1/CAV1/CLU/HSPA1A/NFE2L2/PIAS1/PRKN	7
GO:0010921	BP	GO:0010921	regulation of phosphatase activity	10/386	175/18670	0.00355741681936003	0.0105491492308999	0.00513708778545029	BMP2/CALM3/FKBP1B/IFNG/IGFBP3/MEF2C/MTOR/MYOZ1/TNF/WNK1	10
GO:0120032	BP	GO:0120032	regulation of plasma membrane bounded cell projection assembly	10/386	175/18670	0.00355741681936003	0.0105491492308999	0.00513708778545029	AGRN/CAV1/HDAC4/ICAM1/KLF5/MSTN/MTOR/SRF/SYNE2/WAS	10
GO:2000181	BP	GO:2000181	negative regulation of blood vessel morphogenesis	10/386	175/18670	0.00355741681936003	0.0105491492308999	0.00513708778545029	AGT/CTNNB1/FOXO4/GHRL/HGS/MIR21/MIR424/MIR494/NPPB/PDE3B	10
GO:0009409	BP	GO:0009409	response to cold	5/386	50/18670	0.00363473475729684	0.0107374387877416	0.00522877859021645	FOS/FOXO1/NFKBIA/PPARGC1A/PRKAA1	5
GO:0014009	BP	GO:0014009	glial cell proliferation	5/386	50/18670	0.00363473475729684	0.0107374387877416	0.00522877859021645	CLU/EEF2/IL6/MTOR/TNF	5
GO:0032873	BP	GO:0032873	negative regulation of stress-activated MAPK cascade	5/386	50/18670	0.00363473475729684	0.0107374387877416	0.00522877859021645	AKT1/DUSP1/FOXO1/PRKN/SFRP2	5
GO:0070303	BP	GO:0070303	negative regulation of stress-activated protein kinase signaling cascade	5/386	50/18670	0.00363473475729684	0.0107374387877416	0.00522877859021645	AKT1/DUSP1/FOXO1/PRKN/SFRP2	5
GO:0086009	BP	GO:0086009	membrane repolarization	5/386	50/18670	0.00363473475729684	0.0107374387877416	0.00522877859021645	AKAP6/CACNA2D1/CASQ2/CAV1/FLNA	5
GO:1903793	BP	GO:1903793	positive regulation of anion transport	5/386	50/18670	0.00363473475729684	0.0107374387877416	0.00522877859021645	ACE2/AGT/CCK/FABP3/TNFSF11	5
GO:0002724	BP	GO:0002724	regulation of T cell cytokine production	4/386	31/18670	0.00364002572828108	0.0107374387877416	0.00522877859021645	FZD5/HFE/IL6/NLRP3	4
GO:0007202	BP	GO:0007202	activation of phospholipase C activity	4/386	31/18670	0.00364002572828108	0.0107374387877416	0.00522877859021645	AGT/EGFR/NTRK2/PTH	4
GO:0010165	BP	GO:0010165	response to X-ray	4/386	31/18670	0.00364002572828108	0.0107374387877416	0.00522877859021645	BLM/ERCC1/SFRP2/TP53	4
GO:0002792	BP	GO:0002792	negative regulation of peptide secretion	9/386	148/18670	0.00370738962042513	0.0109234043827911	0.00531933770222941	FKBP1B/GHRL/GHSR/IL10/INS/LEP/NLRP3/PRKN/TNF	9
GO:0061041	BP	GO:0061041	regulation of wound healing	9/386	148/18670	0.00370738962042513	0.0109234043827911	0.00531933770222941	AGER/CAV1/INSL3/MTOR/MYOD1/MYOZ1/NFE2L2/PDPN/PLAT	9
GO:0019226	BP	GO:0019226	transmission of nerve impulse	6/386	72/18670	0.00372422281501284	0.0109602273298632	0.00533726926310584	AGT/FKBP1B/GHRL/GHSR/NTRK2/SOD1	6
GO:0050805	BP	GO:0050805	negative regulation of synaptic transmission	6/386	72/18670	0.00372422281501284	0.0109602273298632	0.00533726926310584	ADIPOQ/AGER/BCHE/CD38/PRKN/SRF	6
GO:0044843	BP	GO:0044843	cell cycle G1/S phase transition	14/386	298/18670	0.00380678259453031	0.0111901702313635	0.00544924387307614	AKT1/BAX/BCL2/BRD4/CDKN3/EGFR/EIF4EBP1/GADD45A/KHDRBS1/MIR21/PIAS1/RPS6/RPS6KB1/TP53	14
GO:0090068	BP	GO:0090068	positive regulation of cell cycle process	14/386	298/18670	0.00380678259453031	0.0111901702313635	0.00544924387307614	AKT1/BAX/BRD4/EGFR/FOXO4/GADD45A/IGF1/IGF2/IL1A/INS/MYOG/NUP62/TGFB1/TP53	14
GO:0060491	BP	GO:0060491	regulation of cell projection assembly	10/386	177/18670	0.00385602428704809	0.0113283316649129	0.0055165239349249	AGRN/CAV1/HDAC4/ICAM1/KLF5/MSTN/MTOR/SRF/SYNE2/WAS	10
GO:0032434	BP	GO:0032434	regulation of proteasomal ubiquitin-dependent protein catabolic process	8/386	122/18670	0.00386683182453849	0.0113534853106078	0.00552877293086101	AKT1/CAV1/CLU/HFE/HSPA1A/NFE2L2/PIAS1/PRKN	8
GO:0002712	BP	GO:0002712	regulation of B cell mediated immunity	5/386	51/18670	0.00396277851230858	0.0116149612511491	0.00565610309094722	IL10/IL2/IL4/TGFB1/TNF	5
GO:0002889	BP	GO:0002889	regulation of immunoglobulin mediated immune response	5/386	51/18670	0.00396277851230858	0.0116149612511491	0.00565610309094722	IL10/IL2/IL4/TGFB1/TNF	5
GO:0048146	BP	GO:0048146	positive regulation of fibroblast proliferation	5/386	51/18670	0.00396277851230858	0.0116149612511491	0.00565610309094722	AGT/EGFR/ESR1/IGF1/TGFB1	5
GO:0031100	BP	GO:0031100	animal organ regeneration	6/386	73/18670	0.00398864497925728	0.0116265829052911	0.00566176245325529	CXCL12/EGFR/HFE/IGF2R/IL10/TGFB1	6
GO:0043627	BP	GO:0043627	response to estrogen	6/386	73/18670	0.00398864497925728	0.0116265829052911	0.00566176245325529	CAV1/EPO/ESR1/GHRL/KRT19/MSTN	6
GO:0045685	BP	GO:0045685	regulation of glial cell differentiation	6/386	73/18670	0.00398864497925728	0.0116265829052911	0.00566176245325529	BMP2/CTNNB1/IL6/MTOR/RHEB/TGFB1	6
GO:0048709	BP	GO:0048709	oligodendrocyte differentiation	7/386	97/18670	0.00399318744066168	0.0116265829052911	0.00566176245325529	CLU/CTNNB1/EIF2B5/MTOR/NTRK2/RHEB/TGFB1	7
GO:0001780	BP	GO:0001780	neutrophil homeostasis	3/386	16/18670	0.00401963348861724	0.0116265829052911	0.00566176245325529	IL6/PIK3CB/PIK3CD	3
GO:0010566	BP	GO:0010566	regulation of ketone biosynthetic process	3/386	16/18670	0.00401963348861724	0.0116265829052911	0.00566176245325529	BMP2/DKK3/PPARGC1A	3
GO:0010875	BP	GO:0010875	positive regulation of cholesterol efflux	3/386	16/18670	0.00401963348861724	0.0116265829052911	0.00566176245325529	ADIPOQ/NFKBIA/SIRT1	3
GO:0014744	BP	GO:0014744	positive regulation of muscle adaptation	3/386	16/18670	0.00401963348861724	0.0116265829052911	0.00566176245325529	FOXO3/MTOR/MYOG	3
GO:0030252	BP	GO:0030252	growth hormone secretion	3/386	16/18670	0.00401963348861724	0.0116265829052911	0.00566176245325529	GHRH/GHRL/GHSR	3
GO:0031958	BP	GO:0031958	corticosteroid receptor signaling pathway	3/386	16/18670	0.00401963348861724	0.0116265829052911	0.00566176245325529	ARNTL/CALR/NR3C1	3
GO:0033033	BP	GO:0033033	negative regulation of myeloid cell apoptotic process	3/386	16/18670	0.00401963348861724	0.0116265829052911	0.00566176245325529	BCL2/EPO/GHSR	3
GO:0034116	BP	GO:0034116	positive regulation of heterotypic cell-cell adhesion	3/386	16/18670	0.00401963348861724	0.0116265829052911	0.00566176245325529	AGER/IL10/TNF	3
GO:0045722	BP	GO:0045722	positive regulation of gluconeogenesis	3/386	16/18670	0.00401963348861724	0.0116265829052911	0.00566176245325529	FOXO1/PPARGC1A/SIRT1	3
GO:0055119	BP	GO:0055119	relaxation of cardiac muscle	3/386	16/18670	0.00401963348861724	0.0116265829052911	0.00566176245325529	ATP2A2/HRC/PLN	3
GO:0071380	BP	GO:0071380	cellular response to prostaglandin E stimulus	3/386	16/18670	0.00401963348861724	0.0116265829052911	0.00566176245325529	AKT1/PRKAA1/PRKAA2	3
GO:0071732	BP	GO:0071732	cellular response to nitric oxide	3/386	16/18670	0.00401963348861724	0.0116265829052911	0.00566176245325529	AIFM1/FOXO1/MMP3	3
GO:0071871	BP	GO:0071871	response to epinephrine	3/386	16/18670	0.00401963348861724	0.0116265829052911	0.00566176245325529	ADIPOQ/PPARGC1A/RYR2	3
GO:0086103	BP	GO:0086103	G protein-coupled receptor signaling pathway involved in heart process	3/386	16/18670	0.00401963348861724	0.0116265829052911	0.00566176245325529	CAV1/NOS1/PLN	3
GO:0090083	BP	GO:0090083	regulation of inclusion body assembly	3/386	16/18670	0.00401963348861724	0.0116265829052911	0.00566176245325529	CLU/HSF1/HSPA1A	3
GO:0097067	BP	GO:0097067	cellular response to thyroid hormone stimulus	3/386	16/18670	0.00401963348861724	0.0116265829052911	0.00566176245325529	CTSL/GHSR/PPARGC1A	3
GO:1902004	BP	GO:1902004	positive regulation of amyloid-beta formation	3/386	16/18670	0.00401963348861724	0.0116265829052911	0.00566176245325529	CLU/IFNG/TNF	3
GO:1903541	BP	GO:1903541	regulation of exosomal secretion	3/386	16/18670	0.00401963348861724	0.0116265829052911	0.00566176245325529	HGS/IFNG/PRKN	3
GO:2000846	BP	GO:2000846	regulation of corticosteroid hormone secretion	3/386	16/18670	0.00401963348861724	0.0116265829052911	0.00566176245325529	AGT/GHRL/REN	3
GO:0002062	BP	GO:0002062	chondrocyte differentiation	8/386	123/18670	0.004063297260204	0.0117461583462501	0.00571999174964169	BMP2/CTNNB1/FGF9/GREM1/MEF2C/PTH/SFRP2/TGFB1	8
GO:0001569	BP	GO:0001569	branching involved in blood vessel morphogenesis	4/386	32/18670	0.00409317860210023	0.0117853707358877	0.00573908689024844	CTNNB1/SFRP2/SRF/VEGFA	4
GO:0045987	BP	GO:0045987	positive regulation of smooth muscle contraction	4/386	32/18670	0.00409317860210023	0.0117853707358877	0.00573908689024844	GHRL/GHSR/MIR21/SRF	4
GO:0051385	BP	GO:0051385	response to mineralocorticoid	4/386	32/18670	0.00409317860210023	0.0117853707358877	0.00573908689024844	AIFM1/CALM3/FOS/FOXO3	4
GO:0061311	BP	GO:0061311	cell surface receptor signaling pathway involved in heart development	4/386	32/18670	0.00409317860210023	0.0117853707358877	0.00573908689024844	BMP2/CTNNB1/DKK1/TGFB1	4
GO:0086019	BP	GO:0086019	cell-cell signaling involved in cardiac conduction	4/386	32/18670	0.00409317860210023	0.0117853707358877	0.00573908689024844	CACNA2D1/CASQ2/FLNA/RYR2	4
GO:1902235	BP	GO:1902235	regulation of endoplasmic reticulum stress-induced intrinsic apoptotic signaling pathway	4/386	32/18670	0.00409317860210023	0.0117853707358877	0.00573908689024844	HSPA1A/OPA1/PRKN/SIRT1	4
GO:1904467	BP	GO:1904467	regulation of tumor necrosis factor secretion	4/386	32/18670	0.00409317860210023	0.0117853707358877	0.00573908689024844	FZD5/GHRL/GHSR/IFNG	4
GO:0051048	BP	GO:0051048	negative regulation of secretion	12/386	238/18670	0.00410427930226083	0.0118106068026356	0.0057513760225193	ADIPOQ/FKBP1B/GHRL/GHSR/IL10/INS/LEP/NLRP3/OSM/PRKN/TNF/WNK1	12
GO:0048736	BP	GO:0048736	appendage development	10/386	179/18670	0.00417414001251065	0.0119979828898544	0.00584262199770349	BAX/CTNNB1/DKK1/FGF9/GPC3/GREM1/MBNL1/PRKAB1/SFRP2/TWIST1	10
GO:0060173	BP	GO:0060173	limb development	10/386	179/18670	0.00417414001251065	0.0119979828898544	0.00584262199770349	BAX/CTNNB1/DKK1/FGF9/GPC3/GREM1/MBNL1/PRKAB1/SFRP2/TWIST1	10
GO:0006626	BP	GO:0006626	protein targeting to mitochondrion	7/386	98/18670	0.00422591462071226	0.012139900183137	0.00591173103938156	FIS1/FZD5/HAX1/MFN2/PRKAA1/PRKN/UBE2D3	7
GO:0055088	BP	GO:0055088	lipid homeostasis	9/386	151/18670	0.00423058989742745	0.0121464295976111	0.00591491064890332	CAV1/FABP3/FABP4/INS/PNPLA3/PRKAA1/PRKAA2/SESN2/SIRT1	9
GO:0014015	BP	GO:0014015	positive regulation of gliogenesis	6/386	74/18670	0.00426670962229029	0.0122104335648618	0.00594607847023064	BMP2/IL6/MTOR/RHEB/TGFB1/TNF	6
GO:0032677	BP	GO:0032677	regulation of interleukin-8 production	6/386	74/18670	0.00426670962229029	0.0122104335648618	0.00594607847023064	ADIPOQ/CRP/HSPA1A/IL10/TLR9/TNF	6
GO:0043507	BP	GO:0043507	positive regulation of JUN kinase activity	6/386	74/18670	0.00426670962229029	0.0122104335648618	0.00594607847023064	AGER/DKK1/FZD5/TLR9/TNF/TNFSF11	6
GO:0007043	BP	GO:0007043	cell-cell junction assembly	8/386	124/18670	0.00426737264816274	0.0122104335648618	0.00594607847023064	ACE/ACE2/AGT/CAV1/FZD5/RUNX1/SRF/TNF	8
GO:0046717	BP	GO:0046717	acid secretion	8/386	124/18670	0.00426737264816274	0.0122104335648618	0.00594607847023064	ACE/BDKRB2/CCK/GHRL/LEP/NTRK2/SNAP25/TNFSF11	8
GO:0048284	BP	GO:0048284	organelle fusion	8/386	124/18670	0.00426737264816274	0.0122104335648618	0.00594607847023064	AKT2/BAX/CALR/FIS1/MFN2/OPA1/PRKN/SNAP25	8
GO:0035303	BP	GO:0035303	regulation of dephosphorylation	11/386	209/18670	0.00427816365068933	0.0122343865485776	0.00595774278337838	BMP2/CALM3/FKBP1B/IFNG/IGFBP3/MEF2C/MTOR/MYOZ1/TGFB1/TNF/WNK1	11
GO:0003179	BP	GO:0003179	heart valve morphogenesis	5/386	52/18670	0.00431145683815406	0.0123017639806472	0.00599055337082235	BMP2/MEF2C/MTOR/TGFB1/TWIST1	5
GO:0016447	BP	GO:0016447	somatic recombination of immunoglobulin gene segments	5/386	52/18670	0.00431145683815406	0.0123017639806472	0.00599055337082235	ERCC1/IL10/IL2/IL4/TGFB1	5
GO:0030514	BP	GO:0030514	negative regulation of BMP signaling pathway	5/386	52/18670	0.00431145683815406	0.0123017639806472	0.00599055337082235	DKK1/FSTL3/FZD1/GREM1/SFRP2	5
GO:0060421	BP	GO:0060421	positive regulation of heart growth	5/386	52/18670	0.00431145683815406	0.0123017639806472	0.00599055337082235	AKAP6/FGF9/IGF1/MEF2C/MTOR	5
GO:0071346	BP	GO:0071346	cellular response to interferon-gamma	10/386	180/18670	0.00434078403069728	0.0123784568861847	0.00602790028663932	FLNB/HLA-DQA1/ICAM1/IFNG/MT2A/NCAM1/PIAS1/SOCS3/TP53/WAS	10
GO:0030198	BP	GO:0030198	extracellular matrix organization	16/386	368/18670	0.0043661070729393	0.0124436512743975	0.00605964780371745	AGRN/AGT/CST3/CTSL/GREM1/ICAM1/IL6/MMP3/MYF5/PDPN/POMT1/SFRP2/TGFB1/TMEM38B/TNF/TTR	16
GO:0030326	BP	GO:0030326	embryonic limb morphogenesis	8/386	125/18670	0.00447924940662513	0.0127475560866495	0.00620763942510682	BAX/CTNNB1/DKK1/FGF9/GPC3/MBNL1/SFRP2/TWIST1	8
GO:0035113	BP	GO:0035113	embryonic appendage morphogenesis	8/386	125/18670	0.00447924940662513	0.0127475560866495	0.00620763942510682	BAX/CTNNB1/DKK1/FGF9/GPC3/MBNL1/SFRP2/TWIST1	8
GO:0006909	BP	GO:0006909	phagocytosis	16/386	369/18670	0.00448030205023261	0.0127475560866495	0.00620763942510682	ADIPOQ/AHSG/CALR/CRP/IFNG/IL15/IL15RA/LEP/MFGE8/MYH2/PIK3CA/PIK3CB/SOD1/TGFB1/TNF/WAS	16
GO:0007422	BP	GO:0007422	peripheral nervous system development	6/386	75/18670	0.00455883001733722	0.0129304966792715	0.00629672546069619	AKT1/AKT2/ILK/NTRK2/RUNX1/SOD1	6
GO:0010039	BP	GO:0010039	response to iron ion	4/386	33/18670	0.00458296084834938	0.0129304966792715	0.00629672546069619	BCL2/C1QA/HFE/TF	4
GO:0010092	BP	GO:0010092	specification of animal organ identity	4/386	33/18670	0.00458296084834938	0.0129304966792715	0.00629672546069619	AR/CTNNB1/DKK1/MEF2C	4
GO:0010464	BP	GO:0010464	regulation of mesenchymal cell proliferation	4/386	33/18670	0.00458296084834938	0.0129304966792715	0.00629672546069619	CTNNB1/FGF9/LMNA/VEGFA	4
GO:0010591	BP	GO:0010591	regulation of lamellipodium assembly	4/386	33/18670	0.00458296084834938	0.0129304966792715	0.00629672546069619	HDAC4/MSTN/MTOR/WAS	4
GO:0016242	BP	GO:0016242	negative regulation of macroautophagy	4/386	33/18670	0.00458296084834938	0.0129304966792715	0.00629672546069619	AKT1/MTOR/PIK3CA/TP53	4
GO:0016486	BP	GO:0016486	peptide hormone processing	4/386	33/18670	0.00458296084834938	0.0129304966792715	0.00629672546069619	ACE/ACE2/ATP6AP2/REN	4
GO:0030851	BP	GO:0030851	granulocyte differentiation	4/386	33/18670	0.00458296084834938	0.0129304966792715	0.00629672546069619	ADIPOQ/HAX1/IL5/RUNX1	4
GO:0032691	BP	GO:0032691	negative regulation of interleukin-1 beta production	4/386	33/18670	0.00458296084834938	0.0129304966792715	0.00629672546069619	GHRL/GHSR/IGF1/NLRP3	4
GO:0045191	BP	GO:0045191	regulation of isotype switching	4/386	33/18670	0.00458296084834938	0.0129304966792715	0.00629672546069619	IL10/IL2/IL4/TGFB1	4
GO:0051955	BP	GO:0051955	regulation of amino acid transport	4/386	33/18670	0.00458296084834938	0.0129304966792715	0.00629672546069619	ACE2/AGT/CCK/LEP	4
GO:0060603	BP	GO:0060603	mammary gland duct morphogenesis	4/386	33/18670	0.00458296084834938	0.0129304966792715	0.00629672546069619	AR/ESR1/TGFB1/VDR	4
GO:1901890	BP	GO:1901890	positive regulation of cell junction assembly	4/386	33/18670	0.00458296084834938	0.0129304966792715	0.00629672546069619	ACE2/AGT/CAV1/VEGFA	4
GO:1902692	BP	GO:1902692	regulation of neuroblast proliferation	4/386	33/18670	0.00458296084834938	0.0129304966792715	0.00629672546069619	CTNNB1/TGFB1/TP53/VEGFA	4
GO:2001038	BP	GO:2001038	regulation of cellular response to drug	4/386	33/18670	0.00458296084834938	0.0129304966792715	0.00629672546069619	FOXO3/IL10/MIR21/NFE2L2	4
GO:1903531	BP	GO:1903531	negative regulation of secretion by cell	11/386	211/18670	0.00459335151947535	0.0129525852105228	0.00630748184697969	ADIPOQ/FKBP1B/GHRL/GHSR/IL10/INS/LEP/NLRP3/OSM/PRKN/TNF	11
GO:0010256	BP	GO:0010256	endomembrane system organization	18/386	438/18670	0.00464324413544476	0.0130859767830595	0.00637243914381582	AKT1/AKT2/AR/ATP2A2/CASQ1/CAV1/CLU/DTNBP1/HGS/LMNA/PRKN/SOD1/SQSTM1/SYPL2/TMEM38A/TMEM38B/TRDN/TRIM72	18
GO:0002043	BP	GO:0002043	blood vessel endothelial cell proliferation involved in sprouting angiogenesis	5/386	53/18670	0.00468146169980128	0.0131570152052225	0.00640703251270307	MIR23A/MIR27A/MIR424/MIR494/VEGFA	5
GO:0032715	BP	GO:0032715	negative regulation of interleukin-6 production	5/386	53/18670	0.00468146169980128	0.0131570152052225	0.00640703251270307	GHRL/GHSR/IL10/TLR9/TNF	5
GO:0035065	BP	GO:0035065	regulation of histone acetylation	5/386	53/18670	0.00468146169980128	0.0131570152052225	0.00640703251270307	NOS1/PPARGC1A/SIRT1/TGFB1/TWIST1	5
GO:0070228	BP	GO:0070228	regulation of lymphocyte apoptotic process	5/386	53/18670	0.00468146169980128	0.0131570152052225	0.00640703251270307	BAX/CD274/IL10/IL2/TP53	5
GO:0071320	BP	GO:0071320	cellular response to cAMP	5/386	53/18670	0.00468146169980128	0.0131570152052225	0.00640703251270307	ADIPOQ/AKAP6/ITPR2/PCK1/PIK3CG	5
GO:0035282	BP	GO:0035282	segmentation	7/386	100/18670	0.00472199837131175	0.013263568758529	0.0064589205792387	DKK1/FZD5/MYF5/MYF6/SFRP2/TCAP/TP53	7
GO:0045930	BP	GO:0045930	negative regulation of mitotic cell cycle	15/386	338/18670	0.00472767113539933	0.0132721295172565	0.00646308938642219	BAX/BCL2/BLM/BUB1B/CTNNB1/DUSP1/EGFR/FOXO4/GADD45A/IL10/MIR21/RPS6/TGFB1/TNF/TP53	15
GO:0030540	BP	GO:0030540	female genitalia development	3/386	17/18670	0.00480687241539734	0.0133977656737866	0.00652427005142134	BAX/ESR1/RBP4	3
GO:0032460	BP	GO:0032460	negative regulation of protein oligomerization	3/386	17/18670	0.00480687241539734	0.0133977656737866	0.00652427005142134	ALB/CLU/INS	3
GO:0035930	BP	GO:0035930	corticosteroid hormone secretion	3/386	17/18670	0.00480687241539734	0.0133977656737866	0.00652427005142134	AGT/GHRL/REN	3
GO:0042753	BP	GO:0042753	positive regulation of circadian rhythm	3/386	17/18670	0.00480687241539734	0.0133977656737866	0.00652427005142134	ARNTL/GHRH/GHRL	3
GO:0042994	BP	GO:0042994	cytoplasmic sequestering of transcription factor	3/386	17/18670	0.00480687241539734	0.0133977656737866	0.00652427005142134	IL10/NFKBIA/SRI	3
GO:0048535	BP	GO:0048535	lymph node development	3/386	17/18670	0.00480687241539734	0.0133977656737866	0.00652427005142134	IL15/PDPN/TGFB1	3
GO:0051969	BP	GO:0051969	regulation of transmission of nerve impulse	3/386	17/18670	0.00480687241539734	0.0133977656737866	0.00652427005142134	AGT/GHRL/GHSR	3
GO:0070166	BP	GO:0070166	enamel mineralization	3/386	17/18670	0.00480687241539734	0.0133977656737866	0.00652427005142134	FAM20C/FOXO1/STIM1	3
GO:0071850	BP	GO:0071850	mitotic cell cycle arrest	3/386	17/18670	0.00480687241539734	0.0133977656737866	0.00652427005142134	DUSP1/GADD45A/TP53	3
GO:1901524	BP	GO:1901524	regulation of mitophagy	3/386	17/18670	0.00480687241539734	0.0133977656737866	0.00652427005142134	MFN2/PRKN/TP53	3
GO:1903209	BP	GO:1903209	positive regulation of oxidative stress-induced cell death	3/386	17/18670	0.00480687241539734	0.0133977656737866	0.00652427005142134	FOXO3/MMP3/SOD1	3
GO:1904996	BP	GO:1904996	positive regulation of leukocyte adhesion to vascular endothelial cell	3/386	17/18670	0.00480687241539734	0.0133977656737866	0.00652427005142134	ICAM1/MIR21/TNF	3
GO:1905331	BP	GO:1905331	negative regulation of morphogenesis of an epithelium	3/386	17/18670	0.00480687241539734	0.0133977656737866	0.00652427005142134	CTNNB1/MIR21/TNF	3
GO:0043620	BP	GO:0043620	regulation of DNA-templated transcription in response to stress	8/386	127/18670	0.00492717926217062	0.0137179616462195	0.00668019493056867	EPO/HSF1/HSPA1A/NFE2L2/RPS6KA1/SESN2/TP53/VEGFA	8
GO:0045727	BP	GO:0045727	positive regulation of translation	8/386	127/18670	0.00492717926217062	0.0137179616462195	0.00668019493056867	EEF2/EIF2B5/EIF3E/IL6/KHDRBS1/MTOR/RPS6KB1/TNF	8
GO:0000018	BP	GO:0000018	regulation of DNA recombination	7/386	101/18670	0.00498590191380677	0.0138661826601799	0.0067523736763326	BLM/IL10/IL2/IL4/TGFB1/WAS/WRN	7
GO:0032611	BP	GO:0032611	interleukin-1 beta production	7/386	101/18670	0.00498590191380677	0.0138661826601799	0.0067523736763326	AGER/FZD5/GHRL/GHSR/IFNG/IGF1/NLRP3	7
GO:0050864	BP	GO:0050864	regulation of B cell activation	10/386	184/18670	0.00506050841779036	0.014065932138729	0.00684964508504479	BCL2/CD38/IL10/IL2/IL4/IL5/IL6/MEF2C/TGFB1/TLR9	10
GO:0032655	BP	GO:0032655	regulation of interleukin-12 production	5/386	54/18670	0.00507348068927098	0.0140942408598649	0.00686343049867255	AGER/IFNG/IL10/NFKB1/TLR9	5
GO:0015893	BP	GO:0015893	drug transport	11/386	214/18670	0.00510043044937254	0.0141122829574189	0.0068722164051888	AGT/CXCL12/DTNBP1/GHRL/GHSR/PRKN/RETN/SLC19A3/SLC22A2/SLC22A5/SLC6A8	11
GO:0000737	BP	GO:0000737	DNA catabolic process, endonucleolytic	4/386	34/18670	0.00511067842069502	0.0141122829574189	0.0068722164051888	AIFM1/BAX/HSF1/IL6	4
GO:0002183	BP	GO:0002183	cytoplasmic translational initiation	4/386	34/18670	0.00511067842069502	0.0141122829574189	0.0068722164051888	EIF3E/EIF3K/EIF4EBP1/MTOR	4
GO:0010574	BP	GO:0010574	regulation of vascular endothelial growth factor production	4/386	34/18670	0.00511067842069502	0.0141122829574189	0.0068722164051888	IL1A/IL6/NDRG2/TGFB1	4
GO:0010765	BP	GO:0010765	positive regulation of sodium ion transport	4/386	34/18670	0.00511067842069502	0.0141122829574189	0.0068722164051888	AKT1/DMD/NOS1/WNK1	4
GO:0034205	BP	GO:0034205	amyloid-beta formation	4/386	34/18670	0.00511067842069502	0.0141122829574189	0.0068722164051888	CLU/IFNG/IGF1/TNF	4
GO:0036474	BP	GO:0036474	cell death in response to hydrogen peroxide	4/386	34/18670	0.00511067842069502	0.0141122829574189	0.0068722164051888	FOXO3/IL10/MIR21/NFE2L2	4
GO:0043368	BP	GO:0043368	positive T cell selection	4/386	34/18670	0.00511067842069502	0.0141122829574189	0.0068722164051888	BCL2/IL6/MTOR/SRF	4
GO:0043516	BP	GO:0043516	regulation of DNA damage response, signal transduction by p53 class mediator	4/386	34/18670	0.00511067842069502	0.0141122829574189	0.0068722164051888	ANKRD1/SIRT1/TP53/TWIST1	4
GO:0071868	BP	GO:0071868	cellular response to monoamine stimulus	4/386	34/18670	0.00511067842069502	0.0141122829574189	0.0068722164051888	ADIPOQ/GABPA/PRKN/RYR2	4
GO:0071870	BP	GO:0071870	cellular response to catecholamine stimulus	4/386	34/18670	0.00511067842069502	0.0141122829574189	0.0068722164051888	ADIPOQ/GABPA/PRKN/RYR2	4
GO:0048678	BP	GO:0048678	response to axon injury	6/386	77/18670	0.00518689408817103	0.0143071121166354	0.00696709178064837	BAX/BCL2/CNTF/EPO/FKBP1B/SOD1	6
GO:1901224	BP	GO:1901224	positive regulation of NIK/NF-kappaB signaling	6/386	77/18670	0.00518689408817103	0.0143071121166354	0.00696709178064837	AGER/CALR/EGFR/ILK/TLR9/TNF	6
GO:0016311	BP	GO:0016311	dephosphorylation	19/386	478/18670	0.0052476086039188	0.0144666898044784	0.00704480085207259	BCL2/BMP2/CA3/CALM3/CDKN3/DUSP1/FKBP1B/IFNG/IGFBP3/MEF2C/MTMR14/MTOR/MYH6/MYOZ1/PDP1/PFKFB3/TGFB1/TNF/WNK1	19
GO:0033044	BP	GO:0033044	regulation of chromosome organization	15/386	342/18670	0.00525860587573702	0.0144891069796874	0.00705571727712542	BRD4/BUB1B/CTNNB1/DUSP1/ERCC1/IGF2/LMNA/MTHFR/NOS1/PPARGC1A/SIRT1/TGFB1/TP53/TWIST1/VEGFA	15
GO:0019935	BP	GO:0019935	cyclic-nucleotide-mediated signaling	11/386	215/18670	0.00527896185681278	0.0145372718671271	0.00707917198892621	AKAP6/CALCR/CALM3/EIF4EBP2/GHRH/MC4R/NOS1/NPPB/PDE3B/PLN/PTH	11
GO:0006639	BP	GO:0006639	acylglycerol metabolic process	8/386	129/18670	0.00540864321239752	0.0148862820260652	0.00724912842666693	CAT/CAV1/FABP3/FABP4/PCK1/PIK3CG/PNPLA3/SIRT1	8
GO:0030308	BP	GO:0030308	negative regulation of cell growth	10/386	186/18670	0.00545383132522652	0.015002487040449	0.00730571643646116	AGT/BCL2/ESR2/HSPA1A/NPPB/SESN2/SFRP2/SIRT1/TGFB1/TP53	10
GO:0042306	BP	GO:0042306	regulation of protein import into nucleus	5/386	55/18670	0.00548819617996818	0.0150888090733655	0.00734775241976221	FLNA/IFNG/LEP/NUP62/TGFB1	5
GO:0055021	BP	GO:0055021	regulation of cardiac muscle tissue growth	6/386	78/18670	0.00552366617787327	0.0151780740191996	0.00739122150460273	AKAP6/FGF9/IGF1/MEF2C/MTOR/RBP4	6
GO:0019933	BP	GO:0019933	cAMP-mediated signaling	10/386	187/18670	0.00565925657107922	0.0153757534307387	0.00748748485894776	AKAP6/CALCR/CALM3/EIF4EBP2/GHRH/MC4R/NOS1/PDE3B/PLN/PTH	10
GO:0006638	BP	GO:0006638	neutral lipid metabolic process	8/386	130/18670	0.00566244161388893	0.0153757534307387	0.00748748485894776	CAT/CAV1/FABP3/FABP4/PCK1/PIK3CG/PNPLA3/SIRT1	8
GO:0043543	BP	GO:0043543	protein acylation	12/386	248/18670	0.00567036305091864	0.0153757534307387	0.00748748485894776	ARNTL/EHHADH/FOXO1/MYOD1/NOS1/PCK1/PPARGC1A/PRKAA1/PRKAA2/SIRT1/TGFB1/TWIST1	12
GO:0000266	BP	GO:0000266	mitochondrial fission	4/386	35/18670	0.00567760148190558	0.0153757534307387	0.00748748485894776	FIS1/OPA1/PPARGC1A/PRKN	4
GO:0001893	BP	GO:0001893	maternal placenta development	4/386	35/18670	0.00567760148190558	0.0153757534307387	0.00748748485894776	AKT1/GHRL/GHSR/VDR	4
GO:0002701	BP	GO:0002701	negative regulation of production of molecular mediator of immune response	4/386	35/18670	0.00567760148190558	0.0153757534307387	0.00748748485894776	HFE/IL10/TGFB1/TNF	4
GO:0010259	BP	GO:0010259	multicellular organism aging	4/386	35/18670	0.00567760148190558	0.0153757534307387	0.00748748485894776	ERCC1/LEP/TP53/WRN	4
GO:0019433	BP	GO:0019433	triglyceride catabolic process	4/386	35/18670	0.00567760148190558	0.0153757534307387	0.00748748485894776	FABP3/FABP4/PIK3CG/PNPLA3	4
GO:0030262	BP	GO:0030262	apoptotic nuclear changes	4/386	35/18670	0.00567760148190558	0.0153757534307387	0.00748748485894776	AIFM1/BAX/HSF1/IL6	4
GO:0042092	BP	GO:0042092	type 2 immune response	4/386	35/18670	0.00567760148190558	0.0153757534307387	0.00748748485894776	IL10/IL4/IL6/NLRP3	4
GO:0051954	BP	GO:0051954	positive regulation of amine transport	4/386	35/18670	0.00567760148190558	0.0153757534307387	0.00748748485894776	ACE2/AGT/CCK/CXCL12	4
GO:0110111	BP	GO:0110111	negative regulation of animal organ morphogenesis	4/386	35/18670	0.00567760148190558	0.0153757534307387	0.00748748485894776	BCL2/CTNNB1/GREM1/TNF	4
GO:1990774	BP	GO:1990774	tumor necrosis factor secretion	4/386	35/18670	0.00567760148190558	0.0153757534307387	0.00748748485894776	FZD5/GHRL/GHSR/IFNG	4
GO:0002902	BP	GO:0002902	regulation of B cell apoptotic process	3/386	18/18670	0.00568075700328718	0.0153757534307387	0.00748748485894776	BAX/IL10/IL2	3
GO:0006704	BP	GO:0006704	glucocorticoid biosynthetic process	3/386	18/18670	0.00568075700328718	0.0153757534307387	0.00748748485894776	BMP2/DKK3/HSD11B1	3
[truncated: 1,073 more rows]
