# Supplementary material for: Mechanisms of magnoliae cortex on treating sarcopenia explored by GEO gene sequencing data combined with network pharmacology and molecular docking
Source: BMC Genom Data. 2022 Feb 17;23:15. doi: 10.1186/s12863-022-01029-x (PMC8851866; doi:10.1186/s12863-022-01029-x)
Supplement: Supplementary file 1 — Additional file 1: Table S1. Differentially expressed genes related to sarcopenia in old people of GEO series.Table S2. Integrated data of sarcopenia related pathogenic genes. Table S3. Result of GO enrichment analysis for sarcopenia related pathogenic gene products. Table S4. Result of KEGG enrichment analysis for sarcopenia related pathogenic gene products. Table S5. Result of targets prediction of MC. Table S6. Composite targets of MC and sarcopenia. Table S7. Result of GO enrichment analysis for composite targets of MC and sarcopenia. Table S8. Result of KEGG enrichment analysis for composite targets of MC and sarcopenia. Table S9. Core proteins of MC-sarcopenia composite targets. Table S10. The affinity energy of Honokiol-AKT1. Table S11. The affinity energy of Magnolol-AKT1. Table S12. The affinity energy of Honokiol-EGFR. Table S13. The affinity energy of Magnolol-EGFR. Table S14. The affinity energy of Honokiol-INS. Table S15. The affinity energy of Magnolol-INS. Table S16. The affinity energy of Obovatol-PIK3CA. Figure S1. Sarcopenia related pathogenic gene products involve in EGFR tyrosine kinase inhibitor resistance (hsa01521). Figure S2. Sarcopenia related pathogenic gene products involve in endocrine resistance (hsa01522). Figure S3. Sarcopenia related pathogenic gene products involve in longevity regulating pathway (hsa04211). Figure S4. The GO and KEGG analysis of core sarcopenia-related pathogenic proteins. Figure S5. Core sarcopenia related pathogenic gene products involve in PI3K-Akt signaling pathway (hsa04151). Figure S6. Core sarcopenia related pathogenic gene products involve in longevity regulating pathway (hsa04213). [file 12863_2022_1029_MOESM1_ESM.zip › Supplementary Table S1.csv]

	logFC	AveExpr	t	P.Value	adj.P.Val	B	change
COX20P1	-0.834610090536319	0.359268286453641	-5.55504456029824	1.72375680743246e-07	0.00140102114318249	6.96167335506249	NO
PCK1	2.3844388336937	-1.39739784297644	5.48501988995312	2.3668004811961e-07	0.00140102114318249	6.67099600325505	UP
MAP3K12	0.379869346822314	1.03033885499616	5.34759410519662	4.38139345677182e-07	0.00140102114318249	6.10670601281366	NO
MGP	0.731010189678875	3.88153466455289	5.28973369018562	5.66364984322941e-07	0.00140102114318249	5.871634794561	NO
GPC3	1.03206684124363	0.19769185557681	5.2785552348052	5.95054670827731e-07	0.00140102114318249	5.82639478427339	UP
CYBRD1	0.663825136946703	5.10401827983069	5.27628627517723	6.01048797739876e-07	0.00140102114318249	5.81721910943523	NO
FBLN1	0.876419983299373	3.90767234850679	5.22123085904917	7.65963000190108e-07	0.00140102114318249	5.59530036732639	NO
DOK4	0.481456740787997	0.373719987153584	5.1983568738909	8.46784309752973e-07	0.00140102114318249	5.5035121879324	NO
GSPT2	-0.272900397580123	2.30565907526271	-5.19778581046104	8.48904906351277e-07	0.00140102114318249	5.50122376218794	NO
PHGDH	0.694150295031379	0.00726309252294598	5.16804534739702	9.66797967521487e-07	0.00140102114318249	5.38225602432815	NO
GMEB2	-0.311480112784533	2.74898762207045	-5.16399242142072	9.84051629845306e-07	0.00140102114318249	5.36607573823105	NO
SLC25A5-AS1	-0.451866632227757	0.372432080048011	-5.12799956954976	1.15103791286183e-06	0.00141308514706168	5.22272462936139	NO
CTSK	0.513811701685678	2.23726953804158	5.12365270830191	1.17298428655908e-06	0.00141308514706168	5.20545378887203	NO
RP11-817O13.8	-0.464317848798926	-0.251102390462223	-5.08247021922536	1.40218434623705e-06	0.0015685435033156	5.04227771577625	NO
CDR1-AS	1.69698279809004	1.34078903850535	5.06250153611625	1.52847955539634e-06	0.00157424259842862	4.96345071747553	UP
G6PC3	-0.221156405587954	2.87127308969043	-5.04774096663317	1.62888530192866e-06	0.00157424259842862	4.90530730914652	NO
RNASEH1-AS1	-0.548508726066075	0.741876608854963	-5.03660725088599	1.70883878253538e-06	0.00157424259842862	4.8615207067081	NO
RP11-340I6.6	-0.249104529160342	1.05165414801106	-5.00698668038519	1.94059917632122e-06	0.00158394187135752	4.74532477585484	NO
LVRN	0.884542600360277	0.732793911730142	4.99905050705521	2.00771658805279e-06	0.00158394187135752	4.71426597836884	NO
TSHZ2	0.571366595532494	2.38385889956636	4.99472389553161	2.04525284204127e-06	0.00158394187135752	4.69734656673555	NO
COL8A2	0.99008074648974	-0.340204406231399	4.97728332381589	2.20360285729059e-06	0.00158394187135752	4.62923840312157	NO
CDC14B	0.520852872562238	1.65636784403634	4.96950515297057	2.27800963013986e-06	0.00158394187135752	4.59891211954842	NO
C7	1.53931302027791	0.670183409312554	4.96459797215282	2.32620286324136e-06	0.00158394187135752	4.57979502279241	UP
PTPN13	0.66099178112015	2.27209947768084	4.9534341287799	2.43956417338752e-06	0.00159191727164258	4.53634835093379	NO
COL16A1	0.527967286384679	3.25329934150844	4.93986743727167	2.5845664193426e-06	0.00159451084659949	4.4836343470442	NO
LACTB2	-0.375851731465922	3.08431637651343	-4.93423765928132	2.64716697602878e-06	0.00159451084659949	4.46178668546421	NO
ADAM33	0.598197166389876	2.81471356038283	4.88945198523153	3.20046859440048e-06	0.00171579785300967	4.28855486011433	NO
ADIPOQ	2.33336794728705	2.02859353211839	4.88528409789672	3.25733340434793e-06	0.00171579785300967	4.27248509380633	UP
NTRK2	1.11098518921733	2.60251825938821	4.88281688678159	3.29145597549981e-06	0.00171579785300967	4.26297664592344	UP
RP9	-0.29979018694654	2.77847341301824	-4.88060879659464	3.32228895241529e-06	0.00171579785300967	4.25446946049528	NO
CHRDL1	0.779197509783076	2.98771511702025	4.87507700982141	3.40076939420226e-06	0.00171579785300967	4.23316787033206	NO
PLIN1	1.58849279378223	2.84504354182688	4.86785948103095	3.50587646359169e-06	0.00171579785300967	4.20539838146336	UP
SNRNP27	-0.263327619318933	4.15061356887227	-4.84599937210067	3.84382365740882e-06	0.0017915923196279	4.12145423194165	NO
AHNAK	0.367257606302259	10.7512604803226	4.8393855849769	3.95215707567148e-06	0.0017915923196279	4.09610525731677	NO
EDIL3	1.18903740606434	0.455017945285335	4.83628603253864	4.00394171425685e-06	0.0017915923196279	4.08423321037696	UP
LARP7	-0.183870838370846	4.47214731939091	-4.81073897375973	4.4565861265838e-06	0.00193873875912302	3.9865707657933	NO
ATP8B2	0.443659902498136	2.53314129989662	4.79930842817022	4.67483486377041e-06	0.00197381856337496	3.9429831338931	NO
SUMO1P3	-0.288110817113796	2.02841791419549	-4.79262777573931	4.80715464548112e-06	0.00197381856337496	3.91753955890012	NO
HTRA1	0.447810981116759	3.23372695307433	4.78729751801349	4.9153262225671e-06	0.00197381856337496	3.89725571706471	NO
FUNDC1	-0.243352643356176	1.63791711603117	-4.76194376012255	5.46300830000155e-06	0.00208303001104272	3.80097763442927	NO
PCNXL2	0.636033302499855	0.696462333845842	4.75501683505295	5.62264848824521e-06	0.00208303001104272	3.77473207945209	NO
ELN	0.804761191778462	2.63607113712557	4.75253147669852	5.68102174275588e-06	0.00208303001104272	3.76532141551329	NO
DZIP1L	0.562375463124821	0.64313917882031	4.75091420926982	5.71932127417387e-06	0.00208303001104272	3.75919947487576	NO
GABRE	0.77389328710805	1.37221395271362	4.73725546781262	6.05291955029291e-06	0.00215116994889805	3.70755125727094	NO
RBP4	1.8485250142198	-1.53508583308101	4.73219937905429	6.18112813360656e-06	0.00215116994889805	3.68845752042476	UP
CLU	0.749002370982312	3.96834455498535	4.72510419032271	6.36548845664155e-06	0.00216717205911877	3.66168619149007	NO
EMP1	0.586334383842877	4.49403233722468	4.71912589185763	6.52495323659928e-06	0.0021706530285166	3.63914980704519	NO
EFEMP1	0.935139488028824	3.56029635035399	4.70576373097508	6.89548949659537e-06	0.0021706530285166	3.5888471875059	NO
CRHR2	-0.991504761185932	-0.523224456262927	-4.70397996682391	6.94646992219178e-06	0.0021706530285166	3.58213930022716	NO
LINC00493	-0.232906168001403	3.61536768340926	-4.69415427913251	7.23390062630232e-06	0.0021706530285166	3.54522001170151	NO
ATL3	0.362754615269667	4.53808056304194	4.69186975257682	7.30236186968921e-06	0.0021706530285166	3.53664346551035	NO
MFAP4	0.586327007029946	3.53191437261469	4.68985804363018	7.36316661817671e-06	0.0021706530285166	3.52909344032331	NO
SCRN1	0.560621906233177	1.86319629126584	4.68968667755942	7.36836882934443e-06	0.0021706530285166	3.52845039662627	NO
APOO	-0.308540816366189	2.84054056499066	-4.6840797738423	7.54055611164606e-06	0.0021706530285166	3.50741941062675	NO
CTC-239J10.1	-0.555294179775189	-0.575630033964163	-4.68143461382748	7.62313495743652e-06	0.0021706530285166	3.49750350499214	NO
CFD	0.698921337698317	5.51372055372662	4.67590044198149	7.79874706077557e-06	0.00218100317355011	3.47676971034739	NO
RAMP2-AS1	0.486430349906573	0.714964740501221	4.67062366919963	7.9698347221125e-06	0.00218974704531586	3.45701558326113	NO
EIF1AY	-0.21887183411993	4.853328810915	-4.65977784270259	8.33296845220287e-06	0.00223171521916037	3.4164601935718	NO
CEP126	0.58664758707414	1.20805375269226	4.65760598486127	8.40758559034937e-06	0.00223171521916037	3.40834666589134	NO
PTER	-0.3065033386523	3.72082132422461	-4.65350211977558	8.55034860808978e-06	0.00223178349252157	3.39302258324443	NO
ATP5J	-0.265451149551213	5.79888565190186	-4.6434347128541	8.91057481222426e-06	0.00228246631436035	3.35546882176205	NO
NHS	0.471095731614182	0.177956706563631	4.64002142935905	9.03600737439129e-06	0.00228246631436035	3.34274893447025	NO
TRIM50	-0.542549071051562	-0.426735153728311	-4.63588198049657	9.19041850725419e-06	0.00228462133717631	3.3273314034947	NO
MGEA5	0.201803218397042	6.23094078158166	4.62326202599372	9.67708950315211e-06	0.00233699422031102	3.28038532633702	NO
TPT1-AS1	0.345696743732389	2.63059517741472	4.62269457327595	9.69954819744691e-06	0.00233699422031102	3.27827644333571	NO
CEP164	0.308674979514836	2.34863892465312	4.61796642525151	9.8886495363986e-06	0.00234645667256876	3.26071155601101	NO
RPS15AP38	-0.374012308614891	1.74620678291967	-4.60716790197758	1.03340003518072e-05	0.00241553402253213	3.22064116375276	NO
KBTBD13	-0.442809289382653	2.7409064135269	-4.60339125327824	1.04942864303392e-05	0.0024169267615521	3.20664207316503	NO
VIM	0.576378763662805	6.64378866192531	4.59891353903925	1.06874424805036e-05	0.00242573966213285	3.19005441525461	NO
TBX18	0.57464929488736	1.5638132504902	4.59499232926987	1.08594118314752e-05	0.00242956069561048	3.17553733870913	NO
ROBO3	0.567489799711439	0.228614550157606	4.58631958137514	1.12493195839511e-05	0.00246350990345041	3.14345908863541	NO
AP5S1	-0.243191836354589	3.30667812663078	-4.5846534541893	1.1325759086165e-05	0.00246350990345041	3.1373012425692	NO
SUMO1	-0.145033426116195	4.68865569462295	-4.57836901402154	1.16186238139484e-05	0.00249259270616775	3.11408828547242	NO
NIFK-AS1	-0.201799781324728	1.0640083867895	-4.56896152106983	1.20707491096306e-05	0.00251397877221208	3.07938027182622	NO
AEBP1	0.853763890706345	2.59532966253605	4.56729513250567	1.21525889592584e-05	0.00251397877221208	3.0732373815072	NO
GPC6	0.643202579190635	1.04431897914999	4.55564883233538	1.27397181206374e-05	0.00251397877221208	3.03034785574096	NO
OSR1	0.551635787064043	0.52654031783137	4.55462890659853	1.27924216335945e-05	0.00251397877221208	3.02659537257738	NO
MED11	-0.199858298613696	2.47714415836107	-4.55330799004878	1.28609916424543e-05	0.00251397877221208	3.02173634778198	NO
SPTAN1	0.357658646578501	6.11164532674311	4.55248798646339	1.29037372845085e-05	0.00251397877221208	3.01872042985651	NO
UBL5P2	-0.516891558679777	0.197821357463121	-4.55199593569516	1.29294530600142e-05	0.00251397877221208	3.01691087902154	NO
CMAHP	0.478459709703606	1.59750988081586	4.55060322535771	1.30025081763092e-05	0.00251397877221208	3.01178981699611	NO
TTC7A	0.346119452402351	2.50462187134739	4.535406829426	1.38260029988983e-05	0.00263943179215156	2.95598185044081	NO
PLGRKT	-0.227919468468462	3.41983704729733	-4.53251294816123	1.39884323318166e-05	0.00263943179215156	2.94536876248985	NO
COX10	-0.250419129946234	4.74378926915732	-4.52736815577363	1.42817634889375e-05	0.00265416853772502	2.92651213773254	NO
MPDU1	-0.206537917229786	2.48406835174321	-4.52522868447252	1.44054866040883e-05	0.00265416853772502	2.91867491574208	NO
NDUFA6	-0.229838636780079	5.81493745282846	-4.5200582695882	1.47087734409601e-05	0.00267766690011848	2.89974540306787	NO
KIF22	-0.352082159907954	3.29433196223284	-4.51726833281207	1.48749773520406e-05	0.00267766690011848	2.88953730366596	NO
ASH1L-AS1	-0.335907505597279	0.460587655913854	-4.51319360638087	1.51209815448373e-05	0.00269101922697382	2.87463609843881	NO
PDE3B	1.06168546502758	0.834614427035909	4.50352033067475	1.57208194121539e-05	0.00276227398182951	2.83929827918812	UP
SFRP2	1.31922956089362	-0.265900739774957	4.49698405284618	1.61390673401554e-05	0.00276227398182951	2.81545002200074	UP
GTF2F2	-0.213193816422091	4.1100082753876	-4.48860533832677	1.66909390025266e-05	0.00276227398182951	2.78491452043837	NO
TBC1D2B	0.283385490449605	3.38316103417139	4.48844878841042	1.6701421642245e-05	0.00276227398182951	2.78434436319736	NO
CCDC94	-0.293180114245797	2.52129678905401	-4.4865557170108	1.68286863793091e-05	0.00276227398182951	2.77745085861967	NO
ANKFY1	0.233039017745189	5.02325360001013	4.48553582815307	1.68976373882912e-05	0.00276227398182951	2.77373783084521	NO
CIDEC	1.88604459445795	-0.571385124012389	4.48353677642883	1.70335777344152e-05	0.00276227398182951	2.76646174120995	UP
DSTN	0.370743035564149	4.79208529640875	4.48037648156071	1.72506407080286e-05	0.00276227398182951	2.75496358291397	NO
TUSC5	1.48370012945618	-0.422195427004345	4.47999651424607	1.72769175715105e-05	0.00276227398182951	2.75358151976562	UP
NBPF15	0.387933702810082	1.94773337889331	4.47987747978109	1.72851574113589e-05	0.00276227398182951	2.7531485699222	NO
ADRBK2	0.596181066411735	2.09318827503824	4.46365630699254	1.84442040374589e-05	0.00289390216830325	2.69422400411779	NO
ABI3BP	0.781462827322732	3.53108819936767	4.46154261195789	1.8600644989219e-05	0.00289390216830325	2.68655680432953	NO
CADM3	0.889541387362344	-0.0164566646361678	4.45956008480759	1.87485404476863e-05	0.00289390216830325	2.6793676996533	NO
S100PBP	0.306837685646284	3.57970391586333	4.44855588427614	1.95902924088577e-05	0.00289390216830325	2.63950439300343	NO
THBS2	0.878120894028974	2.21419002295174	4.44699015630548	1.9712983215428e-05	0.00289390216830325	2.63383804131257	NO
RP11-736K20.4	0.358433564856395	2.25976696580408	4.44407020038863	1.99437738635127e-05	0.00289390216830325	2.62327447344428	NO
CDNF	-0.212555987160472	3.32513725970422	-4.44353187509576	1.99866060885438e-05	0.00289390216830325	2.62132749489624	NO
PCOLCE2	1.18633496081221	2.01850933527392	4.44332702023061	2.00029287950788e-05	0.00289390216830325	2.62058663292187	UP
OTUD6B-AS1	-0.167444589943537	4.30978166128261	-4.44314141795503	2.00177285650024e-05	0.00289390216830325	2.6199154189411	NO
SCAND2P	0.28381682647323	3.16470413448786	4.44174258437931	2.01296105290749e-05	0.00289390216830325	2.61485729272054	NO
NOX4	0.670195144249538	1.01789088596405	4.44040107935736	2.02374734377893e-05	0.00289390216830325	2.61000750932897	NO
RP11-1020A11.2	0.587789797888263	0.35066414625	4.43871507165813	2.03738263549469e-05	0.00289390216830325	2.60391373802318	NO
RP11-54D18.4	-0.490194275977551	-0.208419652006033	-4.43702956843619	2.05110236052398e-05	0.00289390216830325	2.59782340671149	NO
PDCD6	0.164156012360745	3.28557502677323	4.4328975410541	2.08511427788553e-05	0.00289732448662834	2.58289974342978	NO
AKAP7	-0.457645957045503	3.07869087511222	-4.43224578292008	2.09052849108615e-05	0.00289732448662834	2.58054667339262	NO
LINC00998	-0.201736200412883	4.6620668312551	-4.42664593809486	2.13760870794904e-05	0.00291165730739179	2.56033929447886	NO
DOCK11	0.599562087245659	2.92152740094729	4.42632650763149	2.14032488056469e-05	0.00291165730739179	2.55918714953699	NO
HECTD4	0.300614213196662	6.29334636189759	4.42292983030473	2.16941395458269e-05	0.00291165730739179	2.54693936989794	NO
PARVA	0.378874629130505	3.06271318827406	4.42225513216364	2.17523724516212e-05	0.00291165730739179	2.54450731950252	NO
PFDN4	-0.219541805850952	2.79244951759728	-4.41936427018729	2.20035916752985e-05	0.00292032414599026	2.53408971924337	NO
MRPS2	-0.261095939169705	3.77128791619161	-4.41013266600546	2.28246894537631e-05	0.00298522183607428	2.50085442091365	NO
ELOVL6	0.58867685711651	-0.386613449273341	4.40739537274166	2.30737785399781e-05	0.00298522183607428	2.49100909202848	NO
MGST1	0.942879814563439	1.00008433127514	4.40624110753824	2.31795980408719e-05	0.00298522183607428	2.48685878875086	NO
C5	0.537808251849866	0.212957983013286	4.40384539332814	2.34007242723844e-05	0.00298522183607428	2.47824714030054	NO
SOX5	0.515028351960851	1.15927637335758	4.40224042522618	2.35499994682569e-05	0.00298522183607428	2.47247975406961	NO
CDO1	0.535428669546318	1.03456769248359	4.40047152933794	2.37155840647812e-05	0.00298522183607428	2.46612501259299	NO
RPL5P34	-0.304245570204583	3.31858789389579	-4.39928928490587	2.38268775626898e-05	0.00298522183607428	2.46187881230574	NO
EMC6	-0.245768573739337	3.90971915647806	-4.38976597446422	2.47419142443034e-05	0.00306841589460759	2.42770377098556	NO
PCDH18	0.597303743025671	2.70498410801307	4.38681243093192	2.50325144618805e-05	0.00306841589460759	2.41711538017488	NO
PTGER3	0.942811958729543	-0.170568566717215	4.38634624809829	2.50786817259288e-05	0.00306841589460759	2.41544458361722	NO
RP11-395N3.2	-0.537332670147791	-0.0969040634573039	-4.3843707145966	2.52752355577802e-05	0.00306849196953795	2.40836567245136	NO
SCARA5	0.606338040744865	4.38054578336021	4.38103754128537	2.5610234636201e-05	0.00308132476859204	2.39642704194166	NO
HSBP1L1	-0.379578124302308	1.91300793698542	-4.37941901252927	2.57744425442537e-05	0.00308132476859204	2.39063216931563	NO
SRGAP2	0.346829843447967	2.59512822507354	4.37434244745967	2.629608967975e-05	0.00308145026987639	2.37246618062825	NO
LANCL2	-0.194558772201152	3.44797713249472	-4.37394361703987	2.63374998415104e-05	0.00308145026987639	2.37103963565717	NO
CGNL1	0.508260002544923	1.02319263381948	4.37367168009722	2.63657707785861e-05	0.00308145026987639	2.37006701860831	NO
THAP1	-0.173718309451752	2.93097918583719	-4.37117703365067	2.66264849021756e-05	0.00308886948187386	2.36114659231151	NO
SPIN1	0.348779494267475	2.90734829480943	4.36064667426895	2.77546210736472e-05	0.00319130458755412	2.32353150537604	NO
DNM1	0.723487038128467	2.17543561782825	4.35916467594184	2.79170377686556e-05	0.00319130458755412	2.31824287096583	NO
PKD2	0.407530180903429	3.2694590045153	4.35367285651798	2.85269176178196e-05	0.00323739171603386	2.2986559594786	NO
RP3-375P9.2	-0.440662557193616	0.524438986041798	-4.35043984086846	2.88919279484746e-05	0.00325522650072706	2.28713339461442	NO
KMT2E-AS1	-0.341703939972002	1.55329422381593	-4.33936733290011	3.01763946770703e-05	0.00337566083598284	2.24771667143183	NO
HACD2	0.327248063916415	2.96657844127636	4.33521854007116	3.06716865648713e-05	0.00340673250562021	2.23296587181952	NO
ADIRF	0.53591007999103	3.36567904007606	4.33153981690238	3.11173959076973e-05	0.00341480777240307	2.2198947698908	NO
TMOD2	0.341177874205717	3.32717275334742	4.33102323683685	3.11804809050277e-05	0.00341480777240307	2.21805990883951	NO
FLJ37453	-0.286304049707973	2.4048896425075	-4.32025136614778	3.25243292698449e-05	0.00353724667149334	2.17983437670388	NO
USP54	0.422008133930998	7.95058399858353	4.31677384080444	3.29699423016794e-05	0.00354222037632869	2.16750836060102	NO
RBPMS	0.536279715409255	2.58688490381561	4.31636726162123	3.30224235325962e-05	0.00354222037632869	2.16606771122514	NO
SNX33	0.324415930298269	3.07378635389292	4.31059798354571	3.37758370494136e-05	0.0035577395960725	2.14563561486302	NO
EVC	0.415437575793523	2.1478610812927	4.31044698285508	3.37957766499764e-05	0.0035577395960725	2.1451011026227	NO
RP11-474D14.2	0.594529825065152	-0.424830321761599	4.30949689249809	3.39214957848279e-05	0.0035577395960725	2.14173827943277	NO
FZD4	0.320507883120869	5.68586836369527	4.30718430002393	3.42293883897145e-05	0.0035577395960725	2.13355512314817	NO
ANTXR1	0.464947336154001	3.99084203327309	4.30521707881528	3.44934130651148e-05	0.0035577395960725	2.12659653960841	NO
LINC00526	-0.403131653072369	0.244112289956478	-4.30367176112514	3.47021856005034e-05	0.0035577395960725	2.12113193351963	NO
LINC01560	-0.291967041196498	0.870052710140297	-4.30326526134391	3.4757305293346e-05	0.0035577395960725	2.11969468775415	NO
ARV1	-0.244271831362679	2.93136629242574	-4.29122360896589	3.64288239127017e-05	0.00370462215127806	2.07716352075575	NO
CCND1	0.513137452498584	2.74739987626957	4.284386681905	3.74119857700617e-05	0.00375536204248769	2.05305344600405	NO
CTD-3220F14.2	0.496985188421813	-0.521345931391375	4.28264692433467	3.76662079964365e-05	0.00375536204248769	2.04692267723377	NO
RBBP4	0.124405392088449	5.53659007280113	4.28201649105507	3.7758739349749e-05	0.00375536204248769	2.0447015206583	NO
NOVA1	0.774913184529713	2.67744537315035	4.27972402730131	3.80970592724871e-05	0.00375536204248769	2.03662663817194	NO
SNRPGP10	-0.388604876736632	0.78076317948165	-4.27902344309473	3.82010308876837e-05	0.00375536204248769	2.03415954724002	NO
ZNF92	-0.255898945385584	2.76710704381187	-4.27791217246797	3.83665108740202e-05	0.00375536204248769	2.03024682804163	NO
C1S	0.409779281461068	5.11824835272249	4.27552103264822	3.87249163141647e-05	0.00375862463577984	2.02183023693163	NO
HGSNAT	0.229424323365613	3.98554562268163	4.27449401327992	3.88798410699403e-05	0.00375862463577984	2.01821626069472	NO
CNGA1	-0.520084972205761	0.958423554233913	-4.26812098073637	3.98546059710498e-05	0.00379643789898431	1.99580415167069	NO
TUBB6	0.399993579943688	2.79443688678932	4.26808577337247	3.98600556635556e-05	0.00379643789898431	1.99568040430562	NO
C12orf57	-0.233232007799091	4.20582410638337	-4.26719466051194	3.9998228295282e-05	0.00379643789898431	1.99254855188821	NO
PPL	0.523396558297804	3.28910121508327	4.26409376115378	4.04826385492311e-05	0.00381926868867174	1.98165397943374	NO
TGFBR3	0.379274763399359	4.94679541429647	4.26095725788527	4.09783427517886e-05	0.00382670166064128	1.97064011226736	NO
IQGAP1	0.339936484692337	5.94737706079851	4.26037773194618	4.10705691963169e-05	0.00382670166064128	1.96860573848075	NO
RNF5	-0.261819796603347	3.75990530853189	-4.25897603151851	4.12944627193906e-05	0.00382670166064128	1.96368601824833	NO
ARHGEF28	0.431075221461926	1.13177567078993	4.25694189479245	4.16214620441621e-05	0.00383431598278602	1.95654863119178	NO
AXL	0.507117338580894	3.73904584086398	4.24875958009912	4.2962123027768e-05	0.00390718970405691	1.92786330417082	NO
C14orf2	-0.197608146901453	5.55316696821287	-4.24786356760625	4.31114284889791e-05	0.00390718970405691	1.92472450529752	NO
NT5E	0.684481327621416	1.68205400095124	4.24756696799809	4.31609615479117e-05	0.00390718970405691	1.92368559980591	NO
ZFP14	0.246406476565344	2.32113469737981	4.24160869265498	4.41676688165426e-05	0.00397228735823839	1.90282651182633	NO
HHATL	-0.27632328339415	6.04825025147953	-4.24032584287969	4.43873499579668e-05	0.00397228735823839	1.8983381987435	NO
MYO1D	0.417409065834939	2.42204704033177	4.23450723505418	4.53969976669856e-05	0.0039737754901289	1.87799291444928	NO
ZNF483	0.412955430033523	0.493891715346596	4.23158765181013	4.59118784279461e-05	0.0039737754901289	1.8677919349647	NO
JAM3	0.358716585716917	2.71531180036455	4.23059893528141	4.60875102858312e-05	0.0039737754901289	1.86433852722222	NO
PRELP	0.769253449220852	2.7372272015219	4.22922882423067	4.63319583543986e-05	0.0039737754901289	1.85955394201846	NO
PRKDC	0.169626430612122	7.19434282435062	4.22684326695368	4.6760550817479e-05	0.0039737754901289	1.85122597671881	NO
MR1	0.347480756123349	1.33038230744294	4.22683445489705	4.67621410378882e-05	0.0039737754901289	1.85119522018604	NO
TIMP2	0.474151216026466	4.68571979209207	4.22647207067229	4.68275817502491e-05	0.0039737754901289	1.84993043845506	NO
PTPRF	0.835971571514606	1.93467550339256	4.22620690439034	4.68755221792326e-05	0.0039737754901289	1.84900501335828	NO
MYOF	0.668891525503652	3.31596358704262	4.22420099479046	4.72397078675905e-05	0.0039737754901289	1.8420057894452	NO
SLC7A6	0.354726557146797	5.70317452446319	4.22367853050057	4.73350095934902e-05	0.0039737754901289	1.84018314862185	NO
CCNL2	0.224834313357526	5.73441605449817	4.22324258205478	4.74146713692751e-05	0.0039737754901289	1.83866244720277	NO
AHNAK2	0.856296629622727	3.19151247257713	4.22305590295703	4.74488229777219e-05	0.0039737754901289	1.83801129676267	NO
ADD3	0.405458120430732	4.33817828602201	4.21798603937494	4.8385400040853e-05	0.00403065824489255	1.82033520881014	NO
COL14A1	0.942513380844521	3.67721996578307	4.21609226671858	4.87397765324498e-05	0.00403869650938993	1.81373651302843	NO
TMEM88	-0.466694413941337	1.48509691449088	-4.21251052536004	4.94168416664595e-05	0.00407324819651802	1.80126210108695	NO
SUPT4H1	-0.164712300478425	4.02160017913391	-4.20419601341002	5.10235311605945e-05	0.0041382763818093	1.77233414582139	NO
AAK1	0.435801749506495	5.23701434231227	4.20259034842093	5.13395310640641e-05	0.0041382763818093	1.7667524751795	NO
DCLK1	0.63911358434296	3.55835794153871	4.20216635840778	5.14232865541155e-05	0.0041382763818093	1.7652788441849	NO
C6	0.835752535318721	-0.455097700469046	4.20184370602777	5.14871115310304e-05	0.0041382763818093	1.76415749732169	NO
COBLL1	0.400954924421456	3.80754950494204	4.20164130735627	5.1527187501173e-05	0.0041382763818093	1.76345411240679	NO
RP11-505K9.1	-0.483796210011378	-0.441355176351479	-4.20031164855122	5.17912119810116e-05	0.0041382763818093	1.75883383459913	NO
TRIM38	0.365542142228314	3.51154119089213	4.19585368287767	5.26859159766207e-05	0.00418839659954242	1.74335111849003	NO
ADCY5	0.475477891247778	1.49726150355842	4.19267999051972	5.33318863608278e-05	0.00421833672877235	1.73233602537693	NO
ACP2	-0.176237379727849	2.83811308762091	-4.19058033248335	5.37634181018897e-05	0.00423109995423967	1.72505196912857	NO
UBE2D3P2	-0.377991860330989	1.62307677099494	-4.18411514020635	5.51133145833615e-05	0.00430864744140604	1.70263984120683	NO
ZNF891	0.265819278055273	3.28069327358141	4.18128062478139	5.57153438406726e-05	0.00430864744140604	1.69282170373358	NO
LPIN3	0.384742478155961	1.08209134618533	4.18032133903448	5.59205136414488e-05	0.00430864744140604	1.68950004701628	NO
ZNF251	0.157763270663382	2.91057295908643	4.17977294231292	5.60381288127451e-05	0.00430864744140604	1.68760139867188	NO
LSM3	-0.207501813330752	4.26422074156349	-4.17937143727374	5.61243903995168e-05	0.00430864744140604	1.68621143093519	NO
RWDD2B	-0.191233885099281	4.54610721407487	-4.17284262367041	5.75450784177327e-05	0.00439616328341518	1.66362303693999	NO
WRAP53	-0.260242250788147	1.20334791708977	-4.17127610081151	5.78910536325678e-05	0.00440112519873614	1.65820701216226	NO
SESTD1	0.317968919574408	4.2112083466334	4.16793333145515	5.86360048179885e-05	0.00442504196450402	1.6466548368336	NO
ENY2	-0.156660066977034	4.63498236071247	-4.16559001306827	5.91636952665196e-05	0.00442504196450402	1.63856066574183	NO
TXN2	-0.231001991330629	4.50077373505598	-4.16544613463653	5.9196243108678e-05	0.00442504196450402	1.6380637965191	NO
SLC19A3	1.29698106429485	-1.43188330266841	4.16482984012757	5.93358541948691e-05	0.00442504196450402	1.63593562929016	UP
GTF2A2	-0.157463692914225	3.59497168881381	-4.16188209480711	6.00079938885748e-05	0.00443843426330385	1.62575975746502	NO
C3	0.507853028426206	5.71892252327822	4.16090580686133	6.02322101969855e-05	0.00443843426330385	1.62239068774273	NO
PTK2	0.187877824391937	5.51867075549666	4.16032641796393	6.0365653411897e-05	0.00443843426330385	1.6203915491708	NO
EGFR	0.382672991153552	5.76684177299892	4.15688496586014	6.11641399688738e-05	0.00446247299889985	1.60852126845082	NO
PRKCQ	-0.207487075328933	6.69812982158295	-4.15646410735179	6.12624797116064e-05	0.00446247299889985	1.60707013332901	NO
LRP1	0.534632771710693	6.99957109357261	4.15267186304242	6.21554559433542e-05	0.00448600535280717	1.59399918835972	NO
CHL1	0.966675499953233	0.202251154789249	4.15265932332975	6.21584293186359e-05	0.00448600535280717	1.593955981499	NO
PTGIS	0.644975211838748	3.66747820677377	4.14935583589837	6.29465090250269e-05	0.00450218011388409	1.58257680518259	NO
TSEN2	0.193964908099602	3.09165476995217	4.14931003465683	6.29575023906913e-05	0.00450218011388409	1.58241908505617	NO
RPS7P11	-0.296890827821553	1.78944738324336	-4.14290410584082	6.45133378047543e-05	0.0045924699243648	1.56037233682574	NO
AP000560.3	0.740574981015153	0.785401418755243	4.13960022537451	6.53301025013858e-05	0.00459866763313209	1.54901140783104	NO
SOD3	0.592578473015342	1.1100804759912	4.13920629592026	6.54281459315969e-05	0.00459866763313209	1.54765726097306	NO
ASAP2	0.453031950328872	2.95615085255785	4.13767438135983	6.58107597052577e-05	0.00459866763313209	1.54239214736282	NO
TNXB	0.659724827114508	7.19626124858683	4.1376691550011	6.58120687128155e-05	0.00459866763313209	1.54237418707675	NO
RP4-717I23.3	0.358506406660888	2.32122498033216	4.13616576099629	6.6189650411033e-05	0.00459866763313209	1.53720849212528	NO
TGFBR2	0.372126930654312	5.03017548910536	4.13548134576359	6.63622300675469e-05	0.00459866763313209	1.53485728257596	NO
C1QTNF7	0.717268003262041	-0.322036143718256	4.13361537922369	6.68349384825224e-05	0.0046110219012105	1.52844847497114	NO
CDK12	0.179132550328466	4.68824391845274	4.12983160874256	6.78034111333729e-05	0.00463905247749781	1.51545933924373	NO
CFH	0.460977856228342	4.4272560273406	4.12954227966608	6.78780170074096e-05	0.00463905247749781	1.51446647398567	NO
PODN	0.472695718862902	3.53619590847982	4.12770051231711	6.83547789492943e-05	0.00463905247749781	1.50814744021046	NO
GABPB2	0.259950572180295	4.30244429333629	4.127426059898	6.84260980973115e-05	0.00463905247749781	1.5072059816929	NO
AC015849.14	-0.412414620294153	-0.493593098004632	-4.12424507910854	6.92579260345572e-05	0.00467520853287587	1.49629756919837	NO
LEPR	0.640619414826418	2.76402265735744	4.12041596981778	7.02720924169735e-05	0.00472331004009537	1.48317475677956	NO
ZNF436	0.255576486689299	3.8736404197561	4.11667495407017	7.12766555922779e-05	0.00477035770611395	1.4703625113223	NO
PDCL3	-0.256199282358334	2.52982673938139	-4.11462652903174	7.18325258121091e-05	0.00477315929440055	1.46335068614312	NO
NISCH	0.18567889455254	4.84113717197853	4.11277534911417	7.23384403948358e-05	0.00477315929440055	1.45701624761155	NO
YBX1P1	-0.285004782088441	5.42640565730771	-4.11235626724745	7.24534453707254e-05	0.00477315929440055	1.45558250857764	NO
GCOM2	-0.334291929191993	0.70849243905293	-4.1106838840188	7.29141290145895e-05	0.00477315929440055	1.44986211779524	NO
LRRC14B	-0.459875327381157	4.38588091247522	-4.10904573796239	7.33681004470826e-05	0.00477315929440055	1.44426049719772	NO
RPL26L1	-0.258334863706611	1.30504259634523	-4.10705152986969	7.39243995043594e-05	0.00477315929440055	1.43744354737328	NO
ASB12	-0.297353488613335	3.72406830308101	-4.10681186599897	7.39915267700677e-05	0.00477315929440055	1.43662445071089	NO
P2RY8	-0.558971909300124	0.431850875155307	-4.10632525304892	7.41280014355067e-05	0.00477315929440055	1.43496146719969	NO
SPCS2P4	-0.230695580893914	1.61149185243195	-4.10494876547537	7.45153554610793e-05	0.00477315929440055	1.43025815354098	NO
TACC1	0.279914549859114	5.82374750541518	4.10441529470076	7.46659987234165e-05	0.00477315929440055	1.42843565246344	NO
PRR14L	0.229688968191916	4.54153847060669	4.10439726347794	7.46710955320947e-05	0.00477315929440055	1.42837405528366	NO
BANF1P3	-0.428532243338391	0.839178259233913	-4.10314249713991	7.50265943923862e-05	0.00477638819015919	1.42408808804274	NO
ATF4	-0.219395818232027	7.47192864151921	-4.10178433072997	7.54132147607029e-05	0.0047815641958193	1.41945002136102	NO
CA5B	0.290336541948713	1.42368500297634	4.09803230022937	7.64912204944369e-05	0.00483035888775555	1.40664292296167	NO
KLF8	0.325542771694682	2.51631231077284	4.09486470155429	7.74127826700958e-05	0.004864833427483	1.39583744621661	NO
VCAN	0.703145663146655	5.18745975258525	4.09402652401723	7.76584098634028e-05	0.004864833427483	1.39297924381841	NO
PCDHGC4	0.443684798102985	0.858756682487575	4.09211864706729	7.82202966709355e-05	0.00488051022375905	1.38647495614535	NO
METAP2	-0.140000982708813	5.56713434712888	-4.0897366229983	7.89272882904092e-05	0.00490508040442896	1.37835736179181	NO
UGDH	0.363966799052072	2.06899168476634	4.08606598938507	8.00287318849919e-05	0.00494917055812739	1.36585521185423	NO
ALDH1L2	0.47457331487723	1.2979363161864	4.08527244279929	8.02687773299506e-05	0.00494917055812739	1.36315348942304	NO
SCD	1.77562265466324	3.03888093694075	4.08208049159844	8.12413125103032e-05	0.00496163209314916	1.35229003773733	UP
DDAH2	0.326304325360972	1.87212150233848	4.08173537459827	8.13471370519778e-05	0.00496163209314916	1.35111584664609	NO
MERTK	0.44262679021091	0.975349575456191	4.08142332398105	8.14429358883158e-05	0.00496163209314916	1.35005422050032	NO
SCARA3	0.676367123880629	0.895112719817402	4.08046393004276	8.17381444372953e-05	0.00496163209314916	1.34679064644821	NO
MTX2	-0.19162210203222	4.12097015276541	-4.07781093479769	8.25598205002808e-05	0.00499215964808841	1.33776889876885	NO
NCBP2-AS2	-0.284995901299358	2.61723574551637	-4.07412382767308	8.37149149436253e-05	0.00502778625772287	1.32523777635965	NO
MDM2	0.248782733795091	6.34097114230731	4.07388239770942	8.37910869845903e-05	0.00502778625772287	1.32441753750279	NO
EBF1	0.504502668625742	3.49628242887274	4.07211355152458	8.43511909112035e-05	0.00504100863164642	1.31840912354475	NO
PIEZO2	0.865176769936462	-0.507341888991166	4.07115813358963	8.46552116801614e-05	0.00504100863164642	1.31516456563692	NO
NDUFA5P11	-0.315867090229874	2.10504655529571	-4.06919294977108	8.52838466709348e-05	0.00504534195009748	1.30849266059141	NO
SNX1	0.233712374958923	5.40795131175862	4.06491098999863	8.66690909716818e-05	0.00504534195009748	1.29396344877163	NO
ESYT2	0.147576584933444	6.58109209231029	4.06478755931459	8.67093391394126e-05	0.00504534195009748	1.2935448016412	NO
PLAC9	0.513924104925857	1.66496114953404	4.06435372907172	8.68509440443894e-05	0.00504534195009748	1.29207342884519	NO
SOGA1	0.4449035273634	3.20674087427262	4.06377056574505	8.70416408221148e-05	0.00504534195009748	1.29009576355015	NO
USE1	-0.210279766495641	2.21459255344915	-4.06332326602243	8.7188181041996e-05	0.00504534195009748	1.2885789913367	NO
MSI2	0.122887456696463	6.81095109108457	4.06331570820255	8.7190659091938e-05	0.00504534195009748	1.28855336419103	NO
SPAG7	-0.228970259490205	5.679849576973	-4.06296641212453	8.7305259464684e-05	0.00504534195009748	1.28736900548078	NO
SYNE3	0.472607311006807	4.08961467040937	4.05318420680751	9.05738552384593e-05	0.0052149895106232	1.25423117424634	NO
RP11-778D9.4	-0.336072780745966	2.05336020832677	-4.0514688328694	9.11589567942124e-05	0.00522945209653539	1.24842635369053	NO
DNAJC19P9	-0.246476505773338	2.60662902450205	-4.04698150699095	9.27066974920137e-05	0.00527630928100101	1.233249896309	NO
MXRA8	0.370239694545917	3.36811415799964	4.04638537248572	9.29141938199838e-05	0.00527630928100101	1.23123466796182	NO
ENO2	0.40237459598226	0.349369381042193	4.04574201945253	9.31386237507465e-05	0.00527630928100101	1.22906006550179	NO
MRPL33	-0.209596994834795	5.29062227553253	-4.04505936094656	9.3377332013039e-05	0.00527630928100101	1.2267528876216	NO
UBE2MP1	-0.45268791791831	1.83993807359089	-4.04345179744103	9.39417691122676e-05	0.00527630928100101	1.22132095684274	NO
AC092933.3	-0.48390764646309	-0.904165354591784	-4.04329439868059	9.39972089521284e-05	0.00527630928100101	1.22078919537065	NO
FSTL1	0.726067311444387	5.91448823005735	4.04203988162725	9.44402014918421e-05	0.00527970847378618	1.21655144189677	NO
CPNE1	0.149271023230991	3.674522841407	4.03988249279661	9.52066865773004e-05	0.00527970847378618	1.20926608066581	NO
NUBP1	-0.202615254068524	3.3255568580939	-4.03972221523255	9.52638673289631e-05	0.00527970847378618	1.20872494936279	NO
DAAM1	0.252702242099457	3.54291608933575	4.03909103613685	9.5489366724907e-05	0.00527970847378618	1.20659410931692	NO
CTB-79E8.3	-0.343520498396116	3.11905342629783	-4.03754360998831	9.60443723090696e-05	0.00527970847378618	1.20137109830398	NO
SERPING1	0.401103355047608	4.02779758761308	4.03484007306214	9.70214421256131e-05	0.00527970847378618	1.19224945690835	NO
CSRP1	0.481040859120353	4.0147752536031	4.03350841282196	9.75061960533303e-05	0.00527970847378618	1.1877581542782	NO
SFRP1	0.778905572295079	1.60381579467226	4.03262094048295	9.78305405516897e-05	0.00527970847378618	1.18476558183194	NO
RP11-663P9.2	-0.304724200166221	3.53082427944808	-4.03253682721599	9.78613348804687e-05	0.00527970847378618	1.18448197587213	NO
HKR1	0.218074557823371	3.86166394222738	4.03183808604334	9.81175063333647e-05	0.00527970847378618	1.18212619029113	NO
KCNN2	-0.565648870671244	2.03736957377165	-4.03173550874601	9.81551669901701e-05	0.00527970847378618	1.18178037952924	NO
PFDN1	-0.246420830792664	4.60376976346793	-4.0305470925773	9.85924957617862e-05	0.00527970847378618	1.17777444396463	NO
ZNF521	0.406821199375232	2.58929154795971	4.03019624917315	9.87219593749526e-05	0.00527970847378618	1.17659198278031	NO
ZSCAN16-AS1	-0.24178487652178	2.2060446479159	-4.02915908841186	9.91056297716255e-05	0.00527970847378618	1.17309684836264	NO
COL12A1	0.655679523097103	5.46192807094538	4.02913479235173	9.91146345248156e-05	0.00527970847378618	1.17301498096258	NO
IGFBP6	0.558484825948268	2.9905749038792	4.02769752978259	9.96487153231746e-05	0.00529016451076691	1.16817267193019	NO
SLC37A3	0.199393495008563	2.74788812036333	4.02602549977038	0.000100273496498761	0.00530052434534156	1.16254102523436	NO
GFPT2	0.689244546926117	1.86170245585363	4.0237861879022	0.000101116119268093	0.00530052434534156	1.15500142201194	NO
LINC00969	0.506716081411084	5.35549165005871	4.02275506428187	0.000101506388836362	0.00530052434534156	1.15153075516714	NO
PLEKHA2	0.375494522286843	3.20566146823043	4.02080094503885	0.000102249955607944	0.00530052434534156	1.1449551921882	NO
TAGLN	0.709205941946296	4.38413555517685	4.01989278185237	0.000102597292224791	0.00530052434534156	1.14190005754627	NO
TIMM23	-0.144241809460639	4.78418489135651	-4.01977724109778	0.000102641562780869	0.00530052434534156	1.14151140603132	NO
RP1-309I22.2	0.590978781614182	3.00128691821405	4.01914082666673	0.00010288573853091	0.00530052434534156	1.13937080936629	NO
LRRC16A	0.590783973480864	0.952258219380207	4.01880384471881	0.000103015254480377	0.00530052434534156	1.13823746424038	NO
RP11-768F21.1	-0.450721252646614	0.492509537871553	-4.01867654992237	0.000103064219613036	0.00530052434534156	1.13780936204251	NO
BEND3	-0.313721313375133	1.14515765864615	-4.0182501588843	0.000103228396994392	0.00530052434534156	1.13637544995625	NO
CPNE8	0.346566060160035	1.68150595939859	4.01734980378654	0.000103575890704955	0.00530098700761536	1.13334801569534	NO
GSN	0.463661241172121	8.07639756773632	4.01613499571687	0.000104046520176108	0.00530772818396753	1.12926404009388	NO
CCDC80	0.761761108985386	4.62683963919736	4.01225179802681	0.000105564657125028	0.00536768862089307	1.11621559005774	NO
RP3-469D22.1	-0.324653829676808	2.01727126626551	-4.00816997626783	0.000107183254293567	0.00541681149665386	1.10250989268471	NO
AC007383.3	-0.344951662043855	1.21041724620317	-4.00807173984668	0.000107222499454869	0.00541681149665386	1.10218016889315	NO
SF3B6	-0.179974721124254	3.56281484953839	-4.00404062603889	0.00010884481063522	0.0054810886796083	1.08865522861574	NO
CD209	0.614206225872921	-0.376198389499677	3.99811320768263	0.00011127293855371	0.0055491654182021	1.06878643589697	NO
RP11-983P16.4	0.244526530287218	1.60487925439475	3.99736124100637	0.000111584649975581	0.0055491654182021	1.06626740880028	NO
CASP2	0.246651812907424	2.24060074324372	3.99669544854256	0.000111861335777837	0.0055491654182021	1.0640373546623	NO
DCUN1D3	0.203758771590621	2.68663862131478	3.99483508491156	0.00011263793193894	0.0055491654182021	1.05780759206402	NO
EXOC3-AS1	-0.359920259532734	0.769402084847745	-3.99451322427312	0.00011277281194972	0.0055491654182021	1.05673000438153	NO
MRPS9	-0.17327755717153	4.83383567022856	-3.99441591319342	0.00011281362182264	0.0055491654182021	1.05640422022574	NO
PLA2G4E	-0.754260020012389	-0.349997352057311	-3.9927374834941	0.000113519737651617	0.0055491654182021	1.0507860041359	NO
CTTNBP2	0.484001637586427	0.22673669177467	3.99180599111523	0.000113913436104331	0.0055491654182021	1.04766877907129	NO
RP11-521B24.3	-0.438170399682712	-0.542628060184502	-3.99109113454629	0.000114216456719973	0.0055491654182021	1.04527689239086	NO
HNRNPKP1	-0.326192498380919	0.256123733766231	-3.99072874184234	0.000114370365295717	0.0055491654182021	1.04406446099608	NO
NFATC4	0.365492694875233	1.56093199669527	3.99071269222455	0.000114377186164109	0.0055491654182021	1.04401076684541	NO
RP11-293M10.6	-0.330793207792374	1.69049105665588	-3.99054457317351	0.000114448657817462	0.0055491654182021	1.04344833267868	NO
ATXN3	0.259294783691501	4.0128387686385	3.98548820541093	0.000116618289027871	0.00563691056933794	1.02654080751084	NO
EFCAB13	0.436297073318406	0.507954258655918	3.98225619774202	0.000118025624060055	0.00568503111684082	1.01574202376822	NO
KDSR	0.169650425622977	3.39300071701591	3.98153962695144	0.000118339834243669	0.00568503111684082	1.01334870854897	NO
CHCHD10	-0.325348556286763	6.83262422304295	-3.97822579926346	0.000119803336063203	0.00573082759824847	1.00228487667519	NO
PDGFD	0.525064185092456	2.09562052903961	3.97772726643644	0.000120024995353138	0.00573082759824847	1.00062103086596	NO
ZNF221	0.211966363379136	0.769873975015656	3.97441303416691	0.000121508564496029	0.00577944730847327	0.989563815255392	NO
DYNC2H1	0.372961035044884	3.24093442871941	3.97380786573566	0.00012178134294082	0.00577944730847327	0.987545550498169	NO
CXCL2	-0.927930316347667	-0.369100768877442	-3.97119159720555	0.000122967361847477	0.00581810227762339	0.978822833477405	NO
EEF1B2P3	-0.22138785163633	5.43670818819721	-3.96909688839218	0.000123924884739746	0.00583278896153785	0.971842127381851	NO
RP11-182N22.9	0.437814322728019	3.92265487637751	3.96888388348297	0.000124022650162321	0.00583278896153785	0.971132434709632	NO
LTBP2	0.465859807861417	5.38824329901189	3.96286336396613	0.000126816605161026	0.00591429524039346	0.951085044138613	NO
AP1S1	-0.244594380523927	0.913460019439313	-3.96223681205906	0.000127110797236506	0.00591429524039346	0.949000040693766	NO
DCLK3	-0.39737767394898	0.536135294682096	-3.96066268526597	0.000127852791498834	0.00591429524039346	0.943762847760758	NO
SWSAP1	-0.350661350966644	-0.47185265761965	-3.96043144067498	0.000127962140588229	0.00591429524039346	0.942993618350171	NO
RPL37P23	-0.314222902321879	2.64003576924598	-3.96036280196846	0.000127994615083817	0.00591429524039346	0.942765299904163	NO
UBALD1	-0.303645085604633	2.53974088218034	-3.95922549682964	0.00012853384555658	0.00591429524039346	0.938982624432676	NO
MGST2	-0.176216719390284	3.85997844457099	-3.95882283901406	0.000128725276821083	0.00591429524039346	0.93764358128568	NO
CALD1	0.415360419648053	5.25928720613455	3.95871439978111	0.000128776877400815	0.00591429524039346	0.937282982925226	NO
LOX	0.514734013940539	0.601719969807239	3.95603602578526	0.000130057658534107	0.00595063783544773	0.928378816089919	NO
UTRN	0.295143854304056	6.81261972578343	3.95547364369219	0.000130328125761993	0.00595063783544773	0.926509772331867	NO
RP11-49C9.2	-0.262064870811666	0.448250457628232	-3.95373033330071	0.000131169953213927	0.00597166464326542	0.920717256226358	NO
TRAF5	0.37730574404398	1.81263747275794	3.95291992514261	0.000131563055569104	0.00597220003845722	0.918025160085893	NO
TBC1D16	0.345427047013625	3.28236521725636	3.95089061313602	0.000132552345637055	0.00598811067296199	0.911285811774295	NO
TPRKB	-0.196878043581016	3.38175380939181	-3.95063334211966	0.000132678271088552	0.00598811067296199	0.910431600820719	NO
FAT1	0.576689068647913	4.19369469615107	3.94928586740313	0.000133339680949425	0.00599736868003358	0.905958297622624	NO
CD109	0.420725560135858	2.59803235979108	3.94865728002107	0.000133649298852674	0.00599736868003358	0.90387192739251	NO
ADARB1	0.317501801155345	4.28567615769107	3.94735830479959	0.000134291298599668	0.00600896007819827	0.899561239574203	NO
PTPN14	0.220014359744988	7.09154983172942	3.94517987991652	0.000135374562917724	0.00604017387422926	0.892334475622325	NO
MAN1A1	0.420147993218218	3.81752079040028	3.94303878756124	0.00013644738243952	0.00607074561473104	0.885234495314158	NO
DCN	0.497196339112519	7.71556576158762	3.9412900809229	0.000137329604529767	0.00608685180387224	0.879437847776707	NO
RNF181	-0.181014495919888	3.6766065940878	-3.94078246345529	0.000137586714677912	0.00608685180387224	0.87775555113233	NO
RP11-483C6.1	0.838672001254594	-0.258252838355573	3.93992068967316	0.000138024258070784	0.00608900818491986	0.874899918885949	NO
C18orf21	-0.21510984004272	2.49347181707735	-3.9386430584107	0.000138675385572529	0.00609030465133246	0.870667141622939	NO
ITGA11	0.680570013453383	2.74781964988488	3.93830467093681	0.000138848330305815	0.00609030465133246	0.869546241732204	NO
POSTN	0.892381411487984	0.669896024704467	3.93668304024943	0.000139679980320953	0.00609030465133246	0.864175641833804	NO
SEMA7A	-0.537146013798097	-0.243666394112324	-3.93600277521144	0.000140030265532582	0.00609030465133246	0.861923203010264	NO
FAM107B	0.481119175747201	1.6925307383295	3.93533862324263	0.000140373061893488	0.00609030465133246	0.859724400457592	NO
ARIH2OS	-0.396152309602076	-0.810846360256643	-3.93448975112539	0.000140812365284777	0.00609030465133246	0.856914454939288	NO
CARD8-AS1	-0.313110161552843	0.555012117804403	-3.93404910206234	0.000141040924107289	0.00609030465133246	0.85545599448868	NO
C2CD2	0.380859943116775	2.46462748095131	3.9338107257585	0.000141164714158335	0.00609030465133246	0.854667067998592	NO
UBE2D3P1	-0.221146786352957	2.92638109609437	-3.93267840840165	0.000141754148880389	0.00609893331213122	0.850920062036273	NO
ARIH1	0.119683919547482	6.54600549993202	3.93084165841818	0.000142715274910584	0.00612280637951422	0.844843719777394	NO
PLA2G12AP1	-0.546009164733198	0.0381592701932634	-3.93012696146133	0.000143090935119226	0.00612280637951422	0.842479937504288	NO
RP11-367G18.1	-0.322076376291851	2.64414590077176	-3.92674043587652	0.000144883822545388	0.00618250220331455	0.831283796695863	NO
MAN1B1-AS1	-0.524987005857308	-0.698416444726479	-3.9260057858295	0.000145275576963141	0.00618250220331455	0.8288559459023	NO
TOMM20P4	-0.216135032487924	1.29371620723776	-3.92317435471464	0.000146794915057493	0.00620878761860642	0.819501930451514	NO
FAM122B	0.262256446812503	1.60955878055972	3.92262358117702	0.000147092213443626	0.00620878761860642	0.817682969547574	NO
PPP2R1B	0.424119317608874	3.95579959964999	3.92194746986127	0.00014745795199631	0.00620878761860642	0.815450338059795	NO
RGL1	0.516384146736984	2.4483067176905	3.92113158923357	0.000147900452407527	0.00620878761860642	0.812756553442672	NO
HMGCS1	-0.161594245406929	4.12231779339615	-3.9206422534174	0.000148166455259212	0.00620878761860642	0.811141122196733	NO
ABCD2	0.789523430714944	-0.319587643214917	3.9204484699651	0.000148271921930835	0.00620878761860642	0.810501432301345	NO
NETO2	-0.395820780709367	0.912246549370942	-3.91960919559647	0.000148729523930617	0.00621134153140636	0.807731217832256	NO
JAG1	0.390426888982314	4.39212983607261	3.91765370758805	0.000149800953818926	0.00621735577105538	0.801278432490452	NO
MRPL37	-0.216819280941056	5.15390366106708	-3.91698514898767	0.00015016894812064	0.00621735577105538	0.79907286027011	NO
RP11-597D13.9	0.570173941802144	0.651531185101695	3.91647744768276	0.000150448977369419	0.00621735577105538	0.79739814631747	NO
LPP	0.366428279281523	7.39502964318095	3.91591288348668	0.000150760954610424	0.00621735577105538	0.79553605657311	NO
FBXO17	0.393026766098301	-0.0915368648674591	3.91573656479739	0.000150858514335039	0.00621735577105538	0.79495455021311	NO
ST13P5	-0.293837896281845	1.73101850093224	-3.91489361491812	0.000151325763112041	0.00622024350681804	0.792174740920125	NO
KLC1	0.213970742192215	5.10323481482893	3.91365359891372	0.000152015614441387	0.00623137951560693	0.788086345403182	NO
FGF7	0.623783186193683	1.36908646907071	3.91297847368894	0.000152392462453065	0.00623137951560693	0.785860836474164	NO
NDUFV2P1	-0.25000623768174	4.8883270440734	-3.91057736086321	0.000153739967371534	0.00627010840886875	0.777948075853223	NO
UTP11L	-0.159059634424181	6.19178487080835	-3.90786594000781	0.000155275269232457	0.00631627530246624	0.769017140982248	NO
B4GALT3	-0.178744370323552	2.81216376079209	-3.90639639406713	0.000156113472687502	0.00633391993719942	0.76417868505374	NO
MYH10	0.491922501665782	3.58698242312931	3.90538504602052	0.000156692831181447	0.00634099852489054	0.760849641033027	NO
NDFIP2	-0.184176479284728	4.83939847785489	-3.90423344056723	0.000157355032150772	0.00635138442915785	0.757059710373621	NO
LMO3	0.938027000697157	-0.0453499309985636	3.89996335941828	0.000159833785315048	0.00642973995957111	0.74301429706124	NO
FSTL3	0.366605027951703	1.53786714248064	3.89947881536738	0.00016011739890382	0.00642973995957111	0.741421242985704	NO
TP53I3	0.423022793577866	0.532282843098176	3.89780047790431	0.000161103475917898	0.00645279165306957	0.735904471822835	NO
SORBS2	0.572660010299634	2.93081073923316	3.89073306129513	0.000165319651662699	0.00659685791705196	0.7126933747806	NO
WDFY2	0.387177630063344	2.68175123816967	3.89036387464434	0.000165542759811086	0.00659685791705196	0.711481757937361	NO
ZNF8	0.346975186337233	1.03678816041418	3.88723690046473	0.000167444001080969	0.00664996073479524	0.70122299440026	NO
HEATR1	0.189302513571313	4.27899272178092	3.88677831482605	0.000167724569966421	0.00664996073479524	0.699719026066108	NO
DDX26B	0.346841469851516	1.42832217336272	3.88550584825025	0.000168505429308526	0.00666404931414348	0.695546577746193	NO
DNASE1	0.290372934592314	2.49108122663373	3.88395342142017	0.000169462778248473	0.00666498559688689	0.690457542436126	NO
MDM4	0.244249217955779	5.93934663847185	3.88310879560452	0.000169985814995929	0.00666498559688689	0.687689411817976	NO
C1orf56	-0.23746854300161	0.872704111376041	-3.8828618528694	0.000170139025183931	0.00666498559688689	0.686880181821623	NO
HOOK3	0.190778490629235	6.65830620638251	3.88271303720443	0.000170231418093018	0.00666498559688689	0.686392532636269	NO
MRPL2	-0.229845457225851	3.96491284615692	-3.88173023738035	0.000170842794987237	0.00666510040064002	0.683172385673582	NO
DOK7	-0.28022131485262	3.53456287280096	-3.88078468836568	0.000171432972466734	0.00666510040064002	0.680074877536255	NO
CHCHD3	-0.207441090462261	7.18351036069495	-3.88065973658989	0.000171511107940612	0.00666510040064002	0.679665593138402	NO
RP11-379B18.5	0.401388634601289	0.606882733064421	3.87890829726474	0.000172609902696823	0.00669119724290826	0.673929742871845	NO
ORAOV1	0.144808159414412	2.55772374732469	3.8780079152614	0.000173177378279123	0.00669661955859097	0.670981818484521	NO
ASH1L	0.168842266747216	7.21527919594337	3.87544258518664	0.000174803964189274	0.00674286917036506	0.662585579734208	NO
SERBP1P5	-0.174882690486127	3.4701138375214	-3.87442183206086	0.000175455225535982	0.00675136188481331	0.659245867885883	NO
RP11-876N24.4	-0.436814579850294	-0.0679724514241238	-3.87227651598227	0.000176831519805235	0.00678318405247323	0.652228985944273	NO
STARD9	0.426255453150223	4.52815369586258	3.87178470983226	0.000177148475669597	0.00678318405247323	0.650620808374939	NO
ASB14	-0.388869885415838	4.8165038689335	-3.87048945707464	0.000177985821743911	0.0067953573712459	0.646386153031929	NO
ZNF471	0.253846295617828	3.08778179867538	3.8697557534858	0.000178461811951772	0.0067953573712459	0.643987887318408	NO
FAM103A1	-0.296803818012268	1.48298526448987	-3.86911693159308	0.000178877234465743	0.0067953573712459	0.641900045227088	NO
MYLK	0.535770760002254	3.79923122355821	3.86861849471135	0.000179202004618132	0.0067953573712459	0.640271201961322	NO
USP30	-0.161192415125932	3.51277371587647	-3.86524315965936	0.000181416114668643	0.0068146139930755	0.629245152575984	NO
MRPL28	-0.176396660649682	3.77145101204169	-3.86446920597186	0.000181927461042489	0.0068146139930755	0.626717950346221	NO
NDUFB9	-0.205644564704408	6.90439543652463	-3.8643947685326	0.000181976713658908	0.0068146139930755	0.626474909075178	NO
GLIDR	-0.379440186136129	-0.460450631046179	-3.86290907578064	0.00018296240298947	0.0068146139930755	0.621624809917338	NO
LENG8	0.283166100558087	5.26041072878566	3.86285192200742	0.000183000423247073	0.0068146139930755	0.621438257769075	NO
DSP	1.29874923491409	0.0365997639060974	3.86217454247034	0.00018345160787939	0.0068146139930755	0.619227425150582	UP
CNBD2	-0.353848906700959	1.92805671925226	-3.86123767366769	0.00018407737683847	0.0068146139930755	0.616170159328017	NO
SNRPC	-0.198874217425185	4.16715637016608	-3.85999996902345	0.000184907200914644	0.0068146139930755	0.612132051009956	NO
BANF1	-0.263877560259396	4.26412148993044	-3.85982594113771	0.000185024163757202	0.0068146139930755	0.611564350767273	NO
DAZAP2	-0.146182298977749	4.95254790778225	-3.85972583807385	0.000185091474180453	0.0068146139930755	0.611237811197974	NO
MRPL34	-0.300142485427835	4.43858782565901	-3.85940344713805	0.00018530841191204	0.0068146139930755	0.610186205101129	NO
PRDX5	-0.204725213711173	5.50444520588272	-3.85904980008039	0.00018554666032423	0.0068146139930755	0.609032721991287	NO
AOX1	0.569889891120371	2.58610816383428	3.85873087137074	0.000185761769349467	0.0068146139930755	0.60799254828976	NO
HIGD2A	-0.178560549010848	5.47589114933126	-3.85867173089951	0.000185801684122549	0.0068146139930755	0.607799671145758	NO
MRPL21	-0.177154058499513	3.84891386259458	-3.85627845903517	0.000187423805351746	0.00685804723274228	0.599996296409006	NO
RUNX1T1	0.430863986095037	3.78966531955494	3.85543082092848	0.000188001546418813	0.00686190695989417	0.59723342079367	NO
PRG4	1.32578373242893	1.83303006671215	3.85483949215059	0.000188405593049901	0.00686190695989417	0.595306260330798	UP
IL1R1	0.307493787768749	3.77419278441324	3.84923526208013	0.000192276137184165	0.00695873991973914	0.577053117551805	NO
RNF213	0.255633970935696	6.4867408763109	3.84829902507412	0.000192930078101828	0.00695873991973914	0.574005747868763	NO
VPS13D	0.206490953338742	7.54449052632595	3.84821624726575	0.00019298799829952	0.00695873991973914	0.573736340645596	NO
FBLN2	0.445722811514858	6.02859559472407	3.84819955854314	0.000192999677516732	0.00695873991973914	0.573682026355221	NO
ACTA2	0.70142897396884	4.89539787244578	3.84779074202133	0.000193285988448153	0.00695873991973914	0.572351568675468	NO
SURF2	-0.30914928412981	1.22719805668174	-3.84631654026709	0.00019432179234917	0.00697998529812009	0.567554806831988	NO
RPL36AL	-0.228355678630909	4.88098490936064	-3.84485829709116	0.000195351578288955	0.00700091777479021	0.562811356336184	NO
NKAPL	-0.2881280812422	1.37437763105774	-3.84379553872934	0.000196105348618395	0.00701002402049853	0.559355227918051	NO
NOTCH2	0.381173832714353	5.39233050375837	3.84253418100823	0.000197003568621567	0.00701002402049853	0.555254197412658	NO
GPATCH3	-0.28603270217911	2.42135992229672	-3.84188234344969	0.000197469278577852	0.00701002402049853	0.553135293541209	NO
PCNT	0.23385715215743	8.19989779844114	3.84156633443794	0.000197695430258853	0.00701002402049853	0.552108154081129	NO
ENTPD1	0.500999329962787	2.45046658229672	3.8408562905143	0.000198204472012175	0.00701002402049853	0.549800500028356	NO
38230	0.265972562693104	2.85631704728246	3.84028962190708	0.000198611620205478	0.00701002402049853	0.547959052662573	NO
FGFR1	0.265275627873836	4.74715071688922	3.83964134340803	0.000199078380466509	0.00701002402049853	0.545852661104156	NO
CENPO	-0.260387687767509	1.14634675389385	-3.83863441376504	0.000199805439292043	0.00701002402049853	0.542581478115266	NO
FRAT1	-0.390761747353534	1.25921394816245	-3.83814702872917	0.000200158264807305	0.00701002402049853	0.540998360846458	NO
ZNF337	0.185118361883668	3.49523192342933	3.83730346568324	0.000200770334174805	0.00701002402049853	0.538258675461456	NO
RPS15AP1	-0.363019657535051	2.16147886439816	-3.83701011456763	0.000200983599736676	0.00701002402049853	0.537306051393558	NO
TFPI2	-0.642709416951083	-0.434889506180911	-3.83583601407598	0.000201839327286507	0.00701002402049853	0.533493854079854	NO
EFNA5	0.658779621639917	0.0277895609684717	3.83581171450219	0.000201857074262737	0.00701002402049853	0.533414965030843	NO
TMEM261	-0.201361044604502	5.07484943838588	-3.83515984541683	0.000202333715416189	0.00701002402049853	0.531298802195821	NO
UFC1	-0.183975735037128	3.84556251741543	-3.83497184375337	0.000202471379427127	0.00701002402049853	0.53068854359633	NO
MAP10	-0.322916347063562	2.25142606215186	-3.83440256727198	0.000202888775070663	0.00701002402049853	0.528840796372561	NO
MAP1B	0.439328245852836	5.10411005658302	3.83395834288685	0.000203215050463338	0.00701002402049853	0.527399087163602	NO
FAM104B	-0.197340786837528	1.79483154423898	-3.83176331746258	0.000204834599408133	0.00705036189303465	0.520277117721828	NO
NDUFA4	-0.221174611730151	7.59126202830253	-3.8305301085601	0.000205749872720939	0.00706633499272507	0.516277227291987	NO
CTD-2083E4.7	-0.420674930737464	3.2672174577839	-3.82921006557923	0.000206733903122437	0.007084594435012	0.511996787469538	NO
C3orf33	-0.243453148483174	1.89654813560744	-3.82841328711492	0.000207330028823019	0.00708736370946288	0.509413660566783	NO
EIF2A	-0.122245242892641	5.55583976083701	-3.82789348504829	0.000207719809887201	0.00708736370946288	0.50772870360662	NO
JAGN1	-0.164688241369945	2.65785595921388	-3.8262129497241	0.000208984757931005	0.00709582795196237	0.502282390800847	NO
LINC01521	-0.336136815968457	-0.33338906031417	-3.82567553886416	0.000209390813555984	0.00709582795196237	0.500541126513414	NO
LEO1	-0.171578424359704	2.83499388125474	-3.82550954623627	0.000209516385463829	0.00709582795196237	0.500003331979221	NO
NPM1P24	-0.321828908416015	-0.368796409093651	-3.82500915961485	0.000209895356857028	0.00709582795196237	0.498382252858191	NO
ZMAT5	-0.20962098642271	3.02094107009211	-3.82456363151843	0.000210233329270835	0.00709582795196237	0.496939033445863	NO
MARVELD1	0.333629898884574	1.53568387517509	3.8217803799299	0.000212356414977961	0.00715207272036527	0.487926044560631	NO
OXA1L	-0.196535298277215	6.02663118415344	-3.82034391494563	0.000213460122507325	0.00717381755061636	0.483276320816494	NO
TMX2P1	-0.380143445473785	-0.188153588253878	-3.81956031873922	0.000214064495582035	0.00717872390858726	0.480740448259704	NO
PLEKHH2	0.436260455401789	1.82376402636832	3.81895623512912	0.000214531524229467	0.00717901324990959	0.478785787056211	NO
NASP	0.20942258934387	4.32984544932857	3.8181683035363	0.000215142145390775	0.00718300589387058	0.47623659774297	NO
AL158801.1	-0.328749090634521	0.580340872950266	-3.8176198573408	0.000215568148274004	0.00718300589387058	0.474462452567073	NO
F3	0.489735034661032	1.7016031750753	3.81429023049481	0.000218171684167722	0.00724167261995476	0.4636957930273	NO
ITGA9	0.37308764484258	4.0531761073838	3.81418609598248	0.000218253590231699	0.00724167261995476	0.463359180913904	NO
GRTP1-AS1	-0.701679709024521	-0.208663167694125	-3.81353024106595	0.000218770119258332	0.00724346477316013	0.461239309415347	NO
RP5-1021I20.1	-0.520897091084863	0.964131939110313	-3.81292697231511	0.000219246259156501	0.00724391490432482	0.459289656008076	NO
EIF4EP2	-0.201297504485924	2.68046475555343	-3.81099827756457	0.000220775131984537	0.00727289072175129	0.453058062900307	NO
chr22-38_28785274-29006793.1	0.429626318688396	4.99873276914037	3.81065031399836	0.000221052039049461	0.00727289072175129	0.451934054601518	NO
COX6B1	-0.238068675015573	6.71349316750844	-3.80911017957198	0.000222281637172666	0.00729386929946652	0.446959988756308	NO
TRIP12	0.119034987414122	7.51118896384265	3.80868637347994	0.000222621130524551	0.00729386929946652	0.445591523122245	NO
TECR	-0.316443628836094	4.74040888125991	-3.80798953110485	0.000223180413535722	0.00729486765344284	0.443341680972456	NO
NPY1R	0.76683181933538	0.585859933985708	3.80748870578024	0.000223583198624134	0.00729486765344284	0.441724900033648	NO
RWDD4P2	-0.32260008260873	2.10152560911685	-3.80567521319911	0.000225047475216429	0.00731949106242565	0.435871893522467	NO
PTRHD1	-0.306148625079147	2.42791066888793	-3.80539735384486	0.000225272632149235	0.00731949106242565	0.434975298486538	NO
DDB2	0.228953311717806	2.32481681843633	3.80465619765226	0.000225874258726601	0.00732384423585361	0.432583986461518	NO
RP11-690I21.2	0.391817339814382	-0.204958400595519	3.80146384909919	0.000228483116277687	0.00739312827277864	0.422288099220426	NO
FBN1	0.7763714418408	6.92548479307498	3.80066330530684	0.0002291418153069	0.0073991545763327	0.419707249016541	NO
UST	0.402010722844097	1.31813625709548	3.79923935018864	0.000230317928531495	0.00742182938010647	0.41511763657327	NO
CCBL2	-0.207549988902456	1.94826642470062	-3.79790766910179	0.000231423017471849	0.00743185202067283	0.410826636736034	NO
ZFP90	0.167309947764554	3.22356601341378	3.79772133580045	0.00023157804649054	0.00743185202067283	0.41022631811473	NO
ASB10	-0.188400971781619	4.66284281611574	-3.79607431087045	0.000232952666724421	0.00746067835086126	0.404921009592039	NO
CTB-58E17.1	-0.363064477032919	0.599868024069808	-3.79543648444354	0.000233487081627982	0.00746253303137924	0.402866954134949	NO
TK2	0.150387258835948	3.31552129380203	3.79240210177541	0.00023604548971166	0.00751281221723016	0.393098679389367	NO
MMP2	0.412296138182998	4.57540489497971	3.79192183787101	0.000236452852702094	0.00751281221723016	0.39155316809552	NO
C3orf18	-0.297093119860578	3.75166515477988	-3.7918670617729	0.000236499356560531	0.00751281221723016	0.391376905695491	NO
RNF128	-0.246631540049999	3.06834136135371	-3.79061530898948	0.000237564442021337	0.00752867157804697	0.387349462808823	NO
KLF7	0.283286641227679	3.47460059024932	3.78867265460574	0.000239226427669555	0.00752867157804697	0.381101116691834	NO
RABEPK	-0.173590993803147	2.14147169053225	-3.78852350992803	0.000239354479933469	0.00752867157804697	0.380621510556229	NO
CYSTM1	-0.237187302988518	5.83279643235644	-3.7881968418633	0.000239635177330192	0.00752867157804697	0.379571091508614	NO
MRPS33	-0.190563565083144	4.22371753778027	-3.78796015577418	0.00023983875089909	0.00752867157804697	0.378810058133448	NO
FUS	0.442108542848659	4.96262464606607	3.78790877500877	0.000239882965164768	0.00752867157804697	0.378644854807831	NO
TMEM132C	0.738804273513891	-0.317182712095267	3.78659575807251	0.000241015475647455	0.00753534010906413	0.374423730647397	NO
AOC3	0.574078904435045	2.68805920565976	3.78575341496662	0.000241744690492215	0.00753534010906413	0.371716337338648	NO
C6orf203	-0.187111254613524	3.23395695634717	-3.78565182057356	0.000241832782071182	0.00753534010906413	0.371389832034941	NO
LETMD1	0.183808811733189	3.73212933832886	3.78543595939509	0.000242020054585228	0.00753534010906413	0.37069611721001	NO
PARD6G	0.375779992297032	0.183669558723535	3.78465573475524	0.000242698095758517	0.0075399499594313	0.368188957818341	NO
ZNF658B	-0.30223623162673	0.633151311356399	-3.78382820430209	0.000243419218994008	0.0075399499594313	0.365530223193345	NO
C1QTNF2	0.366817523310683	-0.0787727782944915	3.78315690470857	0.000244005694917854	0.0075399499594313	0.363373765598821	NO
PCDHGC3	0.364199043381936	2.87945725262723	3.78305607039856	0.000244093903928975	0.0075399499594313	0.363049874793274	NO
RPL12P4	-0.317021877638362	4.438038032856	-3.78109256281251	0.000245817613470038	0.00756488038594471	0.356744204267986	NO
LHFP	0.218166818671522	3.56331776477025	3.78069342231343	0.000246169419130184	0.00756488038594471	0.355462701310484	NO
CBX5	0.224951736081636	5.31957944238078	3.78048863584278	0.000246350105154958	0.00756488038594471	0.354805242935499	NO
CP	0.730539510945079	-0.290371278432562	3.7793414720379	0.0002473645956216	0.0075764968055966	0.351122830801563	NO
37315	0.18455576502928	7.51604661188915	3.77894307323072	0.000247717845653929	0.0075764968055966	0.349844167130933	NO
NEDD1	-0.333019988299867	5.39903952751264	-3.77782576372122	0.000248711093265464	0.0075764968055966	0.346258710818375	NO
PFKFB4	-0.255390721740259	1.77168773895278	-3.77722920849052	0.000249242956928006	0.0075764968055966	0.344344695486674	NO
SLIRP	-0.16747377814585	4.51239770805214	-3.77679452173899	0.000249631185563065	0.0075764968055966	0.342950173699919	NO
CTD-2270P14.1	0.312644861725593	3.95301843728235	3.77557603452842	0.00025072250785131	0.0075764968055966	0.339041797634315	NO
CCRN4L	-0.23406817258702	2.90694706716856	-3.77528018943035	0.000250988160462053	0.0075764968055966	0.338093002664499	NO
BCL7B	-0.229412803668103	4.2655763874419	-3.77515892198214	0.000251097129177669	0.0075764968055966	0.337704106488106	NO
MRPS36P1	-0.354641157224201	1.26196158434534	-3.7747087825813	0.000251502009274048	0.0075764968055966	0.336260625619496	NO
NOP16	-0.240376346592365	2.75321937683029	-3.77463747381524	0.000251566205153581	0.0075764968055966	0.336031969033018	NO
ADGRL3	0.879291085415781	1.36538312319922	3.77374164380102	0.000252374005007369	0.0075845348564372	0.333159711683421	NO
SAMD14	-0.427754045628243	0.383898010670928	-3.7732684587142	0.000252801685400691	0.0075845348564372	0.331642773681147	NO
CNN1	0.960156772596035	1.68685382099012	3.76991037382951	0.000255856666950688	0.00761698515995152	0.320881646597424	NO
ISCA1P1	-0.277877263377612	1.99566388238326	-3.76985136362612	0.000255910662975021	0.00761698515995152	0.320692612187463	NO
EHBP1	0.204383055385665	4.0197308122323	3.76983366922783	0.000255926855964246	0.00761698515995152	0.320635930061321	NO
NDUFB4	-0.203302141715988	6.10705329081618	-3.76982642072527	0.000255933489696143	0.00761698515995152	0.320612710312495	NO
AK4	0.465446785390228	0.62465811912913	3.76912741501428	0.000256573977926099	0.00761698515995152	0.318373687883061	NO
PCBP1-AS1	0.273158553619476	4.3949642687049	3.76887333669392	0.00025680716291788	0.00761698515995152	0.317559915750958	NO
SLIT3	0.63743557724051	2.92095981752201	3.76835026155123	0.000257287858349681	0.00761698515995152	0.315884723672518	NO
RAD51B	0.358385916653651	1.13117892645687	3.76691216966505	0.000258613842666282	0.00764179507546538	0.311280041747055	NO
MOCS2	-0.162794168679098	4.82948859462841	-3.76615138325361	0.000259317942998225	0.0076481700664693	0.30884460098344	NO
TIMM10	-0.218506530918235	2.17156324875715	-3.76399401008101	0.000261324482317533	0.00766343052865371	0.301940458668781	NO
NFU1	-0.177421614288288	4.52981407140463	-3.76382130500864	0.000261485748269015	0.00766343052865371	0.301387891072875	NO
LPAR1	0.400662015840805	2.39998547687026	3.76351516956228	0.000261771839030084	0.00766343052865371	0.300408463040652	NO
ATL1	0.32653968823431	-0.24836758474982	3.76349286910227	0.000261792690941175	0.00766343052865371	0.30033711894315	NO
RP11-817O13.9	-0.42373488413276	-0.398099485044132	-3.76047287570711	0.000264631130392397	0.00773206741245396	0.290678519848981	NO
RNMTL1	-0.183964891690666	2.98323009252826	-3.75791048677518	0.000267062361465425	0.00777154916488913	0.282488154100691	NO
PVRL3	0.307680579928157	2.4166519777719	3.75720885190162	0.000267731771221189	0.00777154916488913	0.280246218318288	NO
LEP	1.65093374922296	-1.40879997628458	3.75580563853498	0.000269075317607819	0.00777154916488913	0.275763501009988	UP
ZFPL1	-0.235037296368294	2.82623160191963	-3.75574145606036	0.000269136923729736	0.00777154916488913	0.275558494198958	NO
AC083873.4	-0.27861679080886	1.58668672534825	-3.75412615465919	0.000270691800798011	0.00777154916488913	0.270399915546118	NO
KCTD20	0.129193830012389	5.2256938140683	3.75396205052512	0.000270850242424164	0.00777154916488913	0.269875933801626	NO
COX17	-0.175760460210609	4.3645006193643	-3.75390048233056	0.000270909708875776	0.00777154916488913	0.269679352175356	NO
RP11-466A19.1	-0.536059192279821	-0.371656649388753	-3.75337626194186	0.000271416536212828	0.00777154916488913	0.268005665659661	NO
TMEM119	0.616075523988831	-0.385049281816145	3.75293408701032	0.000271844739818069	0.00777154916488913	0.266594067971474	NO
EEF1B2	-0.226362319630007	6.36206513372637	-3.75222413131983	0.000272533604600576	0.00777154916488913	0.264327877925916	NO
YEATS4	-0.260794881550342	2.30621790473743	-3.75190634726224	0.000272842484583354	0.00777154916488913	0.263313613888411	NO
COX16	-0.291159341712564	0.782556389032965	-3.75150577381328	0.000273232307621194	0.00777154916488913	0.262035207862067	NO
PITPNB	0.355297857781551	3.17426942281625	3.75142821186365	0.000273307849054858	0.00777154916488913	0.261787685817146	NO
AC012065.1	-0.335626554311256	0.851031194701953	-3.75139991300205	0.000273335415656021	0.00777154916488913	0.261697377161839	NO
CTBP2	0.214526243353623	4.18947283096765	3.75130700677992	0.0002734259363932	0.00777154916488913	0.261400894183281	NO
LRRC1	0.489668920422743	-0.231296050178864	3.74972303886396	0.000274973618117902	0.00780138013287041	0.256347001892956	NO
VPS9D1	-0.312482451791638	2.04903654416978	-3.74897196893794	0.000275710384454122	0.00780813803062569	0.253951177442717	NO
ATP10A	0.522022207873611	0.265680902535837	3.74761553655474	0.000277045733726345	0.0078317928445637	0.249625262525272	NO
PCBD1	-0.239476615594743	3.6835779648601	-3.74422935879688	0.000280406114900382	0.0079125048026214	0.238831419464672	NO
PDZRN3	-0.360332182864229	5.65053477116773	-3.74321893172634	0.000281416312857326	0.00792672819363056	0.235612032006072	NO
MRPL11	-0.166205859460693	4.10147629405027	-3.74167181488049	0.000282969772836188	0.00795617524665626	0.230683970912062	NO
SNRPF	-0.181424170193428	2.17139308212098	-3.73918630207026	0.000285482523310964	0.00801244049744266	0.222770135010834	NO
LINC00202-1	-1.25231381810175	1.96065883096492	-3.73758375323301	0.000287113842525181	0.00804381017493176	0.217669811456448	DOWN
PLA2R1	0.476609685647511	1.40799357384085	3.73100132229505	0.000293907669455009	0.00821944287738375	0.19673819783978	NO
SMIM14	0.220062323782489	3.91998009379266	3.7303228382964	0.000294616547071697	0.00822458064828851	0.194582304481098	NO
SNTG2	0.393072929237799	-0.00688375441457196	3.72855009253495	0.000296476367044553	0.00826177292577357	0.188950818326116	NO
MACF1	0.256667724277307	8.11203252819143	3.72765412071843	0.000297420578197413	0.00826608796580685	0.186105375277222	NO
ZNF559	0.393214197350351	1.50993850017527	3.7270611513356	0.000298047040733624	0.00826608796580685	0.184222505555254	NO
ZNF397	0.197234381563536	4.13034237946574	3.72690269950651	0.000298214654280114	0.00826608796580685	0.183719409210022	NO
TP53TG1	-0.33565568991381	1.49632860703027	-3.72419383266	0.000301094012872386	0.0083311543031704	0.175121132805253	NO
UBE2V1P2	-0.369489168770531	-0.191274267974576	-3.7222190703547	0.000303209657446312	0.00837489672886542	0.168856064519097	NO
HOXA7	-0.330311868778368	2.24598611638455	-3.72157062940079	0.000303907427978752	0.00837939124925217	0.166799406115584	NO
RP11-439E19.10	0.367256535891091	1.91296557355965	3.72079042913897	0.00030474899948053	0.00838782791013108	0.164325217265944	NO
UBE2T	-0.296982218334904	1.84689800130817	-3.72007586990088	0.000305521704866886	0.00839003593334199	0.162059545513185	NO
METRNL	0.383525692711252	1.22440026910173	3.7192588532703	0.000306407481268983	0.00839003593334199	0.159469425125903	NO
NTM	0.645375160443252	-0.181085544901968	3.71923221167077	0.000306436405968432	0.00839003593334199	0.159384972929749	NO
ANXA1	0.378074047232182	4.11023658852808	3.71809639688093	0.000307671967238165	0.00840916348851118	0.15578495016941	NO
TCEAL4	-0.223601676320567	3.44772367538459	-3.71646948081402	0.000309449988886687	0.00842542202815445	0.150629850775785	NO
AC025048.1	-0.279947797459164	2.5972403507593	-3.715905798717	0.000310068294064231	0.00842542202815445	0.14884415975234	NO
KCNQ1OT1	0.408069665168168	5.14981960272993	3.7157367434563	0.000310253959662082	0.00842542202815445	0.148308650024892	NO
SERBP1P1	-0.185839681216177	2.89444664119463	-3.71558674910082	0.000310418779787058	0.00842542202815445	0.147833534692245	NO
RP11-299L17.3	-0.45254008582151	0.133693275189565	-3.7142269526403	0.000311916773683104	0.00845143355129946	0.143526987655684	NO
ABCA8	0.431541392867519	5.66451046838416	3.71257245670024	0.00031374866016892	0.00848638647133929	0.138288770577835	NO
FAM208A	0.210183345077557	4.83890344729424	3.71182792508676	0.000314576341713402	0.0084886966082524	0.135932140395809	NO
SULF1	0.564402675933765	3.06506743406747	3.71152102089334	0.000314918123325116	0.0084886966082524	0.134960818655468	NO
RP11-490O6.2	-0.501174988445137	0.480721642096668	-3.71019239280298	0.000316401804939521	0.00850583274385239	0.130756563930336	NO
KIAA1147	0.202046075417911	4.40542550100646	3.70997955825012	0.00031664009256535	0.00850583274385239	0.130083188438118	NO
TUSC2	-0.189753378917931	3.52779922017973	-3.70845157358036	0.0003183558114146	0.00852300248129343	0.125249767595736	NO
KCTD21	-0.26388121203534	1.78983943717671	-3.70844101866786	0.000318367693733265	0.00852300248129343	0.125216385014242	NO
PDE8A	0.337520268234253	4.07535720662827	3.70761379752819	0.000319300256427256	0.00852628091792349	0.122600319619544	NO
IL20RB	0.421215438550028	-0.620474858214163	3.70703277689428	0.000319956813804932	0.00852628091792349	0.12076312942217	NO
PCBP2	0.317486921499144	5.526864010369	3.70663374460234	0.000320408464034619	0.00852628091792349	0.119501517538309	NO
KRT31	-0.768131957735517	-0.288033908174088	-3.70640480368965	0.000320667866717127	0.00852628091792349	0.118777727826856	NO
NUDT14	-0.408000104530004	1.48141993084642	-3.70550783363688	0.000321686102176031	0.00853370343302519	0.115942320789319	NO
FHL5	0.466972272884118	2.75487217682002	3.70489497154653	0.000322383581225854	0.00853370343302519	0.114005314127214	NO
ADAMTS5	0.594513095472301	3.78154699585202	3.70458425099418	0.000322737749815267	0.00853370343302519	0.113023349036489	NO
DDX20	-0.193706009850179	3.41375090131758	-3.70424345007146	0.000323126628937101	0.00853370343302519	0.111946395431324	NO
LRRC48	0.457339668537132	-0.315863703690463	3.70199578642626	0.000325702524098943	0.00858725122881068	0.104845567741812	NO
SDC2	0.384044841901507	3.80944067711627	3.70002528995391	0.000327976774013016	0.00862063031918157	0.0986231387298604	NO
ZNF26	0.225995122519264	3.06919177827833	3.69971739644367	0.000328333486052713	0.00862063031918157	0.0976511072857607	NO
CTA-29F11.1	-0.474420777845626	1.24951995435266	-3.6994704070244	0.000328619902978826	0.00862063031918157	0.0968713980695801	NO
YWHAZ	0.208627246163915	5.67941803786451	3.69714583593453	0.000331327175747692	0.00866511060746596	0.089535063740243	NO
PITPNA-AS1	-0.296747239486087	1.65524910639267	-3.69706467111619	0.000331422083766816	0.00866511060746596	0.0892789731444816	NO
TBCAP1	-0.338916603939311	-0.230751534838193	-3.695520588913	0.000333232531015021	0.00869792444704375	0.0844079346750952	NO
RP11-395A13.2	-0.346579843898037	0.504302025727198	-3.69367714187009	0.000335406257912738	0.00873756763580534	0.078594589624954	NO
ARPP21	0.316277565370205	6.29464897463498	3.69327504739994	0.000335882174804657	0.00873756763580534	0.0773268786105463	NO
PDRG1	-0.201498951530849	1.77202093543059	-3.69281700844077	0.00033642508680101	0.00873756763580534	0.0758829191132611	NO
NTRK3	0.68577056825791	1.19934277345544	3.69210782351683	0.000337267321730303	0.00874493961195078	0.073647502999088	NO
FREM1	0.441290802575215	2.40663111863308	3.69031768702736	0.000339402199459379	0.00878574850534435	0.0680063227464993	NO
NDUFC1	-0.233142718303048	5.6802669118783	-3.68838714951177	0.000341718861425933	0.00883112060856688	0.0619251029786163	NO
HRASLS	-0.237775591909549	3.60257477240322	-3.68665135741759	0.000343814609141868	0.00885604528785364	0.0564594612876208	NO
SSSCA1	-0.209865605873194	2.44290311456198	-3.68639597230508	0.00034412397963755	0.00885604528785364	0.0556554776822704	NO
KMT2C	0.238666448077909	7.62781404574566	3.68618498162082	0.00034437977014896	0.00885604528785364	0.0549912860789652	NO
AKAP11	0.200476539786109	5.10318953508729	3.68491858865714	0.00034591884598358	0.0088578448442351	0.0510053491972355	NO
MTSS1	0.19931106494678	5.05563901535155	3.68476474140378	0.000346106263214508	0.0088578448442351	0.0505211922996871	NO
ELMO1	0.300747614332348	2.7058939356729	3.68473168497279	0.000346146545218816	0.0088578448442351	0.0504171658658921	NO
ETHE1	-0.267036310720598	1.96476644947063	-3.68394990183107	0.000347100508257694	0.0088677668186358	0.0479571583804903	NO
CWC27	-0.128753905920853	3.58212444425826	-3.68250309391137	0.000348872533300673	0.00889542508920382	0.0434056213479987	NO
STAB1	0.4160814871712	4.34655083508087	3.68213958281312	0.000349319100303962	0.00889542508920382	0.0422622659697467	NO
ATP5D	-0.253074454064667	6.15426216480878	-3.68130046073022	0.000350352015251901	0.00889567789398829	0.0396233039907425	NO
MFAP5	0.664734066554243	4.70794018848337	3.68120876972291	0.000350465057186053	0.00889567789398829	0.0393349727511128	NO
OSBPL6	0.285821697186931	5.87711975589091	3.68036791743933	0.000351503320272443	0.00890759465823096	0.0366910939260263	NO
PABPC1	0.236018508066581	5.00806226715089	3.67962370967114	0.000352424678641363	0.00891651517318642	0.0343514878872107	NO
FLNA	0.556100753764301	6.69299569101023	3.67855608717754	0.00035375043200105	0.00891731000845105	0.0309957932861975	NO
MYO9A	0.182286769338936	6.4921041457788	3.67850163545436	0.000353818175546259	0.00891731000845105	0.0308246639692582	NO
DDR2	0.427086578552037	4.66189449961369	3.6782235915761	0.000354164282309977	0.00891731000845105	0.0299508665909043	NO
AC009506.1	-0.268021691820395	1.77313410439611	-3.67717684897442	0.000355470136736408	0.00893582313230961	0.0266617749580575	NO
HMGN1	0.264842417758058	3.74445363323883	3.67629430884681	0.000356574683343441	0.00894922454461799	0.0238892134106665	NO
ALKBH1	-0.137805030234571	2.64373355572048	-3.67514971043916	0.000358012051541393	0.00897092278270361	0.0202941548938149	NO
RP11-182J1.1	-0.245225100273108	1.20620264102955	-3.67319759907306	0.000360476147549587	0.00897676359079502	0.0141648124786764	NO
IDI2-AS1	-0.444838167037526	0.795333569358123	-3.67319277510315	0.000360482256556264	0.00897676359079502	0.0141496690876153	NO
PLEKHA5	0.421469698605631	2.10115647818705	3.67280092232805	0.000360978820849821	0.00897676359079502	0.0129196182131688	NO
SLC1A5	0.391378697135996	1.12014586145928	3.67251887641013	0.000361336636308039	0.00897676359079502	0.012034321801246	NO
SUMF1	0.251866692709952	2.97855894723589	3.67225080346949	0.000361677036316794	0.00897676359079502	0.0111929337484158	NO
TGFBI	0.466093041780071	3.75607127752456	3.67167102224882	0.000362414283405616	0.00897676359079502	0.00937336627532481	NO
FBXL20	0.16307656889161	4.35603530188276	3.67138937355709	0.000362772939856791	0.00897676359079502	0.00848953008627618	NO
CHRAC1	-0.324012349794404	3.41050410501846	-3.67134405185945	0.000362830684692756	0.00897676359079502	0.00834731193317584	NO
LYST	0.37686330282854	4.93887583359742	3.67083943981174	0.000363474204183849	0.00897850080713448	0.00676394725487661	NO
AGO3	0.231538361831351	5.15442483096481	3.66995604666576	0.000364603376621324	0.00899221020671899	0.00399245978939611	NO
RP11-584P21.4	-0.429630319888217	-0.677525805508906	-3.66924506289064	0.000365514582972958	0.00900050925147719	0.00176225606818647	NO
BOLA3	-0.247918868926705	3.39470914619804	-3.66831214320109	0.000366713496258211	0.00901347750217057	-0.00116359847652081	NO
PHB2	-0.203570599667519	6.29741843955257	-3.66794037279919	0.00036719230230412	0.00901347750217057	-0.00232939472228644	NO
MPHOSPH8	0.17322384572048	4.3104762481436	3.66669603875905	0.000368799199241638	0.00901974657314845	-0.0062306978507829	NO
GUF1	-0.151143591890417	5.45535818636584	-3.66627293679187	0.000369347095850947	0.00901974657314845	-0.00755699312205138	NO
ZNF540	0.394277252693819	1.91402639426817	3.66626319322213	0.000369359722375416	0.00901974657314845	-0.00758753481752095	NO
C1orf216	-0.245467943049121	3.0201751563667	-3.66596107125038	0.00036975143988004	0.00901974657314845	-0.00853451926885285	NO
PP7080	-0.287387257967308	2.95865896135011	-3.66378514011733	0.000372584290302938	0.00906382078168786	-0.0153530433853444	NO
WISP2	0.542302223957437	3.28537302289834	3.66368458369474	0.000372715700364407	0.00906382078168786	-0.0156680713304329	NO
GGCT	-0.244533881656231	1.65119356791339	-3.66034944691464	0.000377099095749586	0.00913211664433234	-0.0261126970029482	NO
AC012066.1	0.565432887029673	0.798259791257505	3.66031283477202	0.000377147485035021	0.00913211664433234	-0.0262273135248856	NO
RPL39P3	-0.262666464761654	5.70642690003074	-3.65958791699756	0.000378106800446599	0.00913211664433234	-0.0284965268133277	NO
PTGFR	0.599244159069795	1.21403500553533	3.65951956586216	0.000378197371544838	0.00913211664433234	-0.0287104684467483	NO
SDAD1P1	-0.418015276934941	1.10638077333036	-3.65836193209299	0.000379734457704948	0.00913211664433234	-0.0323334287184762	NO
DGCR6L	-0.204119715144639	4.08817478080271	-3.65787718968338	0.000380379844962971	0.00913211664433234	-0.0338502233004396	NO
PRKY	0.262738809044072	1.77784345005792	3.65768522919451	0.000380635708477161	0.00913211664433234	-0.0344508380815602	NO
RP11-634H22.1	-0.445152877353774	-0.737913322092933	-3.6576316642601	0.000380707134067281	0.00913211664433234	-0.0346184300824381	NO
PLCXD3	0.675788185198727	-0.600657626174232	3.65751384162645	0.000380864288040845	0.00913211664433234	-0.0349870624237907	NO
NPM1P6	-0.280336517989161	0.768696898405236	-3.65632098899261	0.000382458797678827	0.00913211664433234	-0.0387186214214594	NO
HP1BP3	0.108094216333978	6.79754335857545	3.65627735998244	0.000382517237028454	0.00913211664433234	-0.038855086377481	NO
COA6	-0.204118646481429	3.22191960940556	-3.65627421065097	0.000382521455761574	0.00913211664433234	-0.0388649369612484	NO
TMEM14D	-0.280404939460818	1.45705116358532	-3.65550405641529	0.00038355445023198	0.00913603081618585	-0.0412736506670557	NO
THBS3	0.306336383002521	2.72001353697393	3.65507566307514	0.000384130188838529	0.00913603081618585	-0.0426133094461552	NO
CD302	0.316295256709407	2.20247757082487	3.65452739858001	0.00038486822130714	0.00913603081618585	-0.0443276455443202	NO
WDR27	0.333316172289343	3.24889727406772	3.65441561673153	0.000385018858226337	0.00913603081618585	-0.0446771448262204	NO
GAN	0.155081381676589	4.36783294018314	3.65325034301117	0.000386592503972201	0.0091594935018285	-0.0483200113374131	NO
UBAP1	-0.210081350448103	5.00338889920569	-3.65194464260403	0.000388363019423034	0.00918731189318496	-0.0524007924188012	NO
USB1	0.265185076956515	1.08748634124422	3.65144351320208	0.000389044580757951	0.00918731189318496	-0.0539666963533323	NO
FDFT1	-0.189504991246085	5.97550018633891	-3.65108964791126	0.000389526537071376	0.00918731189318496	-0.0550723349433859	NO
SLC25A21	-0.330904963102465	-0.29869641092082	-3.64987308660715	0.000391187778726308	0.00920575592216461	-0.0588727909814537	NO
FAM174A	-0.209920768873497	3.47108755184318	-3.64965655385797	0.000391484160919585	0.00920575592216461	-0.0595491202886667	NO
RP11-295P9.3	0.305543513076015	4.25895523285827	3.64840313830605	0.00039320396972164	0.00922747410597516	-0.0634634810594168	NO
CDC42P6	-0.174793854518299	2.99555220949188	-3.64789970691997	0.000393896736990687	0.00922747410597516	-0.0650353768526983	NO
RP11-54C4.3	-0.284699311265419	0.759647064609092	-3.64769747510532	0.00039417535131201	0.00922747410597516	-0.0656667700146798	NO
CD248	0.570317711204076	2.06657894574282	3.64677912612823	0.000395442906153226	0.00922799693044146	-0.0685336242966317	NO
ARHGEF7	0.141206986676607	5.81515618926813	3.64617077800692	0.000396284703501296	0.00922799693044146	-0.0704324209926117	NO
CITED4	-0.371389396670629	3.28569911695023	-3.64603916537346	0.00039646704447181	0.00922799693044146	-0.0708431819672519	NO
CNNM2	0.259673446366894	2.61682716398154	3.64552504268317	0.000397180089847296	0.00922799693044146	-0.0724476389672528	NO
DPY30	-0.15557264114252	2.77335541508123	-3.64523824458872	0.000397578381932476	0.00922799693044146	-0.0733425915035131	NO
RIPK1	0.184866569969037	3.24940363896298	3.64512691702	0.000397733090354893	0.00922799693044146	-0.0736899738856458	NO
CTAGE13P	-0.417820123486706	-0.928336965815965	-3.6443054938053	0.00039887635807041	0.00923131913574603	-0.0762528538848954	NO
BNIP1	-0.231137915646093	1.60573110886627	-3.64379884728475	0.000399583064827147	0.00923131913574603	-0.0778333885917446	NO
ABL2	0.236432055699499	4.25360053438082	3.64375475869241	0.000399644618736722	0.00923131913574603	-0.0779709191969946	NO
STIL	-0.335879823277065	-0.519464536865735	-3.64327901683194	0.000400309392531968	0.00923305654851717	-0.0794548719865098	NO
CPTP	-0.360679683581643	4.21015718527097	-3.64277751632614	0.000401011292462048	0.00923564389889431	-0.0810190068988792	NO
CTB-33G10.1	-0.362909043660188	1.40881568584225	-3.64155408486463	0.000402728494399601	0.00924259744007175	-0.0848340677269057	NO
RPS28P7	-0.242058568049604	5.81113674873054	-3.64134687694768	0.000403020018279667	0.00924259744007175	-0.085480110030054	NO
DYNC1LI1	-0.109638251973088	4.80354854170655	-3.64130162218921	0.000403083714422387	0.00924259744007175	-0.0856212035280137	NO
RP11-676M6.1	-0.239597342210847	4.64021125702668	-3.63990388276637	0.000405055730544474	0.00927423654394299	-0.0899783398400906	NO
FHDC1	0.398861383909939	-0.156743221283144	3.63834934002951	0.000407259692263182	0.00929341539004954	-0.0948227263905652	NO
TMEM60	-0.247838035596576	2.16188612145095	-3.63830523294389	0.000407322390508488	0.00929341539004954	-0.0949601525118231	NO
TMED1	-0.229271090671945	3.47825003793371	-3.6379482694409	0.000407830150364084	0.00929341539004954	-0.0960723089268418	NO
RP1-224A6.9	0.417119333508564	-0.238719992407857	3.6373693814843	0.000408654857776095	0.00929341539004954	-0.0978757108730237	NO
VAMP8	-0.325592298887	0.534829603172544	-3.63722525552913	0.000408860430607505	0.00929341539004954	-0.0983246693654545	NO
CORO2B	0.274745057355421	0.990713625530954	3.63649444466939	0.000409904322751804	0.00930363999799421	-0.100600960465513	NO
JHDM1D-AS1	-0.295266398045841	1.16799074701619	-3.63576286698722	0.000410951834667386	0.00931391705170179	-0.102879278794293	NO
CAMTA1	-0.252669828618433	4.30061047034214	-3.6346711585025	0.000412519710205391	0.00932262526391852	-0.106278463531189	NO
PLSCR4	0.328456578537104	2.65446002142251	3.6346663598201	0.000412526614385769	0.00932262526391852	-0.106293403112666	NO
P3H1	0.164271895697336	2.06825045394172	3.63423509883336	0.00041314754440722	0.00932320416853238	-0.107635970365667	NO
ENOPH1	-0.183278883348355	2.97200584262346	-3.63361301909834	0.000414044772728054	0.00932481060259708	-0.109572357958281	NO
SF3B5	-0.160963453781489	3.868861889198	-3.633267645481	0.000414543701831019	0.00932481060259708	-0.110647311747008	NO
MMP14	0.369511453760521	2.45292627737514	3.63274920141736	0.000415293717163893	0.00932481060259708	-0.112260785171891	NO
NCOR1	0.119326697209268	7.03213331592998	3.63253746638741	0.000415600395927001	0.00932481060259708	-0.112919683181381	NO
SURF6	-0.215864335817097	3.71444524002718	-3.63210802241094	0.000416223063954118	0.00932542117966444	-0.114255976382432	NO
RP11-622C24.2	0.484025282344972	0.373492833987324	3.62940993836751	0.000420155353045055	0.00940007569148372	-0.122648704657233	NO
CDH11	0.44800304599151	1.60460909456988	3.62885897803193	0.000420962650892961	0.00940470196238896	-0.124361930619703	NO
C1R	0.402505737757154	3.87839347893454	3.62843883155721	0.000421579258461402	0.00940506092131625	-0.125668249406333	NO
MRPS15	-0.155823652339117	5.46360956089281	-3.62562699069762	0.000425727956020845	0.00948410457929225	-0.134407747110755	NO
ECM1	0.324222464926996	1.40825839165901	3.6252046043648	0.000426354485851325	0.00948457045868979	-0.135720106200346	NO
CXorf40A	-0.210137811026249	2.63463053381945	-3.62469251046635	0.000427115248978238	0.00948801689964281	-0.137311025778579	NO
COX17P1	-0.191677290806004	2.3306027721682	-3.6235193618862	0.000428862911082369	0.00951251154658873	-0.140954971588299	NO
SPTBN1	0.243669990724788	8.22777549114285	3.62297324882964	0.000429678770416749	0.00951251154658873	-0.142650949061799	NO
CTD-2553L13.10	-0.361579991782642	-0.541605353769642	-3.62273169103431	0.000430040110783783	0.00951251154658873	-0.143401052726964	NO
JADE2	0.210514246276063	3.704517817934	3.62085982341558	0.000432849946003024	0.00953700247826455	-0.149212379233634	NO
EVA1C	0.199077483682603	1.92641947612195	3.62039586469047	0.00043354906739078	0.00953700247826455	-0.150652400246316	NO
LIN7B	-0.346053499083794	2.77992496369865	-3.62032178259833	0.000433660797602417	0.00953700247826455	-0.150882320496574	NO
DOK5	-0.297500339863295	4.02087927959674	-3.62027975015727	0.000433724202805985	0.00953700247826455	-0.151012770199447	NO
MRPL36	-0.205819683512394	3.60626252980882	-3.61996974001485	0.000434192118447265	0.00953700247826455	-0.151974864625593	NO
PROS1	0.232192831681039	2.63635722372002	3.61718480375259	0.000438417030296213	0.00961631528216946	-0.160614796318002	NO
KCNAB1	0.638565523623051	0.865387163510557	3.61558617388275	0.000440859770557625	0.0096563704429412	-0.165571979619898	NO
PAFAH1B3	-0.451047360780659	0.715688757194484	-3.61296842749639	0.000444887542831356	0.00973033520740187	-0.173685594305095	NO
PROCR	0.541959700126115	0.954923869827313	3.61258575901623	0.000445479237833289	0.00973033520740187	-0.174871272705422	NO
LINC00222	0.576396491459681	-0.395158536470483	3.61194688120572	0.000446468750120252	0.0097383664284586	-0.176850581027963	NO
EPB41L2	0.292293350938765	5.24806623238268	3.61153369327218	0.000447109813207786	0.00973878551411284	-0.178130531735082	NO
RMDN1	-0.154045601284582	5.25846089393702	-3.61021039819804	0.000449168771297542	0.00976280414991067	-0.18222898234079	NO
MYCBP2	0.208347011080844	6.65416090831568	3.60984166531989	0.000449744089157463	0.00976280414991067	-0.183370793693364	NO
MCAM	0.460145544489632	4.39998092148571	3.6096248743314	0.000450082663701903	0.00976280414991067	-0.184042061546921	NO
MRPL54	-0.205112718386983	2.89044319700503	-3.60740382664955	0.000453565300290948	0.00981517348763578	-0.190917437200786	NO
ATP5I	-0.197520299845722	5.78501494414511	-3.60728620707751	0.000453750437714597	0.00981517348763578	-0.191281441694467	NO
RPL27A	-0.1729695199759	6.36867298328196	-3.6060357072778	0.000455723189706528	0.00983830330919828	-0.195150859091204	NO
ZNF862	0.193523384850696	2.83870719095852	3.60581252574801	0.000456076125565286	0.00983830330919828	-0.195841337270151	NO
MRPL51	-0.148159060129561	4.95724861203577	-3.60505170784413	0.000457281213272861	0.00985073051040754	-0.19819489857566	NO
AKT3	0.278659278879511	4.46789927124817	3.60346605879853	0.000459802457968666	0.00989143721737264	-0.203098779816025	NO
CCNT2-AS1	-0.300901061143794	-0.503173313008151	-3.60277567994095	0.00046090428683754	0.00990153914425611	-0.205233356445296	NO
ART1	-0.36083004588859	4.30595051069581	-3.60191274628174	0.000462285017188541	0.00990281235337814	-0.207900998319491	NO
C2orf47	-0.14361659577017	2.74359000934071	-3.60190873424137	0.00046229144574008	0.00990281235337814	-0.207913399813746	NO
RP11-182L21.6	-0.319554855475667	1.21530460059164	-3.60136539624132	0.000463162824906865	0.00990281235337814	-0.209592794065354	NO
ATF1	-0.161511309467635	4.41308018373197	-3.60093363044396	0.00046385637625039	0.00990281235337814	-0.210927188570587	NO
RPS2P55	-0.484060466609184	2.08006096379356	-3.60076645944465	0.000464125168723552	0.00990281235337814	-0.211443805145261	NO
IL16	0.379674591922281	2.48746816405426	3.59983759876619	0.000465621356287361	0.00991261654525111	-0.214313961838177	NO
GSDMB	0.306084509639627	1.51759817446312	3.59915020946701	0.000466731519787616	0.00991261654525111	-0.216437600150774	NO
DNM3OS	0.441244957107235	1.21519280141403	3.59902843429846	0.000466928452511586	0.00991261654525111	-0.216813782005191	NO
PLD1	0.413473259441689	2.47093274387446	3.59891221825167	0.000467116468322286	0.00991261654525111	-0.217172781488731	NO
RP11-705C15.3	0.326867963116701	1.29324076517912	3.59802967969528	0.000468546586082351	0.00992003220493663	-0.219898704946274	NO
CTD-2017D11.2	0.36981669408586	0.128687885570633	3.59791497430459	0.000468732764935388	0.00992003220493663	-0.220252960040869	NO
ANKMY1	0.206648619157842	2.55527762740549	3.59723599861952	0.000469836245488444	0.00992907268436943	-0.222349719122799	NO
MED28	0.2320506296627	5.8337891433466	3.59687254840828	0.000470427937666951	0.00992907268436943	-0.223471968476357	NO
AFAP1	0.401754919919746	2.64396412001731	3.59608119125263	0.000471718692491016	0.0099355804315184	-0.225915183609696	NO
C15orf61	-0.183199959989572	4.32952797533747	-3.59590587432494	0.000472005098081201	0.0099355804315184	-0.22645639478891	NO
TEX261	-0.136774017098912	4.53332291366001	-3.59412655739605	0.00047492117820042	0.00998354439167352	-0.231948042011317	NO
ANXA2P2	0.32507089889235	3.60857437601609	3.59344225259855	0.00047604719317094	0.00999380039175616	-0.234059492484183	NO
ADGRD1	0.34206009048288	3.23246968441436	3.59139000735994	0.000479439277355045	0.0100081188469127	-0.240389867181516	NO
ZNF84	0.183098837838352	4.5834055833927	3.59128702112932	0.00047961009978956	0.0100081188469127	-0.240707463883023	NO
ZC3H7A	0.235782587858512	4.61115416438132	3.5911929544135	0.000479766177726533	0.0100081188469127	-0.240997547599646	NO
GAS1	0.325967505114977	3.20602593112317	3.59114987482556	0.000479837672511491	0.0100081188469127	-0.241130394777286	NO
CADM3-AS1	0.713759990561619	-0.423499540259157	3.59067928455622	0.000480619318649032	0.0100081188469127	-0.242581500635342	NO
ECM2	0.517122056401293	2.90123647562464	3.59044126348706	0.000481015127267362	0.0100081188469127	-0.243315401772593	NO
ZNF532	0.133567868014076	6.45665550004747	3.5901777557836	0.000481453677032072	0.0100081188469127	-0.244127841987984	NO
TMEM9B	-0.169528108531872	3.9225812620325	-3.58940994717069	0.000482733677293454	0.0100081188469127	-0.246494860133728	NO
RP11-112J1.1	-0.234931135501511	1.97990233487597	-3.5885261373625	0.00048421103988174	0.0100081188469127	-0.249218992138657	NO
USP46-AS1	-0.282636420660903	0.147624668606543	-3.58844419004725	0.000484348237821979	0.0100081188469127	-0.249471548140921	NO
DIP2A	0.245370995192524	4.85904167795396	3.58824077697971	0.000484688954994337	0.0100081188469127	-0.250098433477352	NO
MDN1	0.13785307998959	6.89296050604201	3.5878707511631	0.000485309329205344	0.0100081188469127	-0.251238719366445	NO
HRH1	0.550266766357389	0.467858247363868	3.58746248054456	0.000485994693612065	0.0100081188469127	-0.252496753632101	NO
FAM222A-AS1	-0.539167814974324	-0.464326150032749	-3.58699459028688	0.000486781265553375	0.0100081188469127	-0.253938358558963	NO
FEZ1	0.353162042991442	0.295790626730681	3.5868025406939	0.000487104468661121	0.0100081188469127	-0.254530034540754	NO
SWAP70	0.216006661330086	3.71729732206941	3.58639644018484	0.000487788568665868	0.0100081188469127	-0.255781086482346	NO
RPP25L	-0.22487025606424	4.08271651209038	-3.58606052757623	0.000488355118568533	0.0100081188469127	-0.256815829379071	NO
COL1A1	0.702028356586593	3.87966419227269	3.58593122795633	0.000488573360771153	0.0100081188469127	-0.257214102536254	NO
CREB3L2	0.332866653904202	3.7015942591441	3.58575489405077	0.000488871139639119	0.0100081188469127	-0.257757233952533	NO
EEF1B2P6	-0.240490450149248	3.51836889206349	-3.58516376292046	0.000489870646299252	0.0100154885009042	-0.259577840224072	NO
CAMK1D	0.452723740231255	1.75473878702783	3.58325815735717	0.000493105868395089	0.0100684889242966	-0.265445232823529	NO
NAB1	0.23434914395474	3.5196023110502	3.5813156573747	0.000496424485034436	0.0101230519012035	-0.271423674406074	NO
GLI3	0.449831143246923	1.73638415034692	3.58001104702693	0.000498665139883027	0.010155519838372	-0.275437434609988	NO
KDM8	-0.217050378507233	1.77863554368019	-3.57878575394944	0.000500778260497712	0.0101822212373675	-0.279206109589511	NO
SYTL4	0.260952415419706	1.6866072593215	3.57842741131808	0.000501397848337992	0.0101822212373675	-0.280308082317855	NO
HRSP12	-0.180356939304219	3.02212025032911	-3.57775700339289	0.000502558952786726	0.0101822212373675	-0.282369480575798	NO
RAB22A	0.141711829646106	4.19932191338146	3.57774664553083	0.000502576911850144	0.0101822212373675	-0.282401326954739	NO
AC007560.1	-0.435414465895152	-0.273058339945059	-3.57588567996709	0.000505813413819593	0.0102330924048587	-0.288121879787947	NO
STXBP1	0.305075683304757	1.95856433239256	3.57522362827939	0.00050696955980916	0.0102330924048587	-0.29015643651704	NO
FITM1	-0.253763871220971	5.845040459408	-3.57505686087886	0.000507261180096312	0.0102330924048587	-0.290668883633947	NO
TRMT10C	-0.15080967857995	3.72090530212593	-3.57449603067903	0.000508243046247616	0.0102330924048587	-0.29239207755929	NO
AC009302.2	-0.342564267848655	-0.241276550262712	-3.57443221326925	0.00050835488736224	0.0102330924048587	-0.292588147840623	NO
LSMEM2	-0.277693598622456	2.27773702816102	-3.57345096539948	0.000510077468732767	0.0102545869548445	-0.295602547622001	NO
AKAP12	0.367501328310757	4.80289808262812	3.57224649744653	0.000512199445829055	0.0102840455399088	-0.299301781322663	NO
SLC4A1AP	-0.104792962593086	4.17634399761459	-3.57075938926515	0.000514830861002566	0.0103236441922678	-0.303867708425594	NO
SYNGAP1	0.355976951929155	0.186764040510055	3.56976914163047	0.000516590160634281	0.0103456758384827	-0.306907266240194	NO
CISD3	-0.250055554804899	2.73612639216978	-3.56749549588464	0.000520651073029115	0.0104136864044814	-0.313883667301545	NO
YLPM1	0.190335093563822	5.14189324971434	3.56649150355626	0.000522453855815781	0.0104310377531836	-0.316963168062768	NO
IFT172	0.218241008101587	3.91625473397774	3.56613360894669	0.000523097919479776	0.0104310377531836	-0.318060755423854	NO
IL17RD	0.460682383261151	1.60128097528835	3.56590110065934	0.000523516740565883	0.0104310377531836	-0.318773762380451	NO
RCN1P2	-0.238433426288425	1.10718323062838	-3.56340833070527	0.000528026937061627	0.0105075347666101	-0.326415733960868	NO
COX7B	-0.185633037107448	7.09242215378964	-3.56284551570642	0.000529050305917886	0.0105145391382995	-0.328140541635598	NO
RP11-972P1.7	0.278853045500389	2.12542972724045	3.56175449204857	0.000531039451514191	0.010540695627584	-0.331483484268277	NO
CYP20A1	0.1203267937493	4.45940319514127	3.56054222826002	0.000533257917152783	0.0105713319500376	-0.33519695555286	NO
EIF1AXP1	-0.189707157511644	3.08560500647472	-3.55895213019238	0.000536181086094576	0.0106158432229168	-0.340066302593014	NO
LINC01003	-0.343533751180689	1.86003061109832	-3.5578031596953	0.000538302706666771	0.0106443922842276	-0.34358370921055	NO
DNHD1	0.309105749197117	3.49914729740096	3.55685093232463	0.000540067032675841	0.0106613025600804	-0.346498129556584	NO
BTBD10	-0.119583851795062	3.70471622738771	-3.55660726023277	0.000540519394208789	0.0106613025600804	-0.34724382098654	NO
ZNF506	0.235169027246639	3.68934848281482	3.55559424643731	0.000542403823833185	0.0106850141950333	-0.350343434725431	NO
WASF2	0.212604911158335	4.32669099379112	3.55415227739648	0.000545096897652734	0.0107098575381915	-0.35475434947289	NO
FMNL2	0.40161555745841	4.77208516128587	3.55330486881511	0.000546685428091159	0.0107098575381915	-0.35734586672017	NO
SPTY2D1	-0.120244888260901	4.02891476593472	-3.55329982341448	0.000546694899134344	0.0107098575381915	-0.357361294924398	NO
S100A10	0.329959228607509	2.79372421199792	3.55307959137461	0.000547108461601208	0.0107098575381915	-0.358034719945749	NO
INVS	0.318513568487376	3.65788975870928	3.55290364367965	0.000547439076814945	0.0107098575381915	-0.358572708488833	NO
TUBG1	-0.24555926524075	2.99748663146836	-3.55229287111688	0.000548588214611263	0.0107098575381915	-0.360440079578667	NO
RPSAP15	-0.317756671894041	1.08111665748355	-3.55184948271005	0.000549423852598876	0.0107098575381915	-0.361795531353233	NO
RP11-756P10.3	-0.305714373618308	1.21700517010198	-3.55183123201876	0.000549458274727288	0.0107098575381915	-0.361851321378063	NO
RBM28	0.208598479113969	4.94131243458934	3.5516396977263	0.000549819645023051	0.0107098575381915	-0.362436803382503	NO
ARHGEF10	0.301762993203925	3.09456672354973	3.55091551407099	0.000551187999200553	0.0107231742304098	-0.364650260357909	NO
SLC25A26	-0.139300807025708	3.60466668675761	-3.54948394334234	0.000553902426726302	0.0107626127853109	-0.369024776713043	NO
ZNF605	0.193659755912458	4.06665310633062	3.5489276254578	0.000554960669216514	0.0107698129375463	-0.370724363213558	NO
NOA1	-0.207980201637406	3.75109060518648	-3.54773066833091	0.00055724402118949	0.0107984126473395	-0.374380422868566	NO
ATP5G2	-0.204571514619151	6.74832971625858	-3.5474329087619	0.000557813411129408	0.0107984126473395	-0.375289765244455	NO
RP11-79P5.10	-0.226900793170424	3.26919892703562	-3.5462123410808	0.00056015317812515	0.010830319657553	-0.379016679623406	NO
WHSC1L1	0.186466915092153	5.32331130091827	3.5450683155759	0.000562354618275807	0.0108591425368138	-0.382508948932758	NO
CYP11A1	-0.57310363163785	-0.51158814999368	-3.54390352495743	0.000564604397556834	0.0108591425368138	-0.386063682266235	NO
RP11-609N14.4	0.430599513609981	-0.432901090748456	3.54361566113616	0.000565161709696435	0.0108591425368138	-0.386942047655333	NO
SRPX2	0.45227152437879	1.43613815347142	3.5434173713421	0.000565545905799779	0.0108591425368138	-0.38754706066359	NO
RCN1	-0.198049111494461	3.44498577036103	-3.54341086488173	0.000565558516555043	0.0108591425368138	-0.387566912428438	NO
EBF2	0.375294865972217	3.21993415108036	3.54328209735995	0.000565808147016221	0.0108591425368138	-0.387959787120806	NO
RPL4P6	0.38725031117783	-0.270765599596237	3.54292671544236	0.000566497634415229	0.0108591425368138	-0.389044011976093	NO
KCNIP2	0.38464734041276	1.79562335410834	3.54173142449463	0.000568822473542735	0.0108804512649001	-0.392690055006706	NO
GPX3	0.301322843165154	4.92879335820802	3.54164097652919	0.000568998760357141	0.0108804512649001	-0.392965912023259	NO
AC007238.1	-0.194907171253082	3.3719270208885	-3.53924258418219	0.000573692164122393	0.0109568207101473	-0.400278710403397	NO
ICAM3	-0.349662948703115	1.70541173598	-3.53725274725115	0.000577613748093931	0.0110182812532266	-0.406342803361283	NO
FAM13A-AS1	0.427526375197445	2.44032929609789	3.53660663557131	0.000578892535550466	0.0110188652806612	-0.408311263893598	NO
TCEB1	-0.134832195882965	4.33255059728745	-3.53652639346865	0.000579051537320999	0.0110188652806612	-0.408555711502468	NO
KTI12	-0.2446788721068	0.510656280184035	-3.53453191375448	0.000583016905368206	0.0110314244229802	-0.414630222475505	NO
SMARCB1	-0.174481295660948	3.20984732711969	-3.53421577590434	0.000583647787286467	0.0110314244229802	-0.415592820084	NO
UQCRB	-0.173491298491248	7.38043300338107	-3.53408308975507	0.000583912766296158	0.0110314244229802	-0.41599681122	NO
PRKAR2B	0.577649468156961	1.87969315085608	3.53403257826643	0.000584013669356037	0.0110314244229802	-0.416150600979692	NO
LL0XNC01-131B10.2	-0.501455138613865	-0.6274113615632	-3.53391790521157	0.000584242804246734	0.0110314244229802	-0.416499733675059	NO
ZNF841	0.198717939046345	2.4533849329024	3.53389130474271	0.00058429596829686	0.0110314244229802	-0.416580719963008	NO
NEGR1	0.403111925672174	3.22577518022476	3.53371809976582	0.000584642249605616	0.0110314244229802	-0.417108038157839	NO
NFAT5	0.397048707053114	5.82043426867779	3.53181084712776	0.000588468154398675	0.0110898424544937	-0.422913254657558	NO
MLST8	-0.214934789380211	3.45279983943547	-3.5312621651243	0.000589573161651994	0.0110898424544937	-0.424582846157739	NO
RP11-85K15.3	0.449440245196002	-0.289703732985672	3.53067889452362	0.000590749972512442	0.0110898424544937	-0.426357460343575	NO
SVEP1	0.532874623228934	4.63403224620285	3.53062192008411	0.000590865043169615	0.0110898424544937	-0.426530793818415	NO
TMEM11	-0.187738448545926	4.40087677175686	-3.53039871068325	0.000591316060333075	0.0110898424544937	-0.427209842774574	NO
TECRP1	-0.367742143093313	3.68948078139084	-3.52994388183668	0.000592236092518043	0.0110898424544937	-0.428593419539444	NO
GSK3A	-0.203406802849972	3.07862190598388	-3.52890349603596	0.000594345670661438	0.0110898424544937	-0.431757708420411	NO
BCCIP	-0.111305412796662	4.49952972893615	-3.5286300112024	0.000594901387156174	0.0110898424544937	-0.432589377028084	NO
C1DP1	-0.288137561383133	1.20862686547375	-3.52857745290177	0.000595008240810504	0.0110898424544937	-0.432749201151532	NO
USMG5	-0.207855176737406	5.63618357958801	-3.52810323472151	0.000595973168381127	0.0110898424544937	-0.43419116140568	NO
MPLKIP	0.295428509345885	3.08779463272289	3.52806435879711	0.000596052337539476	0.0110898424544937	-0.434309364967601	NO
RP11-641D5.1	-0.165639428315704	4.77469507077524	-3.52774359620988	0.000596705935243447	0.0110898424544937	-0.435284614697522	NO
DNAJC30	-0.182302199258453	1.87127824862335	-3.52762693223896	0.000596943821540016	0.0110898424544937	-0.4356393033961	NO
NBPF14	0.334807590606033	1.83834897962439	3.52642656040801	0.000599396663551989	0.0111222169998669	-0.439288199858283	NO
CD44	0.560479107600559	3.8881960193462	3.52588437036529	0.000600507687168096	0.011129646022177	-0.440936026247614	NO
TMEM185B	-0.156056405599485	2.77437175105649	-3.52514469220168	0.00060202652202024	0.0111404699491939	-0.443183732510691	NO
WSB1	0.256747206173795	6.12230196918504	3.52490746611048	0.0006025144018241	0.0111404699491939	-0.443904526352585	NO
ABCC5	0.325801852347708	6.78269735720964	3.52370234889002	0.00060499860878695	0.0111479844403876	-0.447565586018154	NO
C5orf56	0.290191279135571	3.70803510070946	3.52367217355312	0.000605060935381442	0.0111479844403876	-0.447657243671422	NO
CCDC23	-0.266949164503128	1.84241911809232	-3.52339134253255	0.000605641276881588	0.0111479844403876	-0.448510238399012	NO
PDCL3P5	-0.294812323996837	-0.164295758462978	-3.52307954913343	0.000606286217084357	0.0111479844403876	-0.44945721436488	NO
PAXIP1-AS1	-0.225641401273665	1.94718604547924	-3.52298594328845	0.000606479965724425	0.0111479844403876	-0.449741500063078	NO
COPS4	-0.12509388308082	5.41685636935313	-3.52230522582254	0.000607890694440418	0.0111538831657226	-0.451808691698377	NO
KBTBD4	-0.178200375943628	3.7753649561292	-3.52214399352598	0.000608225287243926	0.0111538831657226	-0.452298272460485	NO
CPXM2	0.532802144290509	1.27033405749709	3.52082587588883	0.000610967190116509	0.0111910610110113	-0.456300054824617	NO
ZFP36L2	0.237542212329515	4.25288451708916	3.51937721133982	0.00061399408531777	0.0112333660866374	-0.460696792173381	NO
NOP10	-0.218101899337616	3.78444548491184	-3.51702144889056	0.000618946496020365	0.0113107597131563	-0.467843503151712	NO
ADCY3	0.265311350664676	2.37300925185403	3.51623254219426	0.000620613373381208	0.0113236505350239	-0.470235964288345	NO
STOML2	-0.124149875237404	4.9499544267677	-3.5160035496959	0.000621098002016826	0.0113236505350239	-0.470930333021433	NO
BLOC1S4	-0.213594454676045	1.73921921113466	-3.51514710076057	0.000622913711375201	0.0113291472606925	-0.473527002501519	NO
RP11-114F3.2	-0.332994149296262	0.386957180271402	-3.51514668030002	0.000622914603996919	0.0113291472606925	-0.473528277172384	NO
C2CD3	0.220419129388602	3.5076448134693	3.51480726790251	0.000623635556830373	0.0113291472606925	-0.474557202083767	NO
MAPKAPK5-AS1	-0.172662835778516	2.54470826808381	-3.51449803446736	0.000624293090222695	0.0113291472606925	-0.475494570509642	NO
TCF7L2	0.335096513800299	2.56801414524644	3.51401985610132	0.00062531114286073	0.0113344882040994	-0.476943925668528	NO
C22orf46	-0.285314803989783	1.84117494871316	-3.51310176553474	0.000627270164270553	0.0113568532284869	-0.479726208573452	NO
EPS8	0.285460575687425	4.3235887706134	3.50928122842858	0.000635484685385588	0.0114691195393833	-0.491298127940682	NO
RPL24P4	-0.235463170398432	4.23645662604316	-3.5092019472542	0.000635656215884832	0.0114691195393833	-0.491538153601398	NO
DNAH10OS	-0.453497159575982	-0.0414333165577061	-3.50919652463845	0.000635667949695723	0.0114691195393833	-0.491554570542059	NO
PLA2G4A	0.514777405213346	-0.449617296335177	3.50849234834427	0.000637193427145397	0.0114834134206261	-0.493686287752607	NO
TTC39C	0.448017327833828	-0.10319064813922	3.50812247998166	0.000637996064249823	0.0114846624853063	-0.494805834103568	NO
SDHAP1	0.288305033300995	3.76390540002043	3.50770198798137	0.00063890971446085	0.0114879047510578	-0.49607849706365	NO
MAMDC2	0.433050217995643	3.08918991309573	3.50696840343953	0.000640506607072516	0.0114963424416539	-0.498298474429143	NO
TMIE	-0.408467091299963	-0.511153652722458	-3.50680169897117	0.000640870019048548	0.0114963424416539	-0.498802904437279	NO
ZNF689	-0.217937617131859	2.57511451466482	-3.50619469438315	0.000642194916989618	0.0114963424416539	-0.500639473327688	NO
ICT1	-0.163192423863544	3.66804661608421	-3.50552147387433	0.000643667360234811	0.0114963424416539	-0.502676088599999	NO
OLA1P1	-0.233714318235049	2.08620045581816	-3.5054766401915	0.000643765531664677	0.0114963424416539	-0.502811707556779	NO
PTEN	0.260519046518716	5.90537132931992	3.5054684662335	0.000643783431538884	0.0114963424416539	-0.502836433094913	NO
NDRG1	0.271681730397932	4.18591677644793	3.50336591962424	0.000648403327082415	0.0115598167943164	-0.509194924401224	NO
BATF2	-0.423774044615109	0.543199900423406	-3.5031796187271	0.000648814185697215	0.0115598167943164	-0.509758185292411	NO
HNRNPH1	0.178847237286821	6.99401580965391	3.50234700660495	0.000650653384681292	0.0115680816743819	-0.512275205505238	NO
TTLL7	0.333958350795124	4.31609732365064	3.502300899314	0.000650755376740338	0.0115680816743819	-0.512414575687007	NO
PMS2P1	-0.246817470839513	1.17544236765157	-3.50179881284034	0.000651866996837499	0.011574704124118	-0.513932155382047	NO
HIVEP1	0.283279430898137	3.85563650988502	3.50126174535548	0.000653058044184192	0.0115827203057402	-0.515555273535502	NO
PSMC1P1	-0.152399442512983	5.117587658691	-3.50037570418393	0.000655027486121512	0.0116045084390826	-0.518232618563535	NO
ZCCHC10	-0.141835690561538	3.28004688530544	-3.49906484813447	0.00065795144266557	0.0116404733007405	-0.522192626442562	NO
POGZ	0.20021531420339	5.41516753128185	3.49879981364589	0.000658544112410196	0.0116404733007405	-0.522993133086183	NO
SMARCD2	0.16009308281051	4.00558863362407	3.49801664959504	0.000660298361472422	0.0116465705631865	-0.525358306912842	NO
LMO1	-0.483963972847594	2.38922940641382	-3.4978651275711	0.000660638270972702	0.0116465705631865	-0.525815857905425	NO
CEBPA	0.483900874563384	2.4685211064926	3.49761059260568	0.000661209640374059	0.0116465705631865	-0.526584441215388	NO
RP11-471B22.3	-0.50756282927619	-0.33973224282347	-3.49730108631647	0.00066190503396341	0.0116465705631865	-0.527518953169829	NO
NAT14	-0.357764452182037	-0.759249926831047	-3.49698879074415	0.000662607392363143	0.0116465705631865	-0.528461819679654	NO
SLC29A1	-0.158055316998959	5.47468640976698	-3.49623686407136	0.000664301368923042	0.0116519138405385	-0.530731720112347	NO
LAMA4	0.41342821707293	4.83224466553067	3.49600352899529	0.000664827865820947	0.0116519138405385	-0.531436027440847	NO
SH3PXD2B	0.406447249196903	2.34276029620382	3.49561647151252	0.000665702088177741	0.0116519138405385	-0.532604252988611	NO
MAPK14	0.0994744325178241	5.43490589461505	3.49542939815774	0.000666125006842879	0.0116519138405385	-0.533168844733366	NO
COPS3	-0.13655335882534	5.72571545717276	-3.49506734786003	0.000666944216302766	0.0116519138405385	-0.534261452038765	NO
RP11-73M18.6	0.260634644258342	1.24398566002557	3.49487693779244	0.000667375436751359	0.0116519138405385	-0.534836041333831	NO
SLC6A10P	-0.751517121499711	0.212075273469334	-3.49429297237055	0.000668699577033553	0.0116564995010152	-0.536598082735884	NO
MALAT1	0.540790304570109	12.7540415512137	3.49410484258555	0.000669126687402635	0.0116564995010152	-0.537165690068068	NO
MPZL1	0.236639554145319	3.79128758354902	3.49317978048305	0.000671230591427718	0.0116801581026106	-0.539956342507432	NO
ANXA4	0.293872331065434	3.2195119541561	3.49261370127947	0.000672521116804863	0.0116853293389526	-0.541663751629868	NO
CTD-2006M22.2	-0.470922013253467	-0.615624213165111	-3.49239512037266	0.000673020053874925	0.0116853293389526	-0.542322976263022	NO
RPL26P19	-0.270213159774828	4.81719546588714	-3.49173875157133	0.000674520389281347	0.0116883115236137	-0.544302339147221	NO
ANXA2	0.330336101536015	4.77604834634836	3.4916670490023	0.000674684478471792	0.0116883115236137	-0.544518549173626	NO
ATP6V1F	-0.177663539880312	3.6856504099415	-3.49128723512274	0.000675554298103907	0.0116904484669672	-0.545663770379136	NO
KANK2	0.283390784568859	4.56534754913136	3.4902205837033	0.000678002707119296	0.0117125362322238	-0.548879420333469	NO
CWC25	-0.138265612716579	2.96051590259839	-3.49007982109767	0.00067832643909246	0.0117125362322238	-0.549303720481264	NO
KMT2A	0.253590734508284	6.11829546710705	3.48912511718714	0.000680525951800419	0.0117296592889981	-0.552181117598166	NO
UPF3AP1	-0.333327093931046	-0.374471429856399	-3.48899941249425	0.000680816058597743	0.0117296592889981	-0.552559933806823	NO
HS3ST5	-0.416285032208865	2.07273554526372	-3.4885441440199	0.000681867721699254	0.0117348685599253	-0.553931812069436	NO
GPATCH8	0.228052693769945	6.08927551558557	3.4880060844704	0.000683112602377056	0.0117376056236907	-0.555552982365929	NO
FAM101B	-0.323642554638564	2.98080371370533	-3.48776406360812	0.000683673250838431	0.0117376056236907	-0.556282124271342	NO
TMEM147	-0.197993434355306	4.02243618567725	-3.48719394109294	0.000684995668738541	0.0117376056236907	-0.557999584925045	NO
PFDN6	-0.185353646986167	2.76784588291418	-3.48718144460605	0.000685024681696781	0.0117376056236907	-0.55803722733112	NO
ALDH9A1	-0.173614113917266	5.39451892132688	-3.48662172074291	0.000686325373265526	0.0117470400772802	-0.559723138202167	NO
ASCC2	-0.131297176843033	4.26187577650345	-3.48585252004201	0.000688116641633644	0.0117648414024285	-0.562039646770762	NO
ZNF793	0.297696052602832	1.92629470984283	3.4847499397647	0.000690691939669706	0.0117684313733715	-0.565359437402135	NO
AGPAT4	0.329776988818117	1.0093734175637	3.48437761797204	0.00069156361890803	0.0117684313733715	-0.566480281023726	NO
ZNF511	-0.209415479772861	2.45598672509081	-3.48418565210668	0.000692013453529649	0.0117684313733715	-0.567058140574859	NO
RP11-392A14.9	0.459250838597279	0.273913843164536	3.48400642576057	0.00069243368412468	0.0117684313733715	-0.567597628252374	NO
FAM206A	-0.177550703883185	2.24021697313017	-3.48314773497867	0.000694450383474562	0.0117684313733715	-0.570182056291961	NO
NBL1	0.29425895898646	0.62133101185428	3.48292555926066	0.000694973079127978	0.0117684313733715	-0.570850661933643	NO
TIMM8B	-0.178914042361538	4.31089968513969	-3.48273898788187	0.000695412297178145	0.0117684313733715	-0.571412094972271	NO
RP11-680G24.5	-2.0690155956569	0.232756466964989	-3.48246299585289	0.000696062504410286	0.0117684313733715	-0.572242569437035	DOWN
PTPRS	0.292280562178652	4.79227292002155	3.4824471076033	0.000696099952810331	0.0117684313733715	-0.57229037640021	NO
NEAT1	0.565500514539416	11.8052089675221	3.48188275173858	0.000697431362758652	0.0117684313733715	-0.573988381684694	NO
EVC2	0.327755507756165	0.867170940504776	3.48162999665232	0.000698028430972309	0.0117684313733715	-0.574748786577127	NO
CEP192	0.213591365751351	5.21291780872002	3.4811246424966	0.000699223641436898	0.0117684313733715	-0.576268993820467	NO
MRPS12	-0.275800946860616	2.88403204243615	-3.48083311484875	0.000699914007610351	0.0117684313733715	-0.577145887036548	NO
CLMP	0.470278239734172	1.91065811824512	3.48074180835123	0.000700130362258959	0.0117684313733715	-0.577420517954879	NO
COX7C	-0.179760134679879	7.1363770719865	-3.48001416331417	0.000701856798855883	0.0117684313733715	-0.579608915425885	NO
RP11-252E2.1	-0.313568159606342	0.430195909484415	-3.48000984283322	0.000701867061736634	0.0117684313733715	-0.579621908202619	NO
TBL1X	0.229498995434856	2.48461776506747	3.47963326557783	0.000702762127003513	0.0117684313733715	-0.580754321187475	NO
RAP1B	0.25169379483505	4.0653922427337	3.47953392271894	0.000702998428434522	0.0117684313733715	-0.581053040642512	NO
CTD-3064M3.4	-0.525263109891225	1.07087640939967	-3.47929835643325	0.000703559055964413	0.0117684313733715	-0.58176135030799	NO
CTD-2012J19.1	-0.287826592674782	-0.197157930438559	-3.47911704295701	0.000703990852958697	0.0117684313733715	-0.582306504278563	NO
LINC00883	0.375389671403906	0.593723765809573	3.47906827756596	0.00070410703000122	0.0117684313733715	-0.582453122939627	NO
TMEM222	-0.182558375369545	3.15129416935209	-3.47807168413493	0.000706485236260799	0.0117955919883586	-0.585449131439212	NO
SETD5	0.248638757989046	5.63352915798097	3.47698014701441	0.00070909868168253	0.0117983800084378	-0.588729771572612	NO
PTGES3L	-0.280366297405586	3.06883040614425	-3.47690970161998	0.000709267659766655	0.0117983800084378	-0.588941468364184	NO
AP003068.23	-0.516388186601728	2.71775517888333	-3.47666230014027	0.000709861404439073	0.0117983800084378	-0.589684911888218	NO
HEMK1	0.155864933881545	2.97924008641604	3.4766416466326	0.000709910992425637	0.0117983800084378	-0.589746973926113	NO
GSTZ1	-0.169741840710667	3.51970288304535	-3.47625381930385	0.000710842750890811	0.0117983800084378	-0.590912307020096	NO
CTD-2373N4.3	0.581553359818376	-0.522864723233625	3.47591370826814	0.000711660817420202	0.0117983800084378	-0.591934177342068	NO
RFT1	0.160764399391809	2.00750389941055	3.47562232079473	0.000712362393980956	0.0117983800084378	-0.592809592731041	NO
CFLAR	0.209042175322165	7.81127722912299	3.47548622472667	0.000712690296752572	0.0117983800084378	-0.593218445904786	NO
TMEM167B	-0.150754911117035	3.76688895524221	-3.47517840429736	0.000713432467147094	0.0117983800084378	-0.59414313748233	NO
KDM5A	0.200583302608522	5.80347179036132	3.47404054124248	0.000716182228326418	0.0118149232002391	-0.597560701936541	NO
SBNO1	0.102228164553531	5.82792041459936	3.47397707470299	0.000716335894846402	0.0118149232002391	-0.597751296747364	NO
RBL2	0.0986900554850907	5.84795977550266	3.47380655099538	0.00071674892408371	0.0118149232002391	-0.598263378429547	NO
ACTN1	0.425131691864153	3.18374194480121	3.47351711770617	0.000717450479753997	0.0118149232002391	-0.599132498538901	NO
CLMN	0.309581678556699	3.8743525709126	3.47200811141227	0.000721118627508847	0.0118628559090505	-0.60366284908463	NO
AGO2	0.210237200747369	6.29939785521564	3.47144658444145	0.000722488106394332	0.0118729131524047	-0.605348264941875	NO
GABBR1	0.403044561820058	1.74247368471933	3.46865386080737	0.000729335552723024	0.0119728764058651	-0.61372732578108	NO
DNAJC25	-0.192931595838371	1.71647385715829	-3.46831775995374	0.00073016373760482	0.0119739207273603	-0.614735369099284	NO
GUSBP5	-0.424445873568714	-0.0816878297822824	-3.46617739425512	0.000735458593658001	0.012045465888134	-0.621152968139276	NO
RP11-249L21.4	-0.362528961563122	1.48810962218292	-3.46593326926726	0.000736064801413973	0.012045465888134	-0.621884741233607	NO
RP1-267D11.6	-0.284703418708807	0.18011551166529	-3.46544708336134	0.000737273491680306	0.0120526515169157	-0.623341976525458	NO
INTS12	-0.151569312144928	2.82536066069606	-3.4649086404133	0.000738614274782144	0.0120619793090335	-0.624955648465629	NO
CBLB	0.346821521235101	3.82202042710381	3.46447397699413	0.000739698307742109	0.0120662554877261	-0.626258153697863	NO
STEAP2	0.522670156921133	0.840608740699296	3.46418611127532	0.000740417056618657	0.0120662554877261	-0.627120694839221	NO
ERLIN1	0.228534221238835	2.48354053957196	3.46291756517691	0.000743592219652095	0.0121043060563765	-0.630920991043492	NO
GPAM	0.361484784646433	5.41587226145935	3.46263639082063	0.000744297728899211	0.0121043060563765	-0.631763178061441	NO
ZKSCAN1	0.112489466584638	5.43860075835661	3.46202770275009	0.000745827176877597	0.0121138625449471	-0.633586161048143	NO
NLRX1	-0.221218861388717	4.25101698680846	-3.46169829949155	0.00074665609909992	0.0121138625449471	-0.634572595565262	NO
CDC42BPB	0.147610354595936	5.27116391242664	3.46148001484424	0.000747205875641334	0.0121138625449471	-0.635226231395007	NO
CCND2	0.484645097207368	2.96890723880914	3.46023946553531	0.00075033758690451	0.0121439760042483	-0.638940325156785	NO
TMEM101	-0.177519029073057	3.36916751504675	-3.4597434544372	0.000751593195468685	0.0121439760042483	-0.640425037493847	NO
SFXN3	0.269849899685691	2.06651791198212	3.45940405239101	0.000752453500182322	0.0121439760042483	-0.641440872272591	NO
PLTP	0.475598156411494	2.19017826048413	3.45936662034136	0.00075254843833604	0.0121439760042483	-0.641552901965555	NO
SYNE1	0.221828699960003	7.89366659371215	3.45921209780545	0.000752940469965208	0.0121439760042483	-0.642015359269087	NO
POLR2K	-0.155575191586479	3.29743001437963	-3.45828645151845	0.000755292905882212	0.0121485715021727	-0.644785298015465	NO
C11orf1	-0.272432647407672	0.829228441641662	-3.45800195960215	0.000756017300444598	0.0121485715021727	-0.645636502145395	NO
TMEM258	-0.180162638044657	3.1309322573861	-3.45783081970114	0.000756453384279617	0.0121485715021727	-0.646148528104327	NO
ZNF408	-0.273190507930611	1.70471801623531	-3.45781356577671	0.000756497362353686	0.0121485715021727	-0.646200148228824	NO
SETD2	0.139892355517129	6.30041162072917	3.45757565866614	0.000757104002689519	0.0121485715021727	-0.646911895231798	NO
PALM	0.350171233534843	2.30707081049698	3.45530729320078	0.000762911133881311	0.0122292234060545	-0.653696181979467	NO
FTX	0.363749534002158	4.73522151513707	3.45476556995164	0.000764304154461352	0.0122371649091011	-0.655315850402467	NO
API5P1	-0.20537772556659	1.36715812441823	-3.454507227014	0.000764969315242318	0.0122371649091011	-0.656088183486178	NO
ESF1	-0.130521660673411	4.02617072745583	-3.45380962213972	0.000766768172630597	0.0122420838208216	-0.658173485856859	NO
LIFR-AS1	-0.264702087606419	0.839532931951235	-3.45378172521605	0.000766840190806846	0.0122420838208216	-0.658256869145493	NO
TMEM67	0.298037733524466	0.594899766415829	3.45344227604482	0.000767717016058333	0.0122436010066085	-0.659271431654485	NO
CPM	0.448158648100297	1.81643958353257	3.45277965516477	0.000769431336954954	0.0122553015315279	-0.661251673789621	NO
ARHGAP20	0.598834842851445	1.06872606795957	3.4522495833994	0.000770805319432801	0.0122553015315279	-0.662835572055393	NO
TCEB2	-0.130024573512154	5.65299186911293	-3.45198149804306	0.000771501093055978	0.0122553015315279	-0.663636558492391	NO
SMIM10L1	-0.231377749420301	4.52771168882724	-3.45179022276835	0.000771997878979233	0.0122553015315279	-0.664208020771454	NO
TSG101	-0.141035690460046	4.60913601086416	-3.45156114024308	0.000772593254789532	0.0122553015315279	-0.664892403971403	NO
UQCRBP1	-0.431918485219884	2.00149763899023	-3.45126042637445	0.000773375452648287	0.0122553015315279	-0.665790729862669	NO
NRG4	-0.255297988085244	2.63548079068845	-3.45092854111752	0.000774239595720066	0.0122553015315279	-0.666782101005985	NO
CERS5	0.234917831319756	2.07999521659164	3.45071601844161	0.000774793426229777	0.0122553015315279	-0.667416884930945	NO
LINC01140	0.327248048547611	-0.485749597608985	3.45044757895306	0.000775493507294821	0.0122553015315279	-0.668218641637057	NO
STX16	0.349972208715996	3.63819748320368	3.4494144011409	0.000778193552393913	0.0122842365843323	-0.671303996331368	NO
MIR143HG	0.563969201759021	4.37522389300057	3.44889646400911	0.000779550421232559	0.0122842365843323	-0.672850418964214	NO
FBXW2	0.0908521661820831	5.2101767894094	3.44864345050317	0.000780214063073874	0.0122842365843323	-0.673605781846771	NO
ERH	-0.131913957815377	3.85855936436836	-3.44849494020977	0.000780603845483801	0.0122842365843323	-0.674049133228277	NO
SNAPIN	-0.163061853492291	4.32053992517976	-3.44825027941743	0.000781246385160271	0.0122842365843323	-0.674779491387351	NO
GFRA1	0.403807672466049	3.82782126472562	3.44772292843994	0.000782633030071494	0.0122936969748743	-0.676353590164999	NO
MYL9	0.503032311946767	3.61282998316949	3.4471372791909	0.000784175678533945	0.0123055864744691	-0.678101476451983	NO
MIEN1	-0.241469478105693	2.29429405447242	-3.4468042970657	0.000785054054918291	0.012307038592668	-0.679095163765641	NO
SIRT3	-0.222212438636246	3.56984817271847	-3.44607989269309	0.000786968162678247	0.012324708395704	-0.681256667813487	NO
TRRAP	0.268676179910873	5.40856862190473	3.44463563841848	0.000790797441364548	0.0123723064227874	-0.685564990281746	NO
GARNL3	0.322461807489946	2.40955310167218	3.44392392771204	0.000792690897252579	0.0123774789848646	-0.687687541549455	NO
ANTXR2	0.277601525803719	3.85293124541583	3.44391723231974	0.00079270873008232	0.0123774789848646	-0.687707507689071	NO
KIF17	-0.32388237875675	-0.24898424849508	-3.44328949465936	0.000794382352536785	0.0123912569950982	-0.689579326979921	NO
ZNF621	0.160894831539747	3.67651676958769	3.44090807484697	0.000800761740028523	0.0124637914933785	-0.696677854058416	NO
ADNP	0.242135279520371	5.29586235901548	3.44081954735872	0.000800999814516833	0.0124637914933785	-0.696941659896869	NO
PCGF1	-0.205055213329786	2.26166622186972	-3.44062769752325	0.000801515979172253	0.0124637914933785	-0.697513340401006	NO
LYVE1	0.710674695183176	3.05391243461067	3.44036776676046	0.000802215811590927	0.0124637914933785	-0.698287849585767	NO
HIST2H2BF	-0.2755002740777	1.31759957275154	-3.43964311682779	0.000804169877635019	0.0124817685368107	-0.70044682096322	NO
HSF2	-0.212571050781232	5.46054761426932	-3.43886917867176	0.000806261791384642	0.0125018474404702	-0.70275223198523	NO
SDHAF3	-0.210289203794199	2.24549379120978	-3.43779876083391	0.000809163501767597	0.0125296043534482	-0.705940106617436	NO
COIL	-0.145420308450026	3.21442917405839	-3.43761892113302	0.000809651976610024	0.0125296043534482	-0.706475619082607	NO
RP5-827C21.4	-0.379063374022305	0.797923002944089	-3.43692412244049	0.000811541770814747	0.0125464517993384	-0.708544322843095	NO
EEF1DP3	0.41167240660438	0.424893033685579	3.43651394186873	0.000812659372329802	0.0125513396746125	-0.70976544162954	NO
C19orf53	-0.183092493094111	4.27566975558938	-3.43598289995018	0.000814108427651162	0.0125613321038866	-0.711346192779431	NO
RP4-665J23.1	-0.247799233910312	1.17588632570993	-3.43517426912512	0.00081631960394734	0.0125830524777749	-0.713752862431724	NO
MTND6P4	-0.615154970265338	-0.609371983552248	-3.43464545167039	0.000817768689351173	0.0125929945368031	-0.715326495786791	NO
FUNDC2	-0.115607004575065	6.53533095159602	-3.43423269354207	0.000818901423589407	0.0125980502896205	-0.716554628294197	NO
EMILIN2	0.600139758381132	1.52797167133306	3.43352165935605	0.000820856175817696	0.0126157297050843	-0.718669979874783	NO
SMG1	0.291152352423524	8.00191371765028	3.43277708483581	0.000822907834166708	0.0126233497495304	-0.720884735080438	NO
RP11-829H16.2	-0.312418735437854	0.889812351838049	-3.43275670542583	0.00082296405684634	0.0126233497495304	-0.720945348669201	NO
COL8A1	0.447658253093109	2.60264519583521	3.43153544589497	0.000826339860725642	0.0126627285311392	-0.724577155707665	NO
ATG4A	-0.165522072377049	3.63952436717588	-3.43096070489694	0.000827933056511813	0.0126747405650357	-0.726285970389459	NO
TTLL3	0.233937313837828	1.93754346354126	3.42967975988021	0.000831494254578924	0.012713429659171	-0.730093630467411	NO
RP11-206L10.9	0.391831703096417	0.0413376739246984	3.42946817757976	0.000832083864417996	0.012713429659171	-0.730722456478487	NO
RPIA	-0.152984407458665	3.41089661676609	-3.42749731891102	0.00083759489326059	0.0127639478109829	-0.736578370717275	NO
TAOK1	0.155533195227862	6.61213830379036	3.42747632992999	0.000837653767936377	0.0127639478109829	-0.736640719557629	NO
FIGF	0.369600274157211	2.767830057619	3.42741162843484	0.000837835281890709	0.0127639478109829	-0.736832916707998	NO
CTD-3184A7.4	-0.282816742980116	0.366522101493321	-3.42703439820611	0.000838894301602981	0.0127676614746397	-0.737953428502667	NO
CSF1	0.292548020859415	2.70961007081869	3.42652458614302	0.000840327523624595	0.0127770576189173	-0.739467598090799	NO
EP400NL	0.344821228178527	2.40656627178329	3.42548051909549	0.000843269864114562	0.0128042134364697	-0.742567964451792	NO
JAZF1	0.269268608867599	1.66462931876691	3.42473791448021	0.000845368522956265	0.0128042134364697	-0.74477266953334	NO
NUDT8	-0.337217502810235	2.34749924018479	-3.4246385839186	0.000845649610562412	0.0128042134364697	-0.745067540826468	NO
KCTD5	-0.176022784155591	2.69320466820106	-3.4245198943548	0.000845985595763501	0.0128042134364697	-0.745419871889981	NO
MYF5	-0.37887009775283	0.829821449192078	-3.42444366544526	0.000846201449891206	0.0128042134364697	-0.745646152891539	NO
NHSL1	0.567790926231911	1.32956323862044	3.42407529003568	0.000847245291842164	0.0128076337022588	-0.746739595943549	NO
DNTTIP2	-0.112706853980726	4.8336985905846	-3.42318234420568	0.000849780596197741	0.0128261341803379	-0.749389717666116	NO
INF2	0.273626697934688	3.04848024052496	3.42306753027931	0.000850107099111856	0.0128261341803379	-0.749730426559307	NO
EOGT	0.22241436693148	4.58879768597142	3.42177333961034	0.000853795620530916	0.0128605670268744	-0.753570280534526	NO
RP11-349F21.5	0.511224475417074	0.128134990343939	3.42151157573362	0.000854543488339017	0.0128605670268744	-0.754346788873696	NO
UBE2HP1	-0.383145067415732	-0.0824664307988365	-3.42140336251564	0.000854852836662809	0.0128605670268744	-0.754667783444776	NO
RP11-730G20.2	0.352286835552206	2.96240716406298	3.4195309991408	0.000860222027117178	0.0129079353263957	-0.76022050104651	NO
RPS7P10	-0.254268971769499	0.993918710897156	-3.41921715423798	0.00086112510184292	0.0129079353263957	-0.761151004474894	NO
RP11-680G24.6	-1.72836137396186	-0.926586577940139	-3.41913120990956	0.000861372558042483	0.0129079353263957	-0.761405804538541	DOWN
BMPR2	0.204244068852305	6.04591760774311	3.41898414849961	0.00086179614118749	0.0129079353263957	-0.761841787016332	NO
GXYLT2	0.39924794712269	0.86769323714019	3.41810042936734	0.00086434565222717	0.0129079353263957	-0.764461365854709	NO
RNF208	-0.450773247809202	-0.281384041083309	-3.4178156589741	0.00086516871637458	0.0129079353263957	-0.765305384131862	NO
DOCK1	0.250734183034182	4.0130678667807	3.41772660210126	0.000865426266056575	0.0129079353263957	-0.76556932412136	NO
RPL5P4	-0.201516525474009	1.73383401149907	-3.41767868950688	0.00086556485755707	0.0129079353263957	-0.765711321518439	NO
H2AFX	-0.280430078195251	1.68743080670705	-3.41690775902392	0.000867797710725803	0.0129079353263957	-0.767995887543031	NO
HSD17B8	-0.344524777328344	1.98581445698467	-3.41682507550886	0.000868037508614687	0.0129079353263957	-0.768240886044405	NO
ST13P4	-0.253382515019943	2.42413528997375	-3.41652756645195	0.000868900856119093	0.0129079353263957	-0.769122391670384	NO
DPT	0.446854054500664	3.94843958637769	3.41651529633052	0.000868936480335733	0.0129079353263957	-0.769158746137814	NO
MBTPS1	0.160743981735414	4.95337221417337	3.41626888396472	0.000869652187207801	0.0129079353263957	-0.769888805353731	NO
KIAA2013	-0.153316889399401	4.5847812328467	-3.4160485631711	0.000870292579508299	0.0129079353263957	-0.770541525490048	NO
RP11-1086F11.1	0.446087478252106	-0.602151773909904	3.41602380123611	0.000870364581104265	0.0129079353263957	-0.770614882811397	NO
ACER3	0.246544086479633	2.16610685341077	3.415631803442	0.000871505159275483	0.0129126227998234	-0.771776120216323	NO
AC005154.6	0.29767322515033	4.85676945151199	3.41533108296484	0.000872381103022654	0.0129133841724365	-0.77266688834144	NO
ADPGK	0.190365511059547	3.0259982989178	3.41498264301891	0.000873397078554613	0.0129162149643473	-0.773698927363189	NO
HSCB	-0.187653574207646	1.2731112193587	-3.4142479986131	0.000875542783888305	0.0129357316400705	-0.775874579601215	NO
OXLD1	-0.195447578013555	1.70053386712561	-3.41354151427307	0.000877610908123325	0.0129540663827704	-0.777966477440489	NO
TUBGCP3	0.175686801572198	3.89618174741163	3.41246602093789	0.000880768056054938	0.012987079013651	-0.781150335246854	NO
DUSP23	-0.304254667661903	1.77975708374088	-3.41204894610943	0.000881995260269103	0.012987079013651	-0.78238481179425	NO
ADCY10P1	0.494549250096685	2.14544578080652	3.41193350040622	0.000882335232138728	0.012987079013651	-0.782726491458703	NO
SUDS3	0.13065538534404	4.56044461251171	3.41117165553809	0.000884581847851331	0.0130079214264786	-0.784981055542966	NO
ZNF414	-0.303538451062519	0.875034257383223	-3.40985276400123	0.000888483846173779	0.0130309433270817	-0.788883148366009	NO
DAB2	0.398723924652605	3.8484561680641	3.4097506297398	0.000888786687898599	0.0130309433270817	-0.789185273259462	NO
RP11-390E23.3	-0.305325233033042	1.67825790462604	-3.40953096809986	0.000889438342311194	0.0130309433270817	-0.78983503276434	NO
TTC39B	0.377732086224574	2.84157877635288	3.40951839124654	0.000889475666729479	0.0130309433270817	-0.789872234089254	NO
RP11-140K17.3	-0.339487032499575	0.0833011204591712	-3.40826941129954	0.000893189604776572	0.0130559654137908	-0.793566061800738	NO
NDUFB3	-0.188361628371891	5.741107200257	-3.40790729640924	0.000894269099996981	0.0130559654137908	-0.794636802257242	NO
RP11-8L18.2	0.499794114176854	-0.438754691971452	3.40767841955368	0.000894952032791575	0.0130559654137908	-0.795313522438049	NO
TOE1	-0.216918419260894	1.50808846202621	-3.40754905679296	0.00089533824756336	0.0130559654137908	-0.795695992976444	NO
CTD-2017D11.1	0.355638042157617	0.717432805690211	3.4072725560353	0.000896164269959411	0.0130559654137908	-0.796513448313577	NO
RARRES2	0.507214820897123	0.710994903214809	3.40726541628421	0.00089618560882607	0.0130559654137908	-0.796534555779637	NO
RP5-1112D6.8	0.391479262700617	1.27431177939669	3.40662586898951	0.00089809898582021	0.0130716804990059	-0.798425123427046	NO
RP11-793H13.11	-0.341781348090045	-0.000958322749389543	-3.40576533781929	0.000900679545897755	0.0130970681228456	-0.800968487310795	NO
IGFBP4	0.273235051959922	3.85845020371499	3.40519429984733	0.000902395813447119	0.0131060625201985	-0.80265594442891	NO
COPS8P2	-0.188772655831793	2.6524294281143	-3.40500288342894	0.000902971806352991	0.0131060625201985	-0.803221541886508	NO
KAT5	-0.152171284813498	4.01049859854363	-3.40439987354656	0.000904788585327056	0.013118723121799	-0.805003147345466	NO
GALNT10	0.232180658840544	3.09572463511846	3.40387923158969	0.000906359961037578	0.013118723121799	-0.806541188808071	NO
FAM109A	-0.305064387148333	1.52324716193928	-3.40364643777795	0.000907063396030681	0.013118723121799	-0.807228829014747	NO
RP11-701H24.5	-0.315646124054973	1.92545448239547	-3.40360298304457	0.000907194760290423	0.013118723121799	-0.807357183958678	NO
MRPL10	-0.19814214498018	4.06537402515452	-3.40231621284683	0.000911092785864126	0.013162937379537	-0.811157393483881	NO
GPNMB	0.368503359308049	3.99643524753727	3.40057924781895	0.0009163795228945	0.0132181897060429	-0.816285308184885	NO
TMEM115	-0.134322830122537	3.21296668452151	-3.40050531107291	0.000916605198950421	0.0132181897060429	-0.816503539003506	NO
FAM20A	0.307073257832768	1.17367390701304	3.39997246733557	0.000918233132994024	0.0132248850010098	-0.818076160177719	NO
RP11-680G24.4	-0.742140838130771	0.61130932052036	-3.39980073862227	0.000918758373098697	0.0132248850010098	-0.818582953160701	NO
RP11-301G21.1	-0.416877307206235	-0.451422257990053	-3.39941178439059	0.000919949049890054	0.0132298641600809	-0.81973072897077	NO
LAMB3	-0.453268168209173	1.793871163756	-3.39829217023323	0.000923384529167649	0.0132670872580684	-0.8230340334511	NO
SNCG	0.376338082864111	1.06602430380455	3.39722994913154	0.000926655025314973	0.01329522781835	-0.826167187885744	NO
RP11-142L4.2	-0.300834318667691	-0.889809451069125	-3.39710482763637	0.00092704097935242	0.01329522781835	-0.826536197004733	NO
PPP1R11	-0.143521646849901	3.41005039501839	-3.39623520517319	0.000929727616227196	0.0133120645355384	-0.829100587830268	NO
ARHGAP17	0.286046249240393	4.27229289356248	3.39617464435332	0.000929914986391608	0.0133120645355384	-0.829279153040799	NO
MRPL1	-0.132328341186453	4.072443743111	-3.39251958653084	0.000941289250487819	0.0134602534429882	-0.840051394311199	NO
NBEAL1	0.251888524194266	5.54627973506909	3.39226942387682	0.000942072490456639	0.0134602534429882	-0.840788332407373	NO
FHOD1	-0.282704965433223	6.35497406512956	-3.39202282894241	0.000942845158480177	0.0134602534429882	-0.841514717313416	NO
NATD1	-0.237677931788052	4.7263492181914	-3.39157480717928	0.000944250488452873	0.013468039070729	-0.842834327287078	NO
THADA	0.236287972609077	4.38491145974558	3.39054257018677	0.000947495834710836	0.013498051916415	-0.845874153633244	NO
GLT8D2	0.30402792156751	0.619443864555803	3.39017099736242	0.00094866661598374	0.013498051916415	-0.846968211111414	NO
BPGM	-0.269271291873397	3.41181650393461	-3.39008417712243	0.000948940371622052	0.013498051916415	-0.847223830200681	NO
ACHE	-0.310047684998725	5.59795488798556	-3.38957400368969	0.000950550513154926	0.013508685650199	-0.848725792451349	NO
IMPDH1	0.238994890117818	1.32228837608521	3.3886249788761	0.000953552518329495	0.0135160599147279	-0.851519253747683	NO
COL1A2	0.533832454440984	6.12309659276282	3.38840168169603	0.000954260154857105	0.0135160599147279	-0.852176438054922	NO
CLIC1	0.274011040296605	2.72249200567922	3.38823525980642	0.000954787871917995	0.0135160599147279	-0.852666210180662	NO
CTD-2012K14.8	-0.375474235122312	-0.62819361637974	-3.38817962712055	0.000954964341943036	0.0135160599147279	-0.852829930302423	NO
VIT	0.378630217517238	2.99152336485952	3.38771623413938	0.000956435439761413	0.0135160599147279	-0.85419355357058	NO
CLTC	0.205797799542196	6.88343921978135	3.387566799234	0.000956910292231116	0.0135160599147279	-0.854633262239299	NO
CTNNBIP1	-0.284801367837547	3.6729614428722	-3.3875037568359	0.000957110685488362	0.0135160599147279	-0.854818758266191	NO
ZCRB1	-0.195233487718365	4.53121441649641	-3.38456815378059	0.00096648581326921	0.0136361570464947	-0.863453367274154	NO
LRCH1	0.226754440658652	2.72099458346488	3.38425008196069	0.00096750676079607	0.0136382748702316	-0.864388558852588	NO
ST13P3	-0.347398043150664	0.59337092322077	-3.38298095468427	0.000971590485010036	0.0136835239080415	-0.868119321497501	NO
DSEL	0.30328326151329	2.54294932532135	3.38229546340279	0.000973802936616873	0.0137023609976252	-0.870133937071223	NO
FAM188B	0.403987577764448	-0.678952920360636	3.38123289454044	0.000977241760965018	0.0137204016417326	-0.873256102487467	NO
SNRPD2	-0.130104084877183	4.23191639440427	-3.38120122043055	0.000977344443425603	0.0137204016417326	-0.873349158833502	NO
ISY1	-0.157777884654522	1.96050511833388	-3.38081985891659	0.000978581551665522	0.0137204016417326	-0.874469516851901	NO
CTD-2022H16.3	-0.341126470783252	0.206105797609774	-3.38081744017052	0.000978589402580635	0.0137204016417326	-0.87447662227847	NO
CUL7	-0.225495601447718	4.03236133542667	-3.379917165658	0.000981515674609868	0.0137491207335109	-0.877121024969343	NO
VTA1	-0.109526804309357	5.12151167439694	-3.37862591404284	0.000985727112997738	0.0137957750819103	-0.880912854255977	NO
RP11-286N22.8	0.318575413494503	1.23884404769958	3.37800605339087	0.000987754811941442	0.0138118108123348	-0.882732688657518	NO
HIRIP3	-0.229619194926195	2.93836958129963	-3.37763997922316	0.000988954156192712	0.0138162453524836	-0.883807309426556	NO
FIBIN	0.502262695154642	1.39054345505228	3.37654311995831	0.000992555901853336	0.013854204972304	-0.887026601546792	NO
RP11-45M22.2	0.341819187623932	1.68434391322734	3.37521674395949	0.000996927736108385	0.0139028363982132	-0.890918388775469	NO
AC009948.5	0.238701035931245	1.0182390518397	3.37370298426333	0.00100193925659412	0.0139529384649855	-0.895358464613353	NO
CMKLR1	0.413501467397408	1.98864470474943	3.37348793074234	0.00100265313524505	0.0139529384649855	-0.895989115888888	NO
ANAPC15	-0.247298740282442	3.11810557483019	-3.37332533328986	0.00100319320040698	0.0139529384649855	-0.896465916313863	NO
DAP3	-0.105905989857957	4.89344490953591	-3.37291865234093	0.00100454517967595	0.0139593452164197	-0.897658384602963	NO
CSNK2A3	-0.146955731402373	3.92198280433205	-3.37250929115697	0.0010059077939024	0.0139658882626822	-0.898858593449314	NO
CIB2	-0.734903523227064	1.03065562748858	-3.371188067076	0.00101031749664672	0.014008149601838	-0.902731488714092	NO
CADM1	-0.250314175293463	3.24855132125758	-3.37106157245206	0.00101074063278699	0.014008149601838	-0.903102216623235	NO
CTC-444N24.11	0.16268129354112	4.5606267543927	3.36978185848007	0.00101503074432405	0.0140551693075676	-0.906852138525967	NO
ZNF37BP	0.280711048490418	3.00642213426016	3.3694283806204	0.0010162187478205	0.0140591888777534	-0.907887723337709	NO
ZNF382	0.422376239172408	0.419464545996301	3.36884621776416	0.00101817817961966	0.0140738644934012	-0.909593093845813	NO
ZNF347	0.253478846125121	2.56459263746879	3.36824792269979	0.0010201955980226	0.014089315044649	-0.911345471023562	NO
VDAC1P2	-0.26389686947451	3.80441096747321	-3.36667749450721	0.00102550883335766	0.0141483945908234	-0.915943970526352	NO
ADAMTS2	0.625990437958861	1.08555164231004	3.36645009808036	0.00102628033044987	0.0141483945908234	-0.916609683572458	NO
NBPF8P	0.26928514753509	0.954538947662058	3.36605236707139	0.00102763103643068	0.0141545555510474	-0.917773970364862	NO
RP11-512F24.1	-0.348126643568489	-0.195593622376329	-3.36220646568934	0.00104077804267231	0.0143121518023347	-0.929026369050521	NO
C16orf13	-0.219876185781018	3.69880377266985	-3.36217089155998	0.00104090038329986	0.0143121518023347	-0.929130403367882	NO
RRP8	0.132885132160708	3.62067294912917	3.36129840841129	0.00104390510344113	0.014335615586683	-0.931681644397699	NO
SMAD6	0.419449798147091	1.22642264346721	3.36114403001102	0.00104443760835229	0.014335615586683	-0.932133008279711	NO
RELN	0.626893932699885	0.777158593376831	3.36030821838181	0.00104732503583019	0.0143626597076503	-0.934576418715669	NO
NF1	0.254874164158019	6.051773649303	3.35956693599128	0.00104989215542044	0.0143852677568149	-0.936743067177833	NO
TMEM200B	0.338038003922282	0.0423609250754453	3.35924010814539	0.00105102585771001	0.0143882132496472	-0.937698208042915	NO
NT5M	-0.345937610374242	1.92454975725395	-3.35861197410627	0.00105320795380427	0.0143941612450438	-0.939533690643525	NO
SNAI2	0.335099343683743	0.519247074176997	3.35858591804187	0.00105329856246856	0.0143941612450438	-0.939609823514751	NO
MYH11	0.855106012223409	5.39282737553024	3.3580835433066	0.00105504697402501	0.0144033601527486	-0.941077611286852	NO
CBL	0.271189993989736	3.16022821096312	3.35786423361282	0.00105581108839508	0.0144033601527486	-0.941718311952629	NO
MSL3	-0.142199367936358	3.83600335451307	-3.35602219820622	0.00106224956668541	0.0144785817788166	-0.947098362798942	NO
BOC	0.348470192061454	3.10651785387629	3.35505882900887	0.00106563146765885	0.0145120473173959	-0.949911123780533	NO
NAIF1	-0.212147041646434	1.68341705309613	-3.35377558193428	0.00107015196487745	0.0145609469347921	-0.953656810941743	NO
UBAP1L	0.258901755169384	3.01802769086477	3.35333745493531	0.0010716994647471	0.0145693448935801	-0.954935397497743	NO
ZNF235	0.211212491947825	2.36030920762317	3.35293062967345	0.00107313828095796	0.0145762520538445	-0.95612251387993	NO
HEIH	-0.23792875424648	1.75184427218877	-3.35093139315356	0.00108023529887029	0.0146574116736276	-0.961954575986622	NO
SFR1	-0.194105948628781	1.22204863890053	-3.3507208417839	0.00108098528082753	0.0146574116736276	-0.96256861922905	NO
HEG1	0.278638407330043	5.11879596710837	3.35009141471461	0.00108323020310834	0.0146696815359121	-0.964404065950562	NO
C1QTNF9	-0.384870749217894	0.331529292707268	-3.34994204515927	0.00108376358706662	0.0146696815359121	-0.964839595043971	NO
SNUPN	-0.156661969161259	2.53445180093572	-3.34885016253256	0.00108767006981253	0.0146956296534075	-0.968022804574172	NO
EN1	-0.260532188507341	2.62088524867272	-3.34872375836996	0.00108812316300324	0.0146956296534075	-0.968391260916525	NO
CHST10	-0.202973674122673	2.11123579216303	-3.34861987826266	0.00108849565148795	0.0146956296534075	-0.968694053222515	NO
ARHGEF12	0.188616524471104	7.60753108353735	3.34809055877031	0.00109039551607314	0.0147085996358496	-0.970236807444698	NO
CNN3	0.323745851007328	3.52631409422612	3.34745052526725	0.00109269690961248	0.0147148146349719	-0.972101982170505	NO
STX2	0.272329211734095	2.12237082829244	3.34736581222891	0.00109300185625705	0.0147148146349719	-0.972348829601658	NO
ATP5G2P4	-0.3570713005836	0.307033648748959	-3.34717889267392	0.00109367500383802	0.0147148146349719	-0.97289348106588	NO
RP11-296O14.3	0.299139166422808	0.356525125945957	3.34645228715268	0.00109629539532118	0.0147242979258005	-0.975010448321505	NO
PSMB10	-0.312340727341271	-0.594222124114227	-3.34625690827726	0.00109700100164738	0.0147242979258005	-0.975579621078439	NO
EIF2S2P3	-0.338889399989108	0.235306796322968	-3.34549860398219	0.00109974363067355	0.0147242979258005	-0.97778843623399	NO
RP11-327P2.5	-0.27083800599244	0.891968914541762	-3.34536996786124	0.00110020951730214	0.0147242979258005	-0.978163091367205	NO
RP11-973F15.2	-0.51820889615302	-0.24048478590344	-3.3452328740797	0.00110070623881831	0.0147242979258005	-0.978562366619786	NO
MYO6	0.295625778777715	3.32789944795967	3.34517595743812	0.00110091252225876	0.0147242979258005	-0.978728128092857	NO
FIZ1	-0.188110282521615	1.78477504505164	-3.34515057859345	0.00110100451467823	0.0147242979258005	-0.978802039557338	NO
IMP4	-0.168696979015061	4.06280119308539	-3.3449032616549	0.00110190135808941	0.0147242979258005	-0.979522283036474	NO
SYF2	-0.186427163450718	4.17167268737245	-3.34412727294423	0.00110471976209943	0.0147325605116487	-0.981781856714163	NO
CHCHD3P3	-0.271919725351812	2.23893172991928	-3.34403147249908	0.00110506817865618	0.0147325605116487	-0.982060784836622	NO
SMDT1	-0.142421386915821	3.99771226432106	-3.3438617036326	0.00110568586364606	0.0147325605116487	-0.982555059911958	NO
CDON	0.39893635680182	2.02359794498395	3.34369778792172	0.00110628255933202	0.0147325605116487	-0.9830322742766	NO
CCDC142	0.168340041515936	1.91546620116066	3.34330095162458	0.00110772839517602	0.0147392815606217	-0.984187520367431	NO
PDCL3P4	-0.326773559534988	0.524085324003519	-3.34229278958511	0.00111140950014151	0.0147757081338847	-0.987121916622653	NO
RP11-464D20.2	-0.414401920269672	0.539456272300883	-3.34067460168838	0.00111734194885174	0.0148294135070374	-0.991830363469353	NO
TRAPPC1	-0.223682840914861	2.03944011388075	-3.34060939260247	0.00111758163259159	0.0148294135070374	-0.992020063437677	NO
RIN2	0.133562047245421	3.90297682653379	3.34016588698557	0.0011192130676434	0.0148294135070374	-0.993310186662504	NO
KLF3	0.17848777792942	4.25968038039148	3.34015945298603	0.0011192367515049	0.0148294135070374	-0.99332890163287	NO
RP11-16C1.2	0.311362174155807	0.507741780998205	3.33978183817752	0.00112062759194342	0.0148352905472746	-0.994427241354623	NO
DPYSL2	0.21488665848919	5.2104214765966	3.33884497517186	0.0011240852599404	0.0148684959931812	-0.997151785020235	NO
RP11-61K9.3	-0.349754450082596	-0.552332420395576	-3.33842560157261	0.00112563627043449	0.0148740760810292	-0.998371185990611	NO
RPL30P4	-0.368920174893204	1.74621111720964	-3.33821750713697	0.00112640662997897	0.0148740760810292	-0.998976209834972	NO
TMEM150C	-0.204383756833714	2.05651657356061	-3.33757616473646	0.00112878396662502	0.0148843781935357	-1.0008406854948	NO
CCDC9	-0.25695881924397	2.54436439459545	-3.33719931265232	0.00113018307702773	0.0148843781935357	-1.00193611245884	NO
CYP4B1	0.369662755221013	3.18241474838355	3.33674398365162	0.00113187570845522	0.0148843781935357	-1.0032595195634	NO
ADH1B	0.558787808421298	5.05381384188839	3.33673740757763	0.00113190017160299	0.0148843781935357	-1.00327863174298	NO
APLN	-0.616649275421148	1.02002015759534	-3.3364421575863	0.00113299901851378	0.0148843781935357	-1.00413669109489	NO
PORCN	-0.232853948081519	0.848098151636742	-3.3364411028723	0.00113300294568588	0.0148843781935357	-1.00413975620689	NO
CHCHD7	-0.194155365043815	3.47004594743924	-3.3362164612974	0.00113383967721653	0.0148843781935357	-1.00479257062729	NO
RP11-371M22.1	-0.483673443967598	-0.0141138387505745	-3.3358312626198	0.00113527578871613	0.0148907488501535	-1.00591188446501	NO
UCK1	-0.183212049396261	3.69625525221783	-3.33468462250707	0.00113956081784188	0.0149029578892975	-1.00924317502394	NO
EIF3H	-0.122586872757975	6.10268189479726	-3.33463341974963	0.00113975251676645	0.0149029578892975	-1.00939191058935	NO
CH17-472G23.4	0.218976114175296	8.74461958548506	3.33446003025693	0.00114040189700735	0.0149029578892975	-1.00989556457011	NO
ZNF628	-0.507326139501459	1.29911499127887	-3.33434581648106	0.00114082984087844	0.0149029578892975	-1.01022731587319	NO
CD99	0.17635589494127	5.26512652382498	3.33419635431014	0.00114139008286993	0.0149029578892975	-1.01066143744131	NO
CCDC101	-0.245416643135206	3.46957934762952	-3.33405606092853	0.001141916190994	0.0149029578892975	-1.01106891321871	NO
AHSA2	0.230465535573649	4.87367021552776	3.33299553518761	0.00114590057198592	0.0149423045772453	-1.01414870766683	NO
TMEM248	0.0827640431419079	4.69782051606938	3.33274617862784	0.00114683928879694	0.0149423045772453	-1.01487272903074	NO
KIF13B	0.143371467478485	3.90599901023589	3.33174658378777	0.00115060955024554	0.014978966056854	-1.01777466542284	NO
MIR762HG	-0.335249348609868	0.5361555619368	-3.3309627072008	0.0011535742799918	0.0149985866308658	-1.0200498482477	NO
DRG1	-0.114026448951976	5.0506947626194	-3.33084182446739	0.00115403211098865	0.0149985866308658	-1.02040066839972	NO
MYADM	0.3643239817707	2.92356342030139	3.32990635622813	0.00115758085560296	0.015027039250267	-1.02311518715972	NO
SLC43A3	0.267525057023129	1.05447450285033	3.32975910952679	0.00115814037258619	0.015027039250267	-1.02354240707901	NO
RHOT1P3	-0.268665716203245	0.785257206092646	-3.32949766335742	0.00115913445536	0.0150274873389015	-1.02430092588052	NO
LRCH3	0.220517556122194	5.28515361357448	3.32895073488787	0.00116121659522254	0.0150420290304221	-1.02588754019994	NO
PTPN12	0.283534573974379	4.09637535059283	3.32784311922319	0.00116544397992383	0.0150740944093874	-1.02910002756034	NO
EIF1	0.274548616059474	7.30335657555451	3.32757868847065	0.00116645534767694	0.0150740944093874	-1.02986684306839	NO
NDUFAF2	-0.178771369767799	2.49303573032282	-3.32754622797468	0.00116657955585068	0.0150740944093874	-1.02996097092934	NO
MAP2	0.305393202650799	2.07912142124153	3.32699269516677	0.00116869952243378	0.0150890381045634	-1.0315659709489	NO
GNB4	0.270858774518981	2.85628682343479	3.32674090694737	0.00116966503455942	0.0150890643379202	-1.0322959728224	NO
MRPL44	-0.147935643800735	4.08965513837755	-3.32640442751233	0.00117095647054345	0.0150932915927416	-1.03327144660295	NO
KXD1	-0.188880891207015	3.7765748396134	-3.32554389872781	0.00117426532343073	0.0151225209462178	-1.03576580227915	NO
HYPK	0.205603225279389	2.09710768713854	3.32531281707028	0.00117515535352449	0.0151225209462178	-1.03643553264044	NO
CTD-3022L24.1	0.709504082638956	1.35051173708464	3.32356702159135	0.00118189985510486	0.0151809483633374	-1.04149403505257	NO
USP48	0.17150896095538	4.82519750051835	3.32347314962922	0.00118226353311271	0.0151809483633374	-1.04176597054367	NO
GPN3	-0.159843836642345	3.84741497753131	-3.32324605965154	0.00118314375635756	0.0151809483633374	-1.04242379612382	NO
IL17RC	-0.241130626656025	3.10856304105638	-3.32290971715172	0.00118444857985292	0.0151809483633374	-1.04339803247208	NO
TIMM50	-0.136669995133222	4.39573483225679	-3.32288554048123	0.00118454242385533	0.0151809483633374	-1.04346805854013	NO
WNT2B	0.391738532357395	0.931849194907031	3.32198210081951	0.00118805420022227	0.0152135051755363	-1.04608450984153	NO
ZNF655	0.171313426060897	4.99135980874548	3.3207364581956	0.00119291213530611	0.0152548542752726	-1.04969105749959	NO
SMPD1	-0.185463358846575	3.95420627744247	-3.32036362808473	0.00119436976098336	0.0152548542752726	-1.05077030819726	NO
RP11-166O4.6	0.426038404254545	0.0764232663287848	3.32034422979105	0.0011944456466078	0.0152548542752726	-1.05082645872396	NO
RPL35P5	-0.254493798958388	3.14919241344359	-3.32015669692634	0.0011951795029538	0.0152548542752726	-1.05136927965255	NO
ITGB5	0.187946627613094	4.13810576650259	3.31984738059209	0.0011963908458245	0.0152577000552069	-1.05226455242548	NO
RP11-17M24.1	-1.2443383091821	-0.4758890909131	-3.31960242382916	0.00119735095893297	0.0152577000552069	-1.05297349685902	DOWN
CHCHD5	-0.220761304352636	1.95896361559771	-3.31850435423622	0.00120166372964157	0.0153002078617209	-1.05615095987315	NO
UPF3B	-0.206072667413734	1.94015245563549	-3.31762699444916	0.00120512008122363	0.0153232742770763	-1.05868913884771	NO
GPR160	-0.415654049168167	-0.507835503166367	-3.31754787853562	0.00120543221437698	0.0153232742770763	-1.0589179920356	NO
CNKSR2	0.437428700214888	-0.0120653985334674	3.31715584795666	0.00120697999451185	0.0153305058345905	-1.06005192594053	NO
SLC12A7	0.262665739251847	2.06343902177937	3.31638731916193	0.00121001962696647	0.0153566591393209	-1.06227454766584	NO
AFF4	0.158072318542773	6.57642463158442	3.31588068308553	0.00121202735362289	0.0153696845223385	-1.06373953192777	NO
RP11-390E23.6	-0.234784748049339	1.6266188320018	-3.31526061194219	0.00121448884783478	0.0153848746877221	-1.06553227383748	NO
COL4A3BP	0.130948874147755	5.32988808396779	3.31501258444312	0.00121547475028195	0.0153848746877221	-1.06624929072885	NO
ANKDD1A	0.398318953879958	-0.342075459402183	3.31481488930439	0.00121626111905857	0.0153848746877221	-1.06682077142169	NO
PSD3	0.336951081112174	2.66978865136329	3.31459038610766	0.00121715469881155	0.0153848746877221	-1.06746971267747	NO
ST13P18	-0.275892578349662	1.30067510408482	-3.31406728398036	0.00121923916089784	0.0153911279871906	-1.06898163371796	NO
NAV1	0.352154571340382	4.20620308488355	3.31397306595385	0.00121961495639509	0.0153911279871906	-1.06925393106107	NO
EPHA3	0.604876550638953	1.54813062129823	3.31354916441607	0.00122130705924999	0.0153972971793345	-1.07047896043865	NO
KIAA1217	0.256091042773162	6.97124863482462	3.3133581800404	0.00122207013561795	0.0153972971793345	-1.07103084246439	NO
GALNT16	0.436344964020603	2.27793255124041	3.3126731619462	0.00122481078879853	0.0154152201674443	-1.0730101044693	NO
HNRNPA3	0.261363315767734	5.72582186026383	3.312280052012	0.00122638615661564	0.0154152201674443	-1.07414578767476	NO
C1QBP	-0.183952769816596	5.02623672263778	-3.31226523142629	0.00122644558640161	0.0154152201674443	-1.07418860175121	NO
RP1-278E11.3	-0.254860463442606	2.85653757378192	-3.30908933517	0.00123924307885142	0.0155573495561895	-1.08335957846798	NO
RP11-458J1.1	-0.24892795308639	1.13525249950338	-3.30896657129914	0.00123974026218788	0.0155573495561895	-1.08371393627514	NO
GOLGB1	0.123249652075344	6.21369864053526	3.30751369510904	0.00124563847164467	0.0155989297004748	-1.08790684140857	NO
RP13-258O15.1	-0.377137659672347	1.22789611307304	-3.30747856889439	0.00124578139708848	0.0155989297004748	-1.08800819461296	NO
VAT1	0.242624840260734	3.37103805176257	3.30725609097343	0.00124668699615174	0.0155989297004748	-1.08865011201067	NO
RP11-227G15.8	0.332855595903869	0.737214772698901	3.30701741021162	0.00124765923347011	0.0155989297004748	-1.08933874012877	NO
RMND1	-0.154874327300669	2.45614588065319	-3.30664362034896	0.00124918324602188	0.0155989297004748	-1.09041709521653	NO
NUMB	0.179612337441002	3.85243175216138	3.30664102631855	0.00124919382845754	0.0155989297004748	-1.09042457844515	NO
MRPL16	-0.167214692942004	4.15556886117463	-3.30637953565965	0.00125026101875019	0.0155989297004748	-1.09117889887893	NO
PEAK1	0.192865619788921	5.36983989191191	3.30619319945212	0.00125102201033116	0.0155989297004748	-1.09171639181831	NO
RP11-12M9.3	-0.332090120828797	1.50291703103042	-3.3047252216613	0.00125703235132849	0.0156503389012117	-1.09594995110792	NO
RBMS3	0.190881966682696	5.30422663254905	3.30469747183735	0.00125714622698583	0.0156503389012117	-1.09602996503472	NO
RP11-421N8.1	-0.253293142187914	3.16604445473097	-3.30445468632967	0.00125814294595655	0.0156503389012117	-1.09672998994177	NO
CRTC2	-0.222328150718719	2.631570941487	-3.30405955472905	0.0012597666784629	0.0156580999614345	-1.09786918481573	NO
PIGU	-0.139952478637276	2.59126163951027	-3.30380641815322	0.00126080793364163	0.015658614630263	-1.09859893820477	NO
ZNRD1-AS1	0.341787275027788	3.38750418894797	3.30312272758496	0.0012636242577849	0.0156740159563541	-1.10056968198098	NO
THOC7	-0.11679452294246	4.22073214155221	-3.3027522719613	0.00126515273000171	0.0156740159563541	-1.10163738327452	NO
ABCA6	0.424597494869218	5.49036081466324	3.30259971645559	0.00126578266491487	0.0156740159563541	-1.102077039451	NO
OSMR	0.306246425605061	2.42015043741906	3.30245029429815	0.00126639994579036	0.0156740159563541	-1.10250764930435	NO
ATP2B4	0.24566316886237	5.61115664873643	3.30211609600998	0.0012677815777864	0.0156740159563541	-1.10347069528505	NO
INTS5	-0.177288723416055	2.29659693503893	-3.30205047979006	0.00126805301172981	0.0156740159563541	-1.10365976953319	NO
NRL	-0.309571723143766	0.648631890213624	-3.30102691493824	0.0012722942218601	0.015709292812725	-1.10660878880528	NO
RP3-437C15.1	-0.284317979537055	0.717230587543558	-3.30065381667068	0.00127384347477124	0.015709292812725	-1.10768354485144	NO
IK	-0.157949776020194	4.77925174293752	-3.30050896148202	0.00127444544643526	0.015709292812725	-1.10810079133487	NO
RP11-69L16.5	-0.302813906353527	1.88929755718443	-3.30039498080027	0.00127491930048997	0.015709292812725	-1.10842909510347	NO
SHOX2	0.313513455069093	0.383770504758834	3.30012527843924	0.00127604119522907	0.0157107556277378	-1.1092058939913	NO
ADAR	0.17098303355543	5.34742799345325	3.29936348564387	0.00127921505039356	0.0157374602546846	-1.1113997335247	NO
PMF1	-0.21865413331831	3.47973172643895	-3.29907606345374	0.00128041445275993	0.0157398514479382	-1.11222735446586	NO
ITPR1	0.311687583059639	3.43397294188093	3.29855469452302	0.00128259278958141	0.0157542632765761	-1.11372846445325	NO
TFB2M	-0.192406911390184	2.90422355110733	-3.2973676655275	0.00128756525541761	0.0158029462892596	-1.11714539484452	NO
ACD	-0.233477438235309	1.08799227782311	-3.2969326249117	0.0012893921486611	0.0158129760690536	-1.11839743049147	NO
SETX	0.197302892750496	6.59355310422501	3.2963762581898	0.0012917320647371	0.0158270853714534	-1.11999844137917	NO
C1RL	0.218208093484135	2.2108192157086	3.29617871380402	0.00129256383309424	0.0158270853714534	-1.12056684515053	NO
DYNLRB1	-0.186463533991609	4.30300986303612	-3.29555968810392	0.00129517350813401	0.0158359318928984	-1.12234781535265	NO
KIF2A	0.209798388907939	2.70756544570203	3.29543269089776	0.00129570950858691	0.0158359318928984	-1.12271315909575	NO
TPGS2	0.143861967009893	2.36810766257846	3.29528814681755	0.00129631981908536	0.0158359318928984	-1.12312896733074	NO
CTAGE1	-0.257992964593781	1.09941737672063	-3.29464538385153	0.0012990370213123	0.0158497397455554	-1.12497781404988	NO
ID4	0.598657879762176	0.606662982964378	3.29454207934438	0.00129947422471701	0.0158497397455554	-1.12527493197044	NO
RPL28	-0.230897987242234	5.51068147098136	-3.29385844018841	0.00130237097760328	0.0158727096344318	-1.12724097852069	NO
PLIN3	-0.244969148072678	5.02368766265254	-3.29337544126143	0.00130442120353379	0.015885334734481	-1.12862981048675	NO
AQP4	-0.318361565183432	6.71839595946326	-3.29136931038942	0.00131296911813824	0.0159661118423497	-1.13439651402058	NO
NUPR1	-0.382685108866239	3.35658013274878	-3.29124432844466	0.00131350338147008	0.0159661118423497	-1.13475568385874	NO
RP11-91G21.1	-0.345450164694826	-0.902930510753268	-3.29110185895333	0.00131411264700778	0.0159661118423497	-1.13516509524796	NO
PRMT1	-0.156258254626873	5.99530283835981	-3.28958121433256	0.00132063209998737	0.0160328831921722	-1.13953402814021	NO
COL6A3	0.390070867717366	7.0249404634875	3.28902592486189	0.00132302031376922	0.0160494354252051	-1.14112900431303	NO
NFIB	0.141633789357546	6.91475864707681	3.2876248335361	0.00132906413814852	0.0160949512805849	-1.14515241879913	NO
CCDC28B	-0.253822245679218	4.51441976630408	-3.28751339833907	0.00132954593688212	0.0160949512805849	-1.14547235869909	NO
MIEF2	-0.187013597021303	4.77938608132246	-3.28744181983244	0.0013298554981851	0.0160949512805849	-1.14567786194746	NO
HDAC4	0.220225842326916	6.48548664403623	3.28709567071503	0.00133135346748809	0.0161005108092876	-1.14667161058838	NO
ACLY	0.186925937065275	3.70878255558259	3.28674717136024	0.00133286319994096	0.0161005108092876	-1.14767201933572	NO
CACNA1C	0.411010492289451	1.91453914195231	3.28661569308621	0.00133343319180254	0.0161005108092876	-1.14804942061064	NO
PLEKHA3	0.163145967774867	4.20755837669639	3.28638655368862	0.00133442711387876	0.0161005108092876	-1.14870712312053	NO
HNRNPA3P5	-0.337385731495491	0.120682039262604	-3.28558231673379	0.00133792107732597	0.0161272221307088	-1.15101523830961	NO
RWDD4	-0.181950657143286	3.55371833542567	-3.28540317420178	0.00133870051528775	0.0161272221307088	-1.15152930397253	NO
EIF2B3	-0.0908293923946752	4.97534392229201	-3.28494052006478	0.00134071545747367	0.0161390813062991	-1.15285682488646	NO
SMOC1	-0.394711968777419	3.15503406779435	-3.28431287911917	0.00134345347616159	0.0161596197313108	-1.15465750587022	NO
CLIC4	0.241265816537128	5.08083352968414	3.28374738228737	0.00134592487012256	0.0161654567397016	-1.15627965454109	NO
SLC25A43	0.256967727519798	0.538897737319125	3.28349418424849	0.00134703279886187	0.0161654567397016	-1.15700588788445	NO
MYOCD	0.743632582519591	0.198768935040541	3.28337886596955	0.00134753768396964	0.0161654567397016	-1.15733663335601	NO
RP11-6N17.4	-0.246128886087368	3.00866934171502	-3.28325787655375	0.00134806758840753	0.0161654567397016	-1.15768363397483	NO
ZC3H14	0.130438247492071	4.94595681674174	3.28299751840091	0.00134920855448307	0.0161667598865795	-1.15843031180428	NO
C19orf43	-0.16548373571977	4.55435550859595	-3.28217693023417	0.00135281051817707	0.0161975271599168	-1.16078334671704	NO
RPS13P2	-0.195821088501241	4.28023711127725	-3.28166770522835	0.00135505027087927	0.0161981385550258	-1.16224330450368	NO
TRAPPC2B	-0.227413699574932	1.2396118846914	-3.28159873247645	0.00135535390378878	0.0161981385550258	-1.16244103633227	NO
SPATA6	0.301394610275868	1.90175571797691	3.28131090432523	0.00135662167139903	0.0161981385550258	-1.16326614818644	NO
DLEU2	0.372696045243737	4.02730500338725	3.28122533738253	0.00135699877301538	0.0161981385550258	-1.16351142991387	NO
MT-TW	-0.40996908354788	2.13118239335428	-3.28059890374355	0.00135976250910014	0.0162187666831815	-1.16530697118219	NO
SNX3	-0.140567882590378	6.09511986481388	-3.2801939037429	0.00136155210885681	0.0162277531025925	-1.16646766865568	NO
IFT22	-0.234802881826655	2.46430842557401	-3.27945977470185	0.00136480166176366	0.0162541131748143	-1.16857132222065	NO
UQCRQ	-0.169184314924058	6.39200240346398	-3.2786066209625	0.00136858716640625	0.0162868112561461	-1.17101555419379	NO
MRPL39	-0.132851208380217	3.78375464389655	-3.27791753918093	0.00137165182849151	0.0163108878405509	-1.17298934730494	NO
UFSP1	-0.319796687514051	0.0720696283098966	-3.27667183982942	0.00137720829594926	0.0163645365120344	-1.17655663676791	NO
SLC25A16	0.12145881837167	4.24955017912769	3.27465663586532	0.00138624168398405	0.0164593866663185	-1.18232517523602	NO
GNB1	0.120616171676573	4.98018389706	3.27341739971807	0.00139182414814183	0.016513149987916	-1.18587104485962	NO
DARS	-0.113768420241136	5.4137961970097	-3.27311093458383	0.00139320793465547	0.0165170548558965	-1.18674777337982	NO
PSMD6	-0.0873143951932551	5.26585642877406	-3.27194448071807	0.00139848659969989	0.016560013251077	-1.19008411840316	NO
MFAP1	-0.159108264732136	3.47889315539522	-3.27184309972077	0.0013989462697896	0.016560013251077	-1.19037404662427	NO
RITA1	-0.264259221971051	3.78788564240157	-3.27125802418878	0.00140160180966763	0.0165699279234653	-1.19204709405019	NO
EPB41L3	0.364474634846655	3.41744751505893	3.27119241045369	0.00140189991051603	0.0165699279234653	-1.19223470380521	NO
CA5BP1	-0.175058801570281	1.2939924818959	-3.27092654330687	0.00140310842249784	0.0165717051317788	-1.1929948675662	NO
KIRREL	0.285935211902705	2.80477230124027	3.27020827449566	0.00140637821360424	0.0165978064832373	-1.1950482769725	NO
AIMP1	-0.115577407316769	4.70858071310719	-3.26914560399411	0.00141122888341617	0.0166294076851941	-1.19808558967946	NO
VDAC3P1	-0.197939773903227	2.63945721102984	-3.26836329014886	0.00141480981328026	0.0166294076851941	-1.2003210691805	NO
AKR1B10	-0.452356743888038	-0.0617706887126903	-3.26832337479623	0.00141499274736267	0.0166294076851941	-1.20043511635497	NO
MSX2	-0.291717588144736	0.0841748138413171	-3.26806924836421	0.00141615793960642	0.0166294076851941	-1.20116118596978	NO
NUP160	0.222910219566344	4.44784394571966	3.26806037600896	0.00141619863632091	0.0166294076851941	-1.20118653450759	NO
STAT6	0.272373581502571	3.41037937574932	3.26798911268631	0.00141652555453086	0.0166294076851941	-1.20139013351641	NO
CCDC12	-0.150850958415112	3.18084845792675	-3.2679369621215	0.00141676483821905	0.0166294076851941	-1.2015391251339	NO
AIM1	0.3398629327858	1.59979489033169	3.2677240701012	0.00141774204728935	0.0166294076851941	-1.20214732686911	NO
TMEM243	0.211305130426808	0.485394610109487	3.2675345746089	0.00141861239176421	0.0166294076851941	-1.20268866057366	NO
MAN2B2	0.239579750703559	2.12568743591163	3.2670321776873	0.00142092229361975	0.0166378389498658	-1.20412373746716	NO
CNOT11	-0.109771330291912	4.05202202977234	-3.26689549907119	0.00142155131675269	0.0166378389498658	-1.20451412297535	NO
THBS1	0.722426826681959	2.80515688621948	3.26668539553984	0.00142251876341679	0.0166378389498658	-1.20511420058835	NO
CDC123	-0.102619192550199	3.70200064447845	-3.26645169719637	0.00142359557722551	0.0166380077126334	-1.20578162999243	NO
SLFN11	0.273361170434559	3.0365969471143	3.26498744973183	0.0014303597410597	0.0167045964986845	-1.20996254095039	NO
LSM2	-0.202279053828347	2.15650113110503	-3.26457181306611	0.0014322852549326	0.0167146195063335	-1.21114903891164	NO
SNX20	-0.36884879840002	2.27671647144951	-3.26421373593971	0.00143394605344942	0.0167215406873205	-1.21217112434313	NO
ZNF141	0.27212658031443	2.82067768668834	3.26323985615834	0.00143847210526643	0.0167618390182869	-1.21495047115687	NO
LYRM5	-0.157192713741471	4.57388195761534	-3.26245174514701	0.00144214456500901	0.0167921383142053	-1.21719915236509	NO
FUT10	0.256936673360816	1.88474692910859	3.26205357624895	0.00144400328827627	0.0168012893742159	-1.21833505882834	NO
RAB32	0.331095755466083	0.0205537139418271	3.26149085452147	0.0014466339866929	0.0168194022758704	-1.21994021040678	NO
CCDC3	0.569388377386241	2.34595776360065	3.26120063048851	0.00144799251858208	0.0168227083334674	-1.22076797872064	NO
VDAC1P6	-0.348128788448174	1.92539776273686	-3.26076061858306	0.00145005447528498	0.0168325646203099	-1.22202285138262	NO
ATP5L	-0.174947045233615	5.96127207732042	-3.26056106774254	0.00145099050108028	0.0168325646203099	-1.22259190551771	NO
RPL41P1	-0.60499013749632	2.17539576508855	-3.2598554219823	0.00145430497237511	0.0168585271446089	-1.22460394694274	NO
ALMS1	0.189008918401647	5.06226824375733	3.25927253137795	0.00145704818109055	0.0168766667865592	-1.22626569918307	NO
CTD-2336O2.1	-0.309643137234933	1.72969117518486	-3.25906521066687	0.00145802504068799	0.0168766667865592	-1.22685668679713	NO
RP11-389C8.2	-0.236107615273915	1.82748797493242	-3.25745377193842	0.00146563872731878	0.0169522659590394	-1.23144918790509	NO
MT-TA	-1.04661487156577	0.201496719874605	-3.25712429840563	0.00146719997722466	0.0169577998843656	-1.23238793589342	DOWN
FAM102B	0.333798459744739	1.87713531318127	3.25688591050894	0.00146833057443196	0.0169583518629638	-1.23306711040368	NO
DDX28	-0.180634321781935	2.42622687939536	-3.2564119727461	0.00147058072417791	0.0169716036355998	-1.23441725166387	NO
DDX19B	-0.154407796277583	2.36835219255731	-3.25610591647996	0.00147203551982498	0.0169716036355998	-1.23528905023237	NO
NDUFV2-AS1	-0.269192200948731	0.380555299764938	-3.25567144248299	0.00147410303767825	0.0169716036355998	-1.2365265291698	NO
UBXN1	-0.214513167938835	5.01526804153871	-3.25558553156147	0.00147451218003572	0.0169716036355998	-1.23677120647831	NO
PGAP1	0.230840492055721	3.53461242459419	3.25550487367534	0.00147489640176561	0.0169716036355998	-1.23700091809733	NO
MRPL17	-0.138280587735872	3.06050637910464	-3.25471682292352	0.00147865527700008	0.0170023643855347	-1.23924501899138	NO
RP3-508I15.9	-0.325536363765067	-0.528768415583166	-3.2540609242389	0.00148179062199611	0.0170158268281487	-1.24111245296068	NO
SNAPC5	-0.163056420984991	3.22731139209261	-3.25401735908525	0.00148199909288007	0.0170158268281487	-1.2412364779306	NO
NDUFA12	-0.180709044072152	5.51954321672181	-3.25357628220394	0.00148411130509858	0.0170275949810614	-1.2424920955946	NO
SRGAP1	0.335043786261221	1.44507518074235	3.25258048767627	0.00148889026121476	0.0170656050699824	-1.24532631525255	NO
C1RL-AS1	0.273713750116793	0.133576168021474	3.25243210260631	0.001489603609646	0.0170656050699824	-1.24574858578249	NO
AC007969.5	-0.208631030009396	4.68383081937748	-3.2521199638851	0.00149110523064968	0.0170703209190092	-1.24663681032866	NO
SMAD2	0.111974795848211	6.09481873496046	3.25137661170813	0.00149468699963646	0.0170988262244752	-1.24875181541961	NO
RPL7AP11	-0.340842773878902	0.347860008662669	-3.25037681390087	0.00149951708562934	0.0171415599109789	-1.2515958352981	NO
LSM5	-0.143312616981721	3.71027555224939	-3.24907882881245	0.00150580945742647	0.017195664351015	-1.25528699713762	NO
RPS3	-0.143371345962301	6.94454306614956	-3.2489477963219	0.00150644604364936	0.017195664351015	-1.25565955465241	NO
C10orf71-AS1	-0.229889761186759	3.25696360223291	-3.2486959669865	0.00150767019389611	0.0171971033551399	-1.25637553230543	NO
PDHX	-0.178234889719619	6.14286279743734	-3.24844767022432	0.00150887808065575	0.0171979551380884	-1.25708142149267	NO
FMR1	0.154748216615797	3.75636839726253	3.24808600795374	0.00151063907057624	0.0171979551380884	-1.25810952045541	NO
ISLR	0.352181325729953	3.23943612818913	3.2480038686373	0.00151103928676391	0.0171979551380884	-1.2583430050533	NO
GLRX5	-0.260979807133505	5.02170849008485	-3.24650787279387	0.00151834571445483	0.0172685637139267	-1.26259458325116	NO
ZNF585A	0.202811134257443	2.55525628867929	3.24499744870262	0.0015257560310291	0.0173297132188504	-1.26688552056493	NO
UBE2E1	-0.116663942500788	4.67018832498363	-3.24496097032999	0.00152593541464751	0.0173297132188504	-1.26698913088191	NO
ALKBH3	-0.101562304872502	3.66939297096653	-3.24450144558914	0.00152819682824893	0.0173428192226134	-1.26829424640093	NO
RELB	-0.335474104915205	1.00003875123905	-3.24416381756473	0.00152986035518863	0.0173491260120269	-1.26925306037103	NO
MAD2L2	-0.261308965699824	2.57995068534293	-3.24344668731406	0.00153339933236971	0.0173766765153705	-1.27128933067059	NO
ZC3HAV1	0.206414306813032	3.39520276538189	3.24271351586137	0.00153702536366078	0.0174051729720112	-1.27337076396429	NO
TIPRL	-0.145214352480687	4.44153471727406	-3.24138693672048	0.00154360653151518	0.0174426958702792	-1.27713585808556	NO
RNF219	-0.156393460760089	2.87069630145809	-3.2413525816875	0.00154377731563348	0.0174426958702792	-1.2772333475111	NO
RECK	0.350549407731557	2.53459360142247	3.24126418293338	0.00154421684035442	0.0174426958702792	-1.27748419310184	NO
BCAP31P2	-0.682392269087945	-0.772889084632541	-3.24114813384931	0.0015447940215872	0.0174426958702792	-1.27781349231677	NO
ATP5J2	-0.243082689137377	4.59450479724512	-3.24018147862976	0.00154960959708768	0.017484463904892	-1.28055607965642	NO
EEF1A1P5	0.262900453121595	6.10016939815039	3.23904606761537	0.00155528373798956	0.0175145740903437	-1.28377659390165	NO
ATP5G1	-0.230580424727323	5.52140464346348	-3.23897881977167	0.00155562041157702	0.0175145740903437	-1.28396730838206	NO
RPUSD3	-0.184559633651721	3.80885102064037	-3.23897625271726	0.00155563326477671	0.0175145740903437	-1.28397458846788	NO
DDX50P1	0.308525819516213	0.78691375880214	3.23848814690315	0.0015580790029865	0.0175295080932267	-1.28535875435279	NO
RP11-53O19.1	-0.286664478228826	0.165137445476623	-3.23742610055805	0.00156341296212541	0.017576891887901	-1.28836989797096	NO
EIF2S2P4	-0.150249911354994	3.96966644501084	-3.23690831130151	0.00156601964592006	0.0175857911675166	-1.28983765172398	NO
RP11-456K23.1	-0.314606506750169	-0.167974179689098	-3.23682283721228	0.00156645033386665	0.0175857911675166	-1.29007992253754	NO
FLJ20021	-0.335494197483519	0.0622252041288782	-3.23622190806049	0.00156948142251159	0.0176042017382994	-1.29178306787789	NO
AC004893.11	0.241688084898019	1.73565086261577	3.23594446298639	0.00157088270081187	0.0176042017382994	-1.29256931051902	NO
EIF2AK2	0.14595134357611	5.02202040562475	3.23582973585765	0.00157146248835596	0.0176042017382994	-1.29289441569263	NO
MVB12B	-0.199332710514672	4.34358672768562	-3.2355750501506	0.00157275028678645	0.0176060344827467	-1.29361609088154	NO
DAP	0.288519156742883	1.24814662530113	3.23521078909114	0.0015745938545064	0.0176110273809205	-1.29464817597464	NO
NUFIP2	0.169976747355078	6.55688640720957	3.23504268404526	0.00157544533303554	0.0176110273809205	-1.29512444669186	NO
AC113189.5	-0.227238920161523	0.942079156840707	-3.2343504834349	0.00157895596322228	0.0176262761008505	-1.29708535470856	NO
SIRT6	-0.218982308332015	1.08284189540789	-3.23421926830746	0.00157962226804113	0.0176262761008505	-1.29745702967412	NO
EMC4	-0.151631130014266	5.00213700724874	-3.23410258054594	0.00158021502371464	0.0176262761008505	-1.29778754447233	NO
AC000089.3	-0.279273101610585	0.543894716321459	-3.23377584324356	0.00158187590183184	0.0176262761008505	-1.29871296606466	NO
MYO1E	0.178438800031138	3.95287113182476	3.23333101530145	0.00158413967693443	0.0176262761008505	-1.29997273240678	NO
CENPBD1	-0.231498946805596	1.08403638890678	-3.23325390142938	0.00158453242438171	0.0176262761008505	-1.30019110663391	NO
VAMP2	0.24611301572928	2.83606678891658	3.23321456786705	0.00158473278848601	0.0176262761008505	-1.30030249136612	NO
RWDD1	-0.11825887970497	5.21054449411509	-3.23300252036453	0.00158581335968957	0.0176262761008505	-1.30090294785584	NO
CNOT1	0.115154777904984	6.79136977105164	3.23246399392604	0.00158856072043762	0.0176369509486903	-1.30242775036008	NO
DIRC2	-0.168281356483521	5.13823463535094	-3.23237285767032	0.00158902610233076	0.0176369509486903	-1.30268577588244	NO
ACAP1	-0.327358287951147	0.848478796855286	-3.23212822429722	0.00159027593669655	0.0176383225528361	-1.30337835354034	NO
UQCRHL	-0.164625573255457	4.42838320952252	-3.23166817863637	0.00159262879704446	0.0176470345201081	-1.30468066373743	NO
RP11-44N11.1	0.369050731585731	1.27385400680828	3.23153411992523	0.00159331503808396	0.0176470345201081	-1.30506013197344	NO
MARK3	0.0973003546836004	5.88893737466903	3.23110095081282	0.00159553429767929	0.0176482209180533	-1.30628617652077	NO
KIAA1841	0.285712398314445	2.96210620981108	3.23102509222473	0.00159592324109768	0.0176482209180533	-1.30650087311036	NO
ADCY6	0.192508238179343	3.75058235504898	3.23085360385	0.00159680282490783	0.0176482209180533	-1.3069862077443	NO
SBSPON	0.950232432142743	-0.860496620300273	3.22857845090149	0.00160851519673804	0.017765131520532	-1.31342316672451	NO
HSPB3	-0.248998975225378	4.68352816103092	-3.22676301339396	0.0016179183624487	0.0178352255402442	-1.31855678004848	NO
ELMOD3	0.152378737665077	3.66912147063035	3.22671464852632	0.00161816957033658	0.0178352255402442	-1.31869351129429	NO
FAM43A	-0.275286058006466	1.81926287853067	-3.22669372889962	0.00161827823847053	0.0178352255402442	-1.31875265218048	NO
POLE4	-0.141482082170112	2.97934233037676	-3.2256941696259	0.00162347843654016	0.0178799548485622	-1.3215780879683	NO
PPARG	0.365125289356089	1.41074759097684	3.22521056548471	0.00162599996887625	0.0178951409083422	-1.32294482204831	NO
ACACA	0.263361829901696	4.93072268428907	3.22435911792753	0.0016304483241047	0.0179314966318846	-1.32535072050225	NO
CCDC112	-0.194805417820328	1.55353458049379	-3.22391329283074	0.00163278204152891	0.0179445610893924	-1.32661025878012	NO
SDHCP2	-0.269081619472928	1.19997460489195	-3.22300401826048	0.00163755138461024	0.0179843564055967	-1.32917867921319	NO
AC104297.1	-0.333257717454951	0.0677749206788997	-3.22257807356617	0.00163979001940507	0.0179957878934997	-1.3303816347859	NO
TATDN1P1	-0.219958645503929	0.78203897191547	-3.22218055056652	0.00164188185083439	0.0179957878934997	-1.33150420252874	NO
TRIM39	-0.18068520399148	1.93488733788746	-3.22201520280676	0.0016427526699648	0.0179957878934997	-1.33197109525966	NO
NSD1	0.143964210151788	6.33172576852298	3.22155756446672	0.0016451651087046	0.0179957878934997	-1.33326322561563	NO
RPL41P2	-0.584745915866538	-0.213664309668773	-3.2215004769122	0.00164546627700088	0.0179957878934997	-1.33342440019819	NO
ZNF660	0.246333076676522	0.579724550015549	3.22149659324488	0.00164548676735148	0.0179957878934997	-1.33343536482164	NO
F13A1	0.491877924406334	3.34824492921194	3.22024259565451	0.0016521153443733	0.0180556723016262	-1.33697515870294	NO
SRP9P1	-0.188245629570516	3.32699757730232	-3.21771554907243	0.00166554885646447	0.0181821332910157	-1.34410504663811	NO
KB-1674E1.1	0.322204062965359	0.342125603234595	3.21762939382048	0.00166600863754598	0.0181821332910157	-1.34434804577325	NO
BGN	0.605796010494519	1.44625983823758	3.21733752671293	0.00166756711134047	0.0181864683361442	-1.34517121083177	NO
COPG2	-0.131254939213172	3.60371973627255	-3.21608088516478	0.00167429268684168	0.0182314323396234	-1.34871466104358	NO
YIF1B	-0.22455437458489	2.62098270368091	-3.21605395138513	0.00167443711329301	0.0182314323396234	-1.34879059573116	NO
CCDC59	-0.15382194128218	3.49799199494215	-3.21574659360058	0.00167608607372274	0.0182314323396234	-1.34965709533037	NO
ZBTB25	0.174621641286998	4.49637939782645	3.2155287490588	0.00167725571562321	0.0182314323396234	-1.35027119852711	NO
GLS	0.292342554573188	5.04301354668249	3.21548129001724	0.00167751063159423	0.0182314323396234	-1.35040498085501	NO
PBX1	0.217368459836229	6.62541590458625	3.21446929027721	0.00168295496676347	0.0182666907423925	-1.35325731707103	NO
RPL7AP66	-0.296081767431868	1.04797998675212	-3.21444467624341	0.00168308758963491	0.0182666907423925	-1.35332668279265	NO
LRRC39	-0.192223145122227	7.45633711535205	-3.21397195388449	0.00168563655458367	0.018280643867837	-1.35465879354175	NO
PAK3	0.390500747717145	-0.0340659547227449	3.2137734885761	0.00168670777019503	0.018280643867837	-1.35521801148484	NO
PSMB7	-0.103738958622464	5.11929226336997	-3.21323720939747	0.0016896055072151	0.0182993857873414	-1.35672894780109	NO
POLR2I	-0.198654300909372	4.33838365131173	-3.21224372264679	0.00169498598087823	0.0183244194285884	-1.35952748675928	NO
CNTN4	0.589183283455822	0.29910277505153	3.2121193625088	0.00169566060675583	0.0183244194285884	-1.35987774442742	NO
CD99P1	0.25363821268669	1.39181434873722	3.21209843281875	0.00169577417021811	0.0183244194285884	-1.35993669134326	NO
NFIA	0.152281166622587	6.71704976005724	3.21174120565037	0.00169771355979203	0.0183244194285884	-1.360942745861	NO
ZNF106	0.209605348083093	10.9372753867824	3.21173132521432	0.00169776723011824	0.0183244194285884	-1.36097057069037	NO
RP11-175B9.3	-0.396994095080707	3.33402903403551	-3.21125302571392	0.00170036723391874	0.0183398424589541	-1.3623174506163	NO
CCDC86	-0.232763926944034	1.81667924803681	-3.21048192716064	0.00170456668362482	0.0183639235808096	-1.36448849443015	NO
RP11-15H20.6	0.257748380195783	1.16464437220874	3.21041253347063	0.00170494507927318	0.0183639235808096	-1.36468385252483	NO
TMEM177	-0.22686205693885	1.68476034763419	-3.20995222590674	0.00170745706370539	0.0183757672860662	-1.36597962796643	NO
RPL5P23	-0.314171370031897	0.622159079927643	-3.20956980975001	0.00170954660107598	0.0183757672860662	-1.36705601995187	NO
RP11-342K6.1	0.255342834156325	3.47430446972598	3.20943031283636	0.00171030941048714	0.0183757672860662	-1.36744863727319	NO
CD47	0.264518266925722	4.63722391284968	3.20934479124797	0.00171077722396056	0.0183757672860662	-1.36768933276332	NO
RP11-137N23.1	-0.267196803003784	-0.514945996184609	-3.20913754102158	0.00171191140223297	0.0183757672860662	-1.36827260423156	NO
SLC35G1	-0.218994050042545	1.29290493855749	-3.20848136822717	0.00171550693229606	0.0184017493607456	-1.37011908736218	NO
EEF1A1	0.29258236159576	6.5285132053211	3.20784427183705	0.0017190046602459	0.0184152906680987	-1.37191158860243	NO
C6orf136	-0.175470920308882	2.86727864988997	-3.20779544707277	0.0017192729872702	0.0184152906680987	-1.37204894720204	NO
TOR1AIP2	0.139231559390304	6.12992982457796	3.20760919540827	0.00172029693170477	0.0184152906680987	-1.37257291262002	NO
CTD-2666L21.3	-0.530710554206374	0.616190498032426	-3.20724728753896	0.00172228819460792	0.0184240132621274	-1.37359096381401	NO
CTC-444N24.8	0.193121186911008	0.29404264960604	3.20682884760191	0.00172459317954119	0.0184256400982634	-1.37476792127529	NO
CACFD1	-0.248522078849506	1.75488341998844	-3.20665196411776	0.00172556840937863	0.0184256400982634	-1.37526540787418	NO
COX4I2	-0.303448645034505	-0.302794320786161	-3.20657917703463	0.00172596986298145	0.0184256400982634	-1.37547011565589	NO
NOV	0.613942958779178	1.74435450258798	3.20600370469306	0.00172914691602314	0.0184397310543803	-1.37708844894007	NO
BHLHB9	-0.161206554406847	2.03732278538523	-3.20591363672739	0.00172964465352689	0.0184397310543803	-1.3773417146307	NO
TRIM63	-0.318183328715161	6.75354294646905	-3.20525822677592	0.00173327062816198	0.0184658172160848	-1.37918450962194	NO
NDUFB1	-0.162918535574004	5.04401269124673	-3.20412623859131	0.00173954988726708	0.0185179277151568	-1.38236654585399	NO
ZNF777	-0.269397568287966	2.854570990105	-3.20363710161676	0.00174226973042159	0.0185179277151568	-1.38374122801202	NO
CBFA2T2	0.112389626879674	4.00697709742761	3.20357206797417	0.00174263164766448	0.0185179277151568	-1.38392398694889	NO
MORF4L1P1	-0.106567112030936	5.65195801817416	-3.20352536317296	0.00174289160667526	0.0185179277151568	-1.38405523587769	NO
WASH6P	-0.313863237060847	1.70650476791127	-3.20286158718743	0.0017465900903332	0.0185446423082768	-1.3859203941542	NO
CTD-2003C8.2	-0.20475175652379	3.82260469553296	-3.2010089610774	0.00175695140531688	0.0186420162321596	-1.39112442563145	NO
FER	0.269844313178095	3.70960697691231	3.20079609606041	0.00175814556910167	0.01864205670799	-1.39172220345958	NO
ATP8B4	0.432544538880234	1.06876098497023	3.20050794096104	0.00175976331089347	0.0186465853937095	-1.39253136181057	NO
RP11-106D4.2	0.34616002665791	0.118299014850618	3.19934104772836	0.00176632858652934	0.0186939910072437	-1.3958074541347	NO
LINC00342	0.294847502736527	1.0185544335367	3.19928854357823	0.00176662452529983	0.0186939910072437	-1.39595483793095	NO
CBWD2	-0.135825216635217	3.35879245131266	-3.1982445618664	0.00177251850281703	0.0187432514175501	-1.39888496881169	NO
TCF15	-0.298001196736454	1.21785816443676	-3.19785118069458	0.00177474414790186	0.0187432514175501	-1.39998886042417	NO
RP5-1009N12.1	-0.224024013811653	0.017848889646761	-3.19782891876709	0.00177487017765321	0.0187432514175501	-1.4000513276362	NO
XPO5	0.123263977321411	3.61888980447576	3.1968685330274	0.00178031507483747	0.0187880824710442	-1.4027458356868	NO
SH3YL1	0.226245131497329	3.77121185398804	3.19572390769563	0.00178682482398917	0.0188440832111074	-1.4059563753648	NO
ZNF816	0.306661434344696	-0.0907587375990736	3.19435126545771	0.00179466057175917	0.0188954367218115	-1.40980521271235	NO
ZNF366	-0.23913974250192	2.29220072720519	-3.19431683669506	0.0017948575193627	0.0188954367218115	-1.40990173196176	NO
RP11-426D19.1	0.418817256638435	1.76820617258568	3.1942370822787	0.00179531382683453	0.0188954367218115	-1.41012531599972	NO
RP11-34F20.7	-0.349979441964963	-0.819141594147623	-3.19369502324117	0.00179841802900601	0.0189097387835477	-1.4116448045179	NO
CACYBP	-0.134444209628291	4.46846011220314	-3.19328971968528	0.00180074233854511	0.0189097387835477	-1.41278080254652	NO
SON	0.373590006641001	7.43311048082997	3.1930176011973	0.00180230443498281	0.0189097387835477	-1.41354343771611	NO
PDS5A	0.128846015688699	5.79611723435493	3.19299911216015	0.00180241061705942	0.0189097387835477	-1.41359525284793	NO
LINC00641	0.259236399019817	3.04807097074099	3.19290938377415	0.00180292600762176	0.0189097387835477	-1.41384671118288	NO
DYNC1LI2	0.10612003722941	6.14735277494973	3.19273685891986	0.00180391735793501	0.0189097387835477	-1.41433018502999	NO
CTTNBP2NL	0.191070743855094	2.48408294808654	3.19247064937996	0.00180544802802629	0.0189131247939263	-1.41507615280388	NO
ZNF562	0.218298124746879	3.25065419161258	3.19138415365929	0.00181170777894867	0.0189574413008838	-1.41812017482362	NO
ATP5G3	-0.224477683099835	6.3461264397453	-3.1911796301017	0.00181288838019517	0.0189574413008838	-1.41869308944238	NO
KRBA2	-0.249522648558389	0.535306153192581	-3.19109955979544	0.0018133507767163	0.0189574413008838	-1.41891737531304	NO
PRORSD1P	-0.215701516849056	1.09315709648255	-3.19089710244167	0.00181452043356266	0.0189574413008838	-1.41948446004902	NO
C8orf59	-0.139671618629761	3.52746354685119	-3.19003262378854	0.00181952268960154	0.0189654277338338	-1.42190553454767	NO
TAF1	0.176913055702835	5.3080685194205	3.19002438897641	0.0018195704015109	0.0189654277338338	-1.42192859448173	NO
GHRLOS	0.355000057416898	0.753364748414644	3.18983607294485	0.00182066180883985	0.0189654277338338	-1.42245592208655	NO
MED10	-0.157916984053335	2.27667073969075	-3.18978780644271	0.00182094164099228	0.0189654277338338	-1.42259107506308	NO
FAM136A	-0.237518492448228	2.91672902938229	-3.18971913462502	0.00182133984494515	0.0189654277338338	-1.42278336284734	NO
MRPL43	-0.148318560305967	4.26735246568737	-3.18862315364388	0.00182770603324068	0.0190067444081544	-1.42585174938525	NO
RN7SKP269	-0.332921276155455	-0.447558598868429	-3.1886181832502	0.00182773495170682	0.0190067444081544	-1.42586566285154	NO
PLEKHA1	0.242663735499341	5.01715117121247	3.18794892735661	0.00183163266934561	0.0190133006274206	-1.4277389246355	NO
P2RX5	-0.346176679173889	1.66020963541752	-3.18790879549399	0.00183186664120958	0.0190133006274206	-1.42785124417162	NO
BCL7C	-0.158737271063227	3.16747212845127	-3.18788462406336	0.00183200757593881	0.0190133006274206	-1.42791889368673	NO
BTBD7	0.11153799653253	4.85294313175079	3.18664829325408	0.00183922963620596	0.0190756128030606	-1.43137848999527	NO
TDRD10	0.37699457899098	-0.406050209271366	3.18623553870292	0.00184164664526748	0.0190880397826168	-1.43253324248032	NO
RPL4P4	-0.152291784566382	6.23036718430275	-3.18529386754635	0.00184717195158075	0.0191172208316052	-1.43516726401134	NO
FAM96A	-0.202029417996522	3.93023056802686	-3.18513734111144	0.00184809187236511	0.0191172208316052	-1.43560503332142	NO
EPG5	0.156481456423469	5.63846237318766	3.18513185003982	0.00184812415165381	0.0191172208316052	-1.43562039029064	NO
RPS26	-0.25570224004937	1.53727683935801	-3.1843061878447	0.0018529837840399	0.0191548376513854	-1.43792928187558	NO
HGF	0.404327066590144	0.453886135634911	3.18375175753193	0.00185625368502843	0.0191759821643999	-1.43947941718601	NO
SNX4	-0.129537272909417	4.12532246504097	-3.18339881331044	0.00185833806341226	0.0191848598622936	-1.44046609893444	NO
AL356585.3	-0.302293313653472	0.934029331519427	-3.18317260961784	0.00185967509651027	0.0191860156037202	-1.44109842015093	NO
AC010226.4	-0.258363929313329	2.36863492580264	-3.18293586293532	0.00186107540495906	0.019187822196882	-1.44176017269558	NO
NT5C3AP1	-0.291018027551647	1.29244241620131	-3.18254696864091	0.0018633777647533	0.0191989205090799	-1.44284711797472	NO
TAS2R3	0.454687077522397	-0.279097344122917	3.18232769830044	0.00186467707254232	0.0191996762873671	-1.44345992167854	NO
EP400	0.212568816267214	5.01588932728684	3.18105930907924	0.00187220958945304	0.0192645692381235	-1.44700404912583	NO
WDR60	0.148282396844683	3.91484928753878	3.18026369404199	0.00187694890209969	0.0193006544686692	-1.44922655138309	NO
SFT2D2	0.192045274562882	4.51981686434347	3.18004792050867	0.00187823614223773	0.0193012179944784	-1.44982922166457	NO
ZRSR2	-0.210181235835155	1.55589323691389	-3.17956885597252	0.00188109703345359	0.0193179414038797	-1.45116715978755	NO
RP11-168J18.6	-0.231721606398688	1.30461260187478	-3.17899747473859	0.00188451452405309	0.0193375084274301	-1.4527627012918	NO
APIP	-0.241751002784159	4.10137671351695	-3.17883758139881	0.00188547189634671	0.0193375084274301	-1.45320914922681	NO
MEMO1P1	-0.193363153682294	2.78952337711247	-3.17770135079237	0.00189228819477597	0.0193947155879492	-1.45638114807489	NO
PIK3CB	0.263265076578479	4.62972910785647	3.17710386066838	0.0018958817527027	0.0194188385409267	-1.45804877300353	NO
MGA	0.160875598224888	5.89719499381266	3.17676037945266	0.00189795046583163	0.0194273217290125	-1.45900732781389	NO
GPANK1	-0.151836799061856	2.86642876902323	-3.17549782903282	0.00190557258808803	0.0194926011117222	-1.46252999026635	NO
RP1-39G22.7	-0.223585603514548	2.04100011776113	-3.1750948673919	0.00190801128749438	0.0195048072933743	-1.46365405395917	NO
ZNF587	0.122718011302125	3.8624116341989	3.17488609066179	0.00190927593270893	0.019505003510864	-1.4642363909416	NO
DISC1	0.39046788354452	1.55393131507494	3.17467361958474	0.00191056375635028	0.0195054361070416	-1.46482899966682	NO
PABPC3	0.297899128245165	0.259648794172221	3.17443226078084	0.00191202765343048	0.0195076645474754	-1.46550213973973	NO
NSA2	-0.236804086870129	4.80226469672023	-3.17421483496694	0.00191334728435259	0.0195084191538059	-1.46610849506748	NO
SH2B2	-0.275875480307427	3.6139899701887	-3.17381589154672	0.00191577081006621	0.0195204207263806	-1.4672209750034	NO
RP4-591C20.9	-0.34474765065391	1.50180790657774	-3.17353812753974	0.00191745987301746	0.0195226564369336	-1.46799546922818	NO
PRRC2C	0.185544535550021	6.56079182861304	3.17336992351147	0.00191848338269847	0.0195226564369336	-1.46846444793301	NO
COMMD9	-0.14516062009534	4.00015179466867	-3.17264553815394	0.00192289702434048	0.0195471012048364	-1.47048390850936	NO
OPN3	-0.257995415623011	1.29809832266195	-3.17238263792344	0.00192450119533689	0.0195471012048364	-1.47121673345784	NO
PLAGL1	0.34582839681618	2.81048663687033	3.17236154144862	0.00192462997623764	0.0195471012048364	-1.4712755369251	NO
RP11-266L9.8	-0.37484988236926	0.988946573738401	-3.17159691176395	0.00192930297839214	0.0195818625694098	-1.47340661455258	NO
ATP6V0E2	-0.368503078230702	2.20695310041615	-3.16994281922294	0.00193944801339432	0.0196720824726479	-1.47801522043858	NO
ELOVL5	0.337884257912387	2.70113299220673	3.16946832589541	0.0019423673618354	0.0196889419117826	-1.47933687532944	NO
CAD	0.179093780796893	2.99379799906381	3.16873632431826	0.00194687905910102	0.0197219100547096	-1.4813754701023	NO
CROCCP3	0.231173688713419	1.93733492632473	3.16816478780645	0.00195040849997289	0.0197220085480396	-1.48296690261359	NO
LHPP	-0.28665842881897	1.31076300260866	-3.16793486437528	0.0019518300358981	0.0197220085480396	-1.48360705235486	NO
RP11-405O10.2	0.369987293162018	-0.198644133963552	3.16786658737023	0.0019522523541164	0.0197220085480396	-1.4837971408023	NO
PARL	-0.102314455326872	3.83537067677305	-3.16773900654099	0.00195304171583146	0.0197220085480396	-1.48415232649356	NO
PIKFYVE	0.156280859450213	5.47061974407164	3.16771580202442	0.00195318531754099	0.0197220085480396	-1.48421692670332	NO
RP11-467D6.1	-0.32412548369397	-0.680181889997271	-3.16684132027546	0.00195860422961868	0.0197639825000374	-1.48665115171568	NO
GALNT15	0.277974508365108	3.87669621867154	3.16618713411265	0.0019626671680299	0.0197850830914283	-1.48847179020122	NO
SUMO2P1	-0.246125933087311	1.21635053831535	-3.16609790297584	0.001963221960544	0.0197850830914283	-1.48872010132569	NO
RP11-635L1.2	0.505535044041843	0.461147026729568	3.16489555235852	0.00197071177790942	0.0198038488946708	-1.49206541485562	NO
ZNF16	-0.186970494351912	2.35427370066511	-3.1647815873154	0.00197142307813087	0.0198038488946708	-1.49238244595307	NO
DPH2	-0.250978431292074	3.38966313339759	-3.16446321044661	0.00197341145694085	0.0198038488946708	-1.4932680649259	NO
CTD-2095E4.3	0.278127524074845	0.231431038392883	3.16441268348028	0.00197372718748113	0.0198038488946708	-1.49340860735828	NO
ATF7	0.251900804059728	3.68871772867376	3.16437671021101	0.0019739520041753	0.0198038488946708	-1.49350866705632	NO
C19orf52	-0.211875701449139	2.50397975219161	-3.16432420454725	0.00197428018359756	0.0198038488946708	-1.49365470992541	NO
VPS25	-0.119245880171345	3.31382935086031	-3.16425342706514	0.00197472264876503	0.0198038488946708	-1.49385157208222	NO
HNMT	0.29768759384013	1.63469260048079	3.16390931793997	0.00197687515942557	0.0198038488946708	-1.49480863285312	NO
MIRLET7BHG	0.229013188729379	3.57513965199278	3.16364733114596	0.00197851543117369	0.0198038488946708	-1.49553723080681	NO
ODF2	0.198414918608919	1.70313902649662	3.1636136363109	0.00197872648277717	0.0198038488946708	-1.49563093411268	NO
CRYBB2P1	0.392622865686566	2.1217993035265	3.16345806534374	0.00197970119139132	0.0198038488946708	-1.49606355677737	NO
COX6C	-0.158089871731672	6.32482670822393	-3.16334463774534	0.00198041213778302	0.0198038488946708	-1.49637897299135	NO
INPP5B	0.181844183193342	3.78129411560101	3.16316748645531	0.0019815229690281	0.0198038488946708	-1.49687157130247	NO
RP11-159D12.2	0.405264885624796	4.31865416983834	3.16250953416895	0.00198565374577233	0.0198324766023855	-1.49870091395859	NO
LINC00693	-0.367392001095539	0.696737559713301	-3.1621080080429	0.00198817855079303	0.0198450377845568	-1.49981714382688	NO
MRVI1	0.341120480258475	2.95891707542179	3.16120670174752	0.00199385685426437	0.0198890396144167	-1.5023223150407	NO
DPP4	0.625908980210808	1.26224944162536	3.16052901181808	0.00199813627929485	0.0199190402737344	-1.50420555356795	NO
DEDD2	-0.191960301512746	2.45750948262356	-3.1601490621013	0.00200053928993036	0.0199231043666703	-1.50526125144258	NO
ISCA1P6	-0.32256494074349	-0.609825628686153	-3.16006232246188	0.00200108825546085	0.0199231043666703	-1.50550224437835	NO
CHCHD4	-0.182920683506365	2.91590326454794	-3.15916084669407	0.00200680188935933	0.0199572380334746	-1.5080065305246	NO
WDR19	0.268715804268799	2.72313760885004	3.15911934188132	0.00200706531528782	0.0199572380334746	-1.50812181587849	NO
TMEM184A	-0.37986683925893	1.85965343862144	-3.15784537800364	0.00201516665471938	0.0200250793017514	-1.51165981026894	NO
FYN	0.296634596056809	3.04751336540775	3.15722564103228	0.00201911863791006	0.0200516277668418	-1.51338048384883	NO
SEC24D	0.257962053652293	2.55688512491191	3.1569389564022	0.00202094922426767	0.0200570885939518	-1.5141763560474	NO
NCOA6	0.192842017201805	4.44089797750255	3.15618134602439	0.00202579426937454	0.0200834244475175	-1.51627928563437	NO
MIR4458HG	-0.257625760566615	2.94282620354643	-3.15612304048005	0.0020261675900056	0.0200834244475175	-1.51644110917498	NO
ZNF174	-0.173726627662286	1.71982043703724	-3.1548933170775	0.00203405621020628	0.0201426631954553	-1.51985354987763	NO
MRPS21	-0.150508510148925	3.67836327777234	-3.15479060756969	0.00203471637668158	0.0201426631954553	-1.52013851491407	NO
CDS2	0.123710735715719	5.36071158205239	3.15367277907217	0.00204191411621557	0.0202011478042022	-1.52323940080479	NO
TIAL1	0.244990262992766	5.27850831077593	3.15258732524009	0.00204892602597829	0.0202559915473934	-1.52624959819892	NO
ENPP1	0.368271850547197	3.11810344016608	3.15241450614319	0.00205004448008546	0.0202559915473934	-1.52672878274392	NO
ATPAF1	-0.156518505857835	6.21776648215764	-3.15142061067742	0.00205648781146692	0.0203068446503048	-1.52948418171625	NO
GLRX2	-0.218208171015463	2.49211139288707	-3.15076893928692	0.00206072274253627	0.0203358404983368	-1.53129043024043	NO
RP11-312J18.5	-0.261319044092266	1.22615390616497	-3.14993394160827	0.00206616087288429	0.020376665888061	-1.5336043501494	NO
UBN2	0.209776223699143	6.04855600887909	3.14942156723261	0.00206950443536201	0.0203967960743892	-1.53502397200507	NO
DPM3	-0.257375791293022	1.56223420313186	-3.14856121229376	0.00207513009566805	0.0204373765392924	-1.53740729917053	NO
JOSD1	0.127367009122532	3.66243504222982	3.1483929793477	0.00207623179069116	0.0204373765392924	-1.53787326883841	NO
VPS53	0.153249614520266	4.34665107575668	3.14795314216913	0.00207911468836727	0.0204400900648012	-1.53909142623259	NO
SNHG16	-0.228838859106317	6.68465891041091	-3.14795267156241	0.00207911777493316	0.0204400900648012	-1.53909272953188	NO
SRD5A3	-0.177160755302225	1.41789922613803	-3.14773538487273	0.00208054334675599	0.0204412731201666	-1.53969446633096	NO
ZBTB17	-0.169205242097413	3.45320158318077	-3.14676865964392	0.00208689683772928	0.0204785953859075	-1.54237121796885	NO
DAD1	-0.134020669151195	4.1136642555571	-3.14675947343379	0.00208695729748473	0.0204785953859075	-1.54239665023094	NO
ABBA01017803.1	-0.179825863903956	2.90519433284724	-3.1465205541651	0.00208853033471963	0.0204811982292074	-1.54305808260674	NO
UBL7	-0.180406694668437	4.2096589848815	-3.14615971742674	0.00209090816053131	0.0204916850451069	-1.54405695577124	NO
DCTPP1	-0.215670300366056	2.78202266191443	-3.14525400937846	0.00209688763546561	0.020517876972361	-1.54656372631673	NO
ADAMTS17	0.287060824119155	2.1501368314113	3.14518979641403	0.00209731217108962	0.020517876972361	-1.54674142858668	NO
CTA-796E4.5	0.280530275888931	4.99036470078699	3.14515971459429	0.00209751108056638	0.020517876972361	-1.54682467564683	NO
RP11-488C13.1	-0.236974329126244	2.69267152020906	-3.14455194268966	0.00210153359456764	0.0205443930240474	-1.54850645307601	NO
ZNF207	0.256386589100338	6.8683193330953	3.14417982366159	0.00210399998426368	0.0205537783028277	-1.54953601643688	NO
PTBP3	0.212919236911746	3.96052325737881	3.1440112041188	0.00210511847249446	0.0205537783028277	-1.5500025123195	NO
EVI5	0.203301873902233	4.01909863711416	3.14373075650553	0.00210697996240338	0.0205591359446725	-1.55077834070413	NO
FAM162A	-0.176299085581174	4.91413931895045	-3.14236846984575	0.00211604399877112	0.0206347229543926	-1.55454613617082	NO
GPRC5B	-0.216656937262187	6.21347580643274	-3.14154275275701	0.00212155555633311	0.0206755952506116	-1.55682922795324	NO
AC084082.3	0.618608387709278	1.38380388510913	3.14128809345214	0.00212325806284527	0.0206793187327238	-1.55753325453318	NO
PARP3	-0.245453787963333	2.78651279845116	-3.14104398163613	0.00212489124570787	0.0206823628334562	-1.55820807680361	NO
PITX3	-0.462568228539592	2.13095481134308	-3.1401086058988	0.00213116000020819	0.0207204423034017	-1.56079342085952	NO
RP5-1112D6.7	0.422426490378997	0.613894597663136	3.13986608550247	0.00213278813824027	0.0207204423034017	-1.5614636329111	NO
RP11-792A8.4	-0.228563932088226	0.524836941433209	-3.13986187190762	0.00213281643602032	0.0207204423034017	-1.56147527691742	NO
TICAM1	-0.239283968439974	1.58803020668917	-3.1396714347519	0.00213409574327227	0.0207204423034017	-1.56200152443267	NO
C19orf47	-0.209456902177961	5.28035566835083	-3.1390156272947	0.00213850674064339	0.0207361373890827	-1.5638135555423	NO
RNF113A	-0.18236182110568	1.58638015970282	-3.13887684312279	0.00213944129528784	0.0207361373890827	-1.56419698294875	NO
RP3-368A4.5	0.404821810696187	4.4319194330126	3.13884074457389	0.00213968444037786	0.0207361373890827	-1.56429671225864	NO
MCAT	-0.173501702167816	2.22162829919434	-3.13691813693638	0.00215267147444575	0.020849095832588	-1.56960690259923	NO
SIK2	0.324183410128784	5.49541780064436	3.13529124805958	0.00216371807910174	0.0209381170884793	-1.57409819423735	NO
DNAJC28	-0.245289502432998	1.34279158996309	-3.13517097109642	0.00216453684734359	0.0209381170884793	-1.57443016079602	NO
RP11-9L18.2	-0.200674244121281	2.99606900383521	-3.13367159977229	0.00217476777302841	0.0210240975885173	-1.57856755562442	NO
ITGB8	0.586891311526134	-0.274962919846775	3.13230025449422	0.0021841644007156	0.0211019115851986	-1.58235021897	NO
CCNB1	-0.259010382786208	-0.414946511727054	-3.13171030666672	0.00218821837792316	0.0211280443999104	-1.58397707979765	NO
RP11-74E24.2	-0.184946405666732	1.65323659259397	-3.13117588382444	0.00219189682888525	0.0211505214030634	-1.58545060099	NO
AC137932.6	-0.379278269781189	0.818398816016375	-3.13080493687213	0.0021944534431232	0.0211527676796342	-1.58647325915508	NO
DROSHA	0.172395387518664	4.37087936382379	3.13058694402603	0.0021959571688144	0.0211527676796342	-1.58707419297127	NO
CTA-941F9.10	0.346756780394167	1.86431973736103	3.13055441851992	0.00219618161337623	0.0211527676796342	-1.58716385196941	NO
HBS1L	-0.1067997693096	6.37920682191407	-3.1302740118385	0.00219811746275731	0.0211584004820174	-1.58793678160341	NO
C5orf42	0.21259620352938	5.28844281404029	3.12889572812439	0.00220765579284869	0.0212347387848355	-1.59173511987901	NO
SPEN	0.272339646176689	5.9893409208021	3.12859927871529	0.00220971236637638	0.0212347387848355	-1.59255190544142	NO
GGCX	0.103883466082906	3.9366931599944	3.12854114869895	0.00221011584313146	0.0212347387848355	-1.59271205924218	NO
RP4-563E14.1	0.280575973463727	-0.757748387584925	3.12818426362	0.0022125944586017	0.0212455192005893	-1.59369525730351	NO
ZNF528	0.166455684331385	3.35939330090559	3.1271448658734	0.00221982792224438	0.0213019148837434	-1.5965582023945	NO
TMEM63A	0.168545420939517	4.08397157581381	3.12676189979062	0.00222249861963325	0.0213144830876156	-1.59761285308567	NO
NHP2L1	-0.142071301774086	5.24726112901239	-3.12592116026567	0.0022283721611708	0.0213577334247833	-1.59992778613316	NO
RP11-357N13.6	0.347477804983968	1.32575495972116	3.12561714453607	0.00223049960753154	0.0213650485342822	-1.60076474912035	NO
SNORD62B	-0.327360585974419	-0.191691683576774	-3.12525713191608	0.00223302134719208	0.021376129167711	-1.60175578455685	NO
CH17-340M24.3	-0.3831205824303	-0.602647660392165	-3.12465595581009	0.00223723823540709	0.0214034135642703	-1.60341047624032	NO
PI16	0.544884574671965	2.49490987044578	3.12428379024443	0.00223985245436605	0.0214153414455597	-1.60443469978349	NO
LYSMD4	0.204688653031834	3.03644181921276	3.12407630676837	0.00224131111995138	0.0214162132090046	-1.60500566315273	NO
NCOA7	0.179185665606258	2.92723749026763	3.12385707074374	0.00224285336683152	0.0214178820597247	-1.60560893316594	NO
UBXN7	0.17521651932786	4.78397782998722	3.1230103209188	0.00224881919867407	0.0214528105101746	-1.6079385939757	NO
CKMT2-AS1	0.314325224661559	0.0924961276174231	3.12294916060472	0.00224925067733265	0.0214528105101746	-1.60810684366212	NO
DZIP1	0.286764770797859	1.96344364686369	3.12265097859546	0.00225135541587743	0.0214598156835402	-1.60892709133044	NO
CHMP2B	-0.102674622517575	4.49227680021607	-3.12207180492357	0.0022554487762199	0.0214857562557055	-1.61052011095842	NO
GMDS-AS1	0.273255120715537	3.16107055617276	3.12181044388974	0.00225729822817228	0.0214903024628608	-1.61123890429887	NO
EMX2OS	0.305426300312829	1.69191660320328	3.12131658351506	0.00226079674162413	0.0214917467011146	-1.61259697773222	NO
CALCR	-0.344518277043796	-0.00909272921516805	-3.12121621235977	0.0022615083870168	0.0214917467011146	-1.61287296768027	NO
TPST1	0.186728427528648	1.35784872204122	3.12113223070628	0.00226210398825513	0.0214917467011146	-1.61310388578657	NO
RAB5A	-0.0863377240461309	4.38829461390452	-3.12101450227122	0.00226293916800574	0.0214917467011146	-1.61342758611988	NO
PLXNB1	0.38507245248407	1.13974681211132	3.12071714259899	0.00226504994742203	0.0214987558948948	-1.61424514601626	NO
GPX8	0.309929390810024	0.943761729940893	3.12033371806616	0.00226777434611797	0.0215115772468525	-1.61529923580464	NO
FAM45A	-0.156009023266199	2.19085917714647	-3.11981597596471	0.00227145795382965	0.021533476401287	-1.61672241142656	NO
CBR3	0.294520505704308	-0.150729893615269	3.11957308245731	0.00227318799354703	0.0215368403913733	-1.61739001159032	NO
CSTB	-0.263949612708274	2.75187942078871	-3.11908475812031	0.002276669845039	0.0215567874505174	-1.61873205364512	NO
UXT	-0.142840846432236	3.16607171504622	-3.11852701081375	0.00228065274835068	0.0215814517775952	-1.62026467205087	NO
TRIM27	0.130215677349523	3.57134155282114	3.11770698198372	0.00228652035667805	0.0216239102088979	-1.62251758830037	NO
TMEM99	-0.186303786455568	1.49239594709566	-3.11722783664777	0.00228995529622425	0.021643325222793	-1.62383374361147	NO
LAMA2	0.286728184025161	6.70722792590552	3.11698548440884	0.00229169451459809	0.0216466995133418	-1.62449939166711	NO
HNRNPLP2	-0.218875508533834	2.94143485720249	-3.11678694991753	0.00229312019186129	0.0216471099003856	-1.62504465686778	NO
RPS2P46	-0.236650567212148	4.44640429942951	-3.11608182461186	0.00229819035271529	0.021681284972394	-1.62698101279998	NO
VRK1	-0.158381601974056	1.48727221969865	-3.11562143139163	0.00230150639100712	0.021681284972394	-1.62824510727551	NO
YIPF2	-0.172159136828876	2.77799338954345	-3.11535719665057	0.00230341157778207	0.021681284972394	-1.62897054155513	NO
AIFM2	0.208180245508871	2.32400542322274	3.11527783979168	0.00230398404259623	0.021681284972394	-1.62918839904321	NO
SNTB2	0.16903512263467	4.61424670167886	3.1152515104669	0.00230417400633238	0.021681284972394	-1.62926067961028	NO
DUSP12	-0.163424442278211	1.59673552495766	-3.11513055185952	0.00230504689860392	0.021681284972394	-1.6295927345734	NO
ADGRA2	0.261726015243354	3.09558825445863	3.11482747158559	0.00230723541075683	0.021688843798237	-1.63042470141442	NO
CENPL	-0.193748038061696	1.36595800857767	-3.11433165102352	0.00231081983670868	0.0217095077760615	-1.63178560090748	NO
HDAC11	-0.261925430926598	3.77128248673941	-3.11412352230275	0.00231232599603018	0.0217106339471395	-1.6323568062565	NO
RP11-274B21.13	0.225229529289789	0.990269733199153	3.11315889402659	0.0023193185906354	0.0217632405320198	-1.63500379121008	NO
MEGF6	0.258830899915527	2.57491293310963	3.11169277743937	0.00232998403796821	0.0218442818273086	-1.63902556283671	NO
LINC00852	0.254015740634617	-0.15245770112658	3.11158843244336	0.00233074483962919	0.0218442818273086	-1.63931173564513	NO
RPL35P2	-0.336970733153403	2.19446884529507	-3.11129938060339	0.00233285358149725	0.0218509688635338	-1.64010443660816	NO
MOB4	-0.111115763314108	4.43194908422813	-3.11021004429476	0.0023408166072279	0.0219029713422115	-1.643091295484	NO
UBR5	0.143106601529033	7.05440654167534	3.11015732717554	0.00234120260691284	0.0219029713422115	-1.64323581860399	NO
NAMPT	-0.201616722101201	5.39930792476655	-3.10958569203841	0.00234539196450298	0.0219290648096007	-1.6448028146585	NO
BOLA1	-0.172861291764663	1.89691563150883	-3.10902663227091	0.00234949588304772	0.0219543287735145	-1.64633510407502	NO
UBC	-0.197498342563183	8.84394998659028	-3.10731610884126	0.00236209379778288	0.0220559862420929	-1.6510219233554	NO
TMEM143	-0.322730900524568	4.51702419984232	-3.10716744109339	0.0023631916808781	0.0220559862420929	-1.65142916917481	NO
PROB1	-0.395715247398814	5.91806242920221	-3.10463437224726	0.00238197076721805	0.0222180132134615	-1.65836548902128	NO
MEPCE	-0.186950840735818	4.18742633554395	-3.10432141907104	0.00238430044520165	0.022226505519228	-1.65922212038671	NO
ARMCX4	0.377798287814559	3.32551217652869	3.10399008244166	0.00238676927469428	0.0222362841231333	-1.660128992655	NO
C2orf42	-0.128417079840381	1.99638087541942	-3.10361237255105	0.00238958652735856	0.0222492952467077	-1.66116268969616	NO
ZNF784	-0.258602784480607	3.64917941188179	-3.1025920864855	0.00239721202755539	0.0222766738288392	-1.66395442683196	NO
FRMD4A	0.234407078748173	2.93222077886322	3.10252862689193	0.00239768706153964	0.0222766738288392	-1.66412804133509	NO
GPR161	0.262325913584964	0.774150661099756	3.10246370756446	0.00239817311281636	0.0222766738288392	-1.66430564632468	NO
HOXA10	-0.161400995070324	5.00031510476365	-3.10245788357675	0.00239821672150072	0.0222766738288392	-1.66432157932011	NO
NHP2P1	-0.284778967644058	0.305727494341353	-3.10218979965327	0.00240022486827176	0.0222792362976311	-1.66505496362412	NO
EIF3LP1	-0.339839998818489	0.822689014521976	-3.10191056077944	0.00240231823106713	0.0222792362976311	-1.66581880725347	NO
HCG18	0.287442426198393	4.61926589093565	3.10185161202462	0.0024027603669433	0.0222792362976311	-1.66598005115041	NO
GFER	-0.190741348251223	2.86154050694488	-3.10093083690786	0.00240967629368523	0.0223301422694701	-1.66849833377307	NO
THG1L	-0.193377639251584	1.24187861328214	-3.10023637691737	0.0024149045718249	0.0223653580717622	-1.67039723720614	NO
SERPINH1	0.223738782072163	3.4312760764429	3.09978519958494	0.00241830691599094	0.0223836315669824	-1.6716307263948	NO
WBP2NL	0.397366893186844	0.0917318894540003	3.09955897475088	0.00242001455725092	0.0223862067224493	-1.67224915331976	NO
NEK9	0.101353493545299	6.07956152237403	3.09936733179081	0.00242146203412126	0.0223863736224162	-1.67277301463141	NO
SCARB2	0.115247305175742	7.08198216162285	3.09855652615716	0.00242759492219264	0.0224298313135451	-1.6749890722913	NO
IFNLR1	-0.374004350381514	2.00306881093576	-3.09830096577108	0.00242953094829153	0.022434483597402	-1.67568745727341	NO
POGK	0.149202584534483	3.9586084533639	3.09780642996307	0.00243328142347967	0.0224558752935269	-1.67703876672934	NO
RBM4	0.193780417170671	2.65716804055954	3.09759017697593	0.00243492313474914	0.0224577922339849	-1.67762961670004	NO
TRAM2	0.232997489766815	2.57492816994312	3.09699681006804	0.0024394330267899	0.0224861451633647	-1.67925064505595	NO
RP11-68I3.5	-0.313599505489829	0.391573801730537	-3.0966010382128	0.00244244539746248	0.0225006690409764	-1.68033171494316	NO
LONP2	0.074771500840475	6.38957469393816	3.0961577937458	0.00244582319230564	0.0225021864647923	-1.68154232037428	NO
ANKRD28	0.193145771506114	6.26031974294125	3.09584675843292	0.0024481960563028	0.0225021864647923	-1.6823917441707	NO
EIF5A	-0.160750313216957	6.04247090059469	-3.09584338931636	0.00244822177070345	0.0225021864647923	-1.68240094468661	NO
VGLL3	0.3895187467458	2.99833338276882	3.09582561548759	0.00244835743158203	0.0225021864647923	-1.68244948201711	NO
SNHG6	-0.200959563032171	4.91335545227173	-3.09489060826644	0.00245550381595843	0.0225546306520381	-1.6850024980672	NO
ZNF300	0.243995811957085	0.135643567658396	3.09440933990744	0.00245918974419371	0.0225669943739732	-1.68631633709904	NO
NAGK	0.127419696170937	3.23781782200876	3.09433862324136	0.0024597317793482	0.0225669943739732	-1.68650937562265	NO
RP11-517P14.2	-0.331200243655096	0.847873549114227	-3.09376342621501	0.00246414471264699	0.0225827639770629	-1.688079379199	NO
RP11-394O4.5	0.465758328982003	2.10863624658356	3.09373870150236	0.00246433456591536	0.0225827639770629	-1.68814685992992	NO
EIF6	-0.164875609290136	2.24380253157613	-3.0932960262731	0.00246773602383005	0.0226007098650307	-1.68935496886565	NO
CDC42SE1	0.177535752052671	3.97833735059548	3.09248369729493	0.00247398917031835	0.0226447366431067	-1.69157152414595	NO
KRT8P46	-0.298867114001423	1.37898637293192	-3.09115096378118	0.00248428009661364	0.0227256487109032	-1.695207014324	NO
FAM175B	-0.108088895540421	4.16249724691479	-3.09029915150911	0.00249087826774347	0.0227727055172974	-1.69752993398125	NO
HIST1H2BD	-0.237038330060997	2.6382874287203	-3.0898038839142	0.00249472209008842	0.0227945406376166	-1.69888029660912	NO
MAGED1	-0.208761035973558	4.58588386495544	-3.08960730880618	0.00249624925233997	0.022795195067578	-1.69941621421745	NO
PCID2	0.141701840461436	4.19711464863814	3.08848747926975	0.00250496557049212	0.022855396147187	-1.70246862798432	NO
RP11-159D12.8	0.285764290766472	1.40928574941795	3.08834845786598	0.0025060496242268	0.022855396147187	-1.70284750523451	NO
NDUFAF4	-0.169664975065952	4.22193215033647	-3.08819844391096	0.00250721988256607	0.022855396147187	-1.70325632452752	NO
KAT2A	0.158216689251061	4.38472679865495	3.08792286040759	0.00250937102777671	0.0228616984677202	-1.7040073033706	NO
FAM46A	0.245704092914319	3.16619956271538	3.08615562508917	0.00252320636907572	0.0229743807826133	-1.70882176467352	NO
LRIG2	0.190122524453888	4.74246916649627	3.08589339319323	0.00252526534112337	0.0229797678717799	-1.70953596231066	NO
TRPC4AP	-0.108414576957795	5.31752731751268	-3.08494188007633	0.00253274943300061	0.0230344883102338	-1.71212701130559	NO
PAMR1	0.579816445821129	0.850111186106794	3.0846955815019	0.00253469002976852	0.0230387583030788	-1.71279759289207	NO
PLXNB2	0.297967684217414	3.29353669181586	3.08371971658689	0.00254239245557496	0.0230953644122734	-1.71545407468492	NO
WBP4	-0.170212493328638	4.81577731220773	-3.08336866698684	0.00254516856028912	0.0231071796073553	-1.71640952210895	NO
ST13P15	-0.266291607532853	1.86130455292384	-3.08302935630129	0.00254785450138789	0.0231181630047716	-1.7173329326466	NO
RP11-673C5.1	-0.240630286932664	3.06001787229812	-3.08192395040596	0.00255662297350298	0.0231842920602375	-1.72034062352815	NO
MRPL15	-0.165927393781835	5.08261709728975	-3.08120436413299	0.00256234599550884	0.0232227434234166	-1.72229805148656	NO
CLUH	-0.319779145183749	6.32046173854295	-3.08088928999855	0.00256485557931682	0.0232284877019345	-1.7231549988239	NO
MAGI3	0.173847273823674	2.99872828243558	3.08075245104785	0.00256594621827129	0.0232284877019345	-1.72352715414733	NO
FRMD3	-0.234532936449821	4.77585780968482	-3.08047773681605	0.00256813705259365	0.0232348898790694	-1.72427424114197	NO
NAT6	-0.267256843440051	0.905716072791583	-3.07988553268463	0.0025728657482973	0.0232642323811109	-1.72588455255196	NO
SMIM4	-0.164703777448175	2.95121865181909	-3.07960583525478	0.00257510190864019	0.0232710161518835	-1.7266450101915	NO
TACO1	-0.162506497137406	3.9356819475399	-3.07815755528305	0.00258670961251835	0.0233483610106565	-1.73058174549889	NO
RPS3AP26	-0.206058398859287	4.84872397508521	-3.077840720903	0.00258925543318581	0.0233483610106565	-1.73144276082741	NO
XXbac-BPG181B23.7	-0.631725751683281	-0.568855043865628	-3.07778202675079	0.00258972730576346	0.0233483610106565	-1.7316022572875	NO
AP1S2	-0.149611465825926	5.88270299357864	-3.07775949399998	0.00258990847932448	0.0233483610106565	-1.73166348747507	NO
RP11-97O12.6	0.261397969973012	0.771371231671682	3.07760947952698	0.00259111496306245	0.0233483610106565	-1.73207112509648	NO
RBMS2	0.197679907807487	3.9378594073188	3.07626014143371	0.00260199035971571	0.0234063255396091	-1.73573695702414	NO
PKHD1L1	1.07263708068044	-0.491633479407857	3.07625971896697	0.00260199377132147	0.0234063255396091	-1.73573810455361	UP
PLXNA2	0.193245816109616	4.63505862300327	3.07625506719327	0.00260203133672559	0.0234063255396091	-1.73575073997138	NO
GTF3C5	-0.128943449630953	4.31307892516867	-3.07597454708511	0.0026042976055207	0.0234132633754648	-1.73651267515017	NO
ZNF282	-0.197894119800796	3.58839113337004	-3.07548425705136	0.00260826295435414	0.0234354596260128	-1.73784423638099	NO
OBFC1	-0.185600753299249	2.76745498241579	-3.07526532947216	0.00261003539295833	0.0234371583196373	-1.73843875610216	NO
HMG20A	-0.0951493903690395	4.9732678970571	-3.07509130740761	0.00261144507169191	0.0234371583196373	-1.73891130491383	NO
SNRPGP2	-0.302133352992566	0.75572099797472	-3.07447824859354	0.00261641681767592	0.0234624063426821	-1.74057585764912	NO
MAP1A	0.400352789291976	3.60349730885248	3.07433339527483	0.00261759281913911	0.0234624063426821	-1.74096911663922	NO
CELF2	0.22274705092901	4.88913462852963	3.07419058461869	0.00261875271611062	0.0234624063426821	-1.7413568147312	NO
SIK3-IT1	0.41949792789691	1.06623323143967	3.0735854957592	0.0026236724811427	0.0234930444409239	-1.74299932307577	NO
ATP6V1D	-0.0987187811576886	4.47657656763757	-3.07328319193593	0.00262613361113475	0.0235016448479893	-1.74381982182015	NO
GON4L	0.0920019616245202	4.87247383005702	3.07290377196924	0.00262922558703002	0.0235027789067254	-1.7448495290807	NO
RP11-134L10.1	-0.402817148474481	0.436207734055157	-3.07289933385431	0.00262926177412572	0.0235027789067254	-1.74486157303851	NO
PEG3	0.268616455030862	1.43900670833794	3.07263335040442	0.00263143136763844	0.0235067961144038	-1.74558336019986	NO
RNF25	-0.155631499802888	2.39753169615653	-3.07247630642573	0.00263271313355879	0.0235067961144038	-1.74600949850422	NO
S100A4	0.399862774447508	3.1294001175952	3.07206936919108	0.00263603717470883	0.0235163768112507	-1.74711363570017	NO
HCCS	-0.12942346588287	4.08350151643569	-3.07177646359267	0.00263843215958983	0.0235163768112507	-1.74790829595736	NO
ARL16	-0.149238390911646	2.28714869688847	-3.07170442254837	0.00263902152211239	0.0235163768112507	-1.74810373531466	NO
PIAS4	-0.187837528843735	2.77979408379011	-3.07150227178398	0.00264067595353044	0.0235163768112507	-1.74865212722285	NO
RP11-466H18.1	-0.207426837408068	5.37222972506395	-3.07142018897578	0.00264134800524452	0.0235163768112507	-1.74887479167026	NO
ZNF767P	0.19189658388437	3.32203164317657	3.07124343871487	0.00264279568276619	0.0235163768112507	-1.74935424161855	NO
XRCC6BP1	-0.405611685120835	2.47646579907469	-3.07105158295464	0.00264436791348391	0.0235170050500122	-1.74987464011891	NO
SERPINE1	0.493710580105498	-0.0601550069422221	3.07062599133168	0.0026478586671993	0.0235263558025931	-1.7510289366129	NO
PIN4	-0.14747265038948	2.41041099929736	-3.07055713820854	0.00264842380946119	0.0235263558025931	-1.75121566846599	NO
PRIM1	-0.204208408914111	1.23901719336444	-3.07009498283768	0.00265222004329378	0.0235467222777913	-1.75246895691163	NO
BRWD3	0.198896428367659	3.65764875138459	3.06925474530885	0.00265913482206372	0.0235947367979263	-1.75474713286854	NO
TANC1	0.199725333711315	3.83686403285579	3.06868859477932	0.002663803392195	0.0236110860399057	-1.75628186655115	NO
EFS	0.285674693040694	0.892529876745368	3.06866566205129	0.00266399265899453	0.0236110860399057	-1.75634402806761	NO
ATRX	0.12146294161028	6.89224809570511	3.06827586512182	0.00266721160816931	0.0236262449069794	-1.75740055265987	NO
PLEKHB1	-0.349747696129576	1.07110773515243	-3.06808150520116	0.00266881797999055	0.0236271104491984	-1.75792731287955	NO
TOR1AIP1	-0.109502859223221	6.2667787366125	-3.06779027343161	0.00267122666720713	0.0236350739181531	-1.75871656536517	NO
MAK16	-0.121423125635689	3.77758909622853	-3.06714709579059	0.00267655331851658	0.0236545492668612	-1.7604593841937	NO
CDC23	-0.0984919493049277	3.28311927365139	-3.06700518269806	0.00267772993347524	0.0236545492668612	-1.76084388458807	NO
PHLDB2	0.395577106949833	3.85085677261839	3.0667788678476	0.0026796073218194	0.0236545492668612	-1.76145703262281	NO
PPP1R14BP3	-0.219496984674546	3.3965153137444	-3.06661336952035	0.00268098097942144	0.0236545492668612	-1.76190538806497	NO
ZNF764	-0.192060579841053	1.73939901989263	-3.06641131685967	0.0026826589261726	0.0236545492668612	-1.76245274598964	NO
SLC4A1APP1	-0.215198499267698	0.833228573717215	-3.06627196930886	0.00268381670437391	0.0236545492668612	-1.7628302188565	NO
Y_RNA	0.657120808252661	2.73957482320145	3.06624983617054	0.00268400064154347	0.0236545492668612	-1.76289017307284	NO
EIF4BP3	-0.17371398266643	4.11140122162845	-3.0657173866026	0.00268842907444223	0.02368025181937	-1.76433236150768	NO
TOLLIP-AS1	-0.380038058692901	0.0615167442775065	-3.06498949894803	0.00269449392402357	0.023720331278321	-1.7663035693205	NO
CLHC1	0.394527264734511	1.52562345904492	3.06417701640656	0.00270127857976171	0.0237605956338621	-1.76850340290273	NO
IPO5P1	0.252876626068477	0.0127979649912741	3.06402369338134	0.00270256067911208	0.0237605956338621	-1.76891847668511	NO
NKIRAS2	-0.1882151793067	3.95308043561283	-3.06377067606179	0.00270467766139715	0.0237605956338621	-1.76960340295435	NO
PNPLA4	-0.173858702199415	3.88758917909886	-3.06371586621481	0.00270513645457992	0.0237605956338621	-1.76975176872412	NO
NAMPTP1	-0.244851953121527	3.53211990466378	-3.0631925701037	0.00270952040206855	0.023785761780715	-1.77116817545649	NO
RBX1	-0.106899012064781	4.43082838859502	-3.06262104044421	0.00271431593897312	0.0238145108796964	-1.77271490227804	NO
SNORA38	0.434075387032223	-0.602436935534078	3.0622815826361	0.00271716794536184	0.0238261854380245	-1.77363345909297	NO
HMGN3	-0.118479448743685	4.78870829678049	-3.06151394197061	0.00272362762211196	0.0238694640122526	-1.77571034097419	NO
ZBTB3	-0.242993118786548	1.85250158521678	-3.06092615745599	0.00272858341522434	0.0238894384396835	-1.77730031728426	NO
HDDC2	-0.173760987330036	4.57339133116784	-3.06058165633853	0.0027314918869926	0.0238894384396835	-1.7782320840312	NO
MIR7160	0.49264300950166	-0.412017963945993	3.06054808726974	0.00273177544921135	0.0238894384396835	-1.77832287301962	NO
TMEM173	0.231526029546555	1.89885525734028	3.06052050692926	0.00273200844425472	0.0238894384396835	-1.77839746460478	NO
FAM120B	0.211747491389703	4.39309736671664	3.05982585262574	0.00273788285747028	0.02391620183409	-1.7802759836141	NO
BHLHE41	-0.264764456854164	5.31496968575136	-3.05979744278514	0.00273812335665177	0.02391620183409	-1.78035280325189	NO
VPS37C	-0.258012008245777	2.99993251806273	-3.05940238650687	0.00274146967146564	0.0239320827897567	-1.78142096495193	NO
RAB11B-AS1	-0.28646933787949	0.864475256735529	-3.05921551932377	0.00274305384312596	0.0239325717198861	-1.78192617982982	NO
FOXP1	0.198620410796404	4.55209114232343	3.05876981656613	0.0027468357197121	0.0239522239456632	-1.78313107822527	NO
CCDC109B	0.28117258473908	0.35597344365441	3.05779637233304	0.00275511236480606	0.0240110265694089	-1.78576213935297	NO
PLAT	0.361283131610859	2.55686718466073	3.05733282066924	0.00275906178490426	0.0240320726437072	-1.78701479489634	NO
AC005251.3	-0.22026396475026	2.70291550574224	-3.05650890074979	0.00276609443987124	0.0240777833160063	-1.78924087681471	NO
PAWR	0.343864095973566	2.00018785702032	3.05635796259318	0.00276738458392257	0.0240777833160063	-1.7896486292611	NO
CRIM1	0.272715546063421	6.72499232092147	3.0558814146483	0.00277146153152306	0.0240953966777421	-1.79093588964803	NO
CYB5A	0.161456129139073	2.63972802475643	3.0555859014826	0.00277399248604476	0.0240953966777421	-1.79173405010616	NO
VWA5A	0.249371411663196	1.84377240966443	3.05552658070935	0.00277450080280073	0.0240953966777421	-1.7918942635059	NO
IVNS1ABP	-0.119831923290974	5.03403475047756	-3.05540262850552	0.00277556322116383	0.0240953966777421	-1.79222902481844	NO
SKA2	-0.176005305292706	2.45755172377212	-3.05520063534002	0.00277729534997086	0.02409707616393	-1.79277452899268	NO
GDAP2	0.247750136049153	4.03745318419657	3.05460418946684	0.00278241582010491	0.0241258134949633	-1.79438511680115	NO
CTC-264K15.6	-0.246012472951681	2.61212450263865	-3.05445610643082	0.00278368846085172	0.0241258134949633	-1.79478494542442	NO
SNRPG	-0.146026233368086	2.19254350125542	-3.05381947532398	0.00278916586833671	0.0241599151902772	-1.79650368154034	NO
RP11-384B12.3	-0.286924020089999	-0.0220701300845662	-3.05301345193261	0.00279611498140556	0.0241856729419362	-1.79867929708824	NO
KRT8P12	-0.209332297528235	2.06833755190154	-3.05284285330633	0.00279758784532219	0.0241856729419362	-1.79913971396672	NO
RP3-368A4.6	0.446300897511708	4.34008471487468	3.0526856875424	0.00279894537150418	0.0241856729419362	-1.79956385854181	NO
LYPLA2P1	-0.249816924733556	-0.140651139155523	-3.05265424428204	0.00279921703716484	0.0241856729419362	-1.79964871251496	NO
IER3IP1	-0.149115749839164	3.92517989311146	-3.05257970748462	0.00279986112277188	0.0241856729419362	-1.79984985738298	NO
MPRIP	0.184848471497082	7.13309197800054	3.05202964602658	0.00280461854014753	0.0242134128761028	-1.8013341236744	NO
CDK13	0.127923885833771	5.43564442799946	3.05184153616486	0.00280624719497669	0.024214125245471	-1.80184166067334	NO
PHC3	0.157893563313773	6.32543339542624	3.05127193768932	0.00281118411266903	0.0242152993893675	-1.80337832606769	NO
DDX49	-0.188952899691393	3.39954524948377	-3.05123092909279	0.00281153985887875	0.0242152993893675	-1.80348894987622	NO
LTV1	-0.136822551423768	2.29510763886513	-3.05118968397619	0.00281189769887062	0.0242152993893675	-1.80360021044578	NO
FAM122A	-0.109664687570987	3.65886506773977	-3.050992782073	0.00281360658769942	0.0242152993893675	-1.80413134469318	NO
MESDC1	0.190977751013127	1.73763489918813	3.05093429751075	0.00281411435340329	0.0242152993893675	-1.80428909864377	NO
PDGFRB	0.280524165990647	5.12716807841651	3.05065804151982	0.00281651396647647	0.0242185104653108	-1.80503422603787	NO
ZDHHC11	0.612591338038705	0.955676663623671	3.05053534220618	0.00281758036318218	0.0242185104653108	-1.80536515662628	NO
RP4-800J21.3	-0.388070886934085	0.556233569270684	-3.0496617516624	0.00282518365803007	0.0242705437566697	-1.80772097953635	NO
SCAND1	-0.193943445508847	3.01393249235245	-3.04859810584483	0.00283446670951395	0.0243251511821169	-1.81058855549007	NO
RUFY3	0.190849224563143	4.9564722439851	3.04857752225653	0.00283464663223059	0.0243251511821169	-1.81064404023271	NO
ZNF83	0.274566705491076	2.76365587466885	3.04800893193178	0.00283962090031162	0.0243544922890363	-1.81217659642211	NO
CTB-119C2.1	-0.36791095977556	0.573508877219369	-3.04715542941099	0.00284710285196612	0.0244052970797161	-1.81447663927673	NO
MMRN1	1.09230771526639	0.0832694194492603	3.0464733128346	0.00285309550386	0.0244432870273258	-1.81631443409012	UP
MKL2	0.207160712480754	5.38867230413757	3.04587714945247	0.0028583425719404	0.02447485129533	-1.81792036376857	NO
WDR25	-0.162356776833721	2.22525780889245	-3.04546092078905	0.00286201125087558	0.0244835135222254	-1.81904143204054	NO
GATAD1	0.171426603490535	4.2086072474387	3.04534611613116	0.0028630239156697	0.0244835135222254	-1.81935062351138	NO
KCNA7	-0.237438624871596	5.26588620182631	-3.04509760202853	0.00286521713460601	0.0244835135222254	-1.82001988692548	NO
SUMO3	-0.166715127534758	4.97365752239331	-3.04505337919368	0.00286560757845854	0.0244835135222254	-1.82013897682719	NO
ARL10	0.292974071821945	3.61337812668393	3.04392743889212	0.00287556510020641	0.0245551935846961	-1.82317058455904	NO
CEP152	0.333344811846185	0.956204845085751	3.04373429619888	0.00287727641420192	0.0245564173966301	-1.82369052810205	NO
ZNF267	-0.183796756733221	2.50977532075194	-3.0433724210714	0.00288048529309975	0.0245704140387991	-1.82466462707036	NO
FGFR4	-0.302599920598308	1.60041140844082	-3.0426321554621	0.00288705980604497	0.0246115236333186	-1.82665697541949	NO
GAPVD1	0.102119507894606	5.87002498722935	3.04230933388428	0.00288993121881497	0.0246115236333186	-1.82752568768751	NO
ZNF606	0.151185349977049	3.37288783436114	3.04223032684314	0.00289063436756718	0.0246115236333186	-1.8277382835889	NO
36038	0.0856521118038946	6.59229504275905	3.04212288914851	0.00289159079786133	0.0246115236333186	-1.8280273745353	NO
LDB2	0.236352961459868	3.07787606558116	3.04171314018701	0.00289524114484522	0.0246292078052259	-1.82912983844032	NO
LENG1	-0.20432938275774	1.85821302252431	-3.04123394466649	0.00289951557634134	0.0246521788496644	-1.83041899444	NO
ZSCAN21	-0.147822903366005	2.38838792126609	-3.04097958719468	0.00290178681792749	0.0246556590315681	-1.83110320981077	NO
SYT7	-0.258037781441306	0.675385868861355	-3.04038050362333	0.00290714273124218	0.0246556590315681	-1.83271453825421	NO
TOMM34	-0.206013724721593	2.18183997206298	-3.04034724286261	0.00290744035588246	0.0246556590315681	-1.83280399035745	NO
PTCD1	-0.245816245724334	1.47418994473725	-3.04027896103513	0.00290805144502215	0.0246556590315681	-1.83298762616361	NO
U2AF1	1.02400867719663	0.176147870203354	3.04023269906024	0.00290846553464886	0.0246556590315681	-1.83311204022363	UP
RP11-400F19.6	-0.227394985624962	2.00757900181446	-3.03996115564383	0.00291089721100139	0.0246556590315681	-1.83384227973441	NO
EIF5P1	-0.341487012758992	1.04300885069405	-3.03980914374919	0.002912259300568	0.0246556590315681	-1.8342510487523	NO
ATP11C	0.248700950827811	2.7722071544131	3.03978010305649	0.00291251958421563	0.0246556590315681	-1.83432913892904	NO
ADAMTS9-AS2	0.416071514524497	2.07618255050876	3.0395805187128	0.0029143089848536	0.0246574786665544	-1.83486580242803	NO
SIGLEC1	0.430336406219393	1.9628350780423	3.03843141419037	0.00292463121840173	0.0247214832829308	-1.83795505503549	NO
IRAK3	0.222885676142409	3.03022184559311	3.03838699860338	0.00292503087435482	0.0247214832829308	-1.83807444201809	NO
PFDN2	-0.17092689612467	3.19876274885159	-3.03796012083463	0.00292887453817097	0.0247299728726535	-1.83922179367005	NO
SPRYD7	-0.113384050233146	4.04383580994998	-3.03778997373415	0.00293040786571024	0.0247299728726535	-1.83967907279239	NO
RP11-64K7.1	-0.313709170533553	0.140472842056234	-3.03774951303309	0.00293077259764032	0.0247299728726535	-1.83978780982025	NO
FKBP10	0.222823718800432	1.89641167947529	3.03753024950994	0.00293274987270774	0.0247333310481831	-1.84037705318163	NO
MRPL27	-0.111859890745953	4.16142801823937	-3.03696785317262	0.0029378270889903	0.0247628148765754	-1.84188825825896	NO
IDO1	-0.413465872326421	1.44276409415911	-3.0366721626173	0.0029404997886377	0.0247720103226762	-1.84268270784135	NO
COA3	-0.147299188876418	3.88715736808313	-3.03638211848975	0.00294312363389575	0.0247807845324953	-1.84346192308822	NO
TM6SF1	-0.16136915610869	4.35963832335252	-3.03604426380436	0.00294618271869573	0.0247901491256917	-1.84436950373324	NO
FBXO18	0.10816840003756	4.62117550256995	3.03590972857065	0.00294740167754536	0.0247901491256917	-1.8447308825242	NO
RP11-313J2.1	0.43788074337662	-0.358427600838839	3.03523008351625	0.00295356674034491	0.0248123764748858	-1.84655628815689	NO
POMP	-0.109087893020702	4.87961556630878	-3.03510906976313	0.0029546657054326	0.0248123764748858	-1.84688127319747	NO
PHPT1	-0.20767121882375	4.99903112555706	-3.03509457055007	0.00295479740282625	0.0248123764748858	-1.84692021040912	NO
LFNG	0.34826909517573	1.26362425418522	3.03487525310256	0.00295679014059486	0.0248158040685188	-1.84750916174096	NO
SEMA4B	0.290637444701955	1.77862360670583	3.03397523230164	0.00296498082028336	0.0248433107343939	-1.84992568415666	NO
HIST1H4C	-0.173936163101371	4.12801905107573	-3.03394469767382	0.00296525906936256	0.0248433107343939	-1.85000765783355	NO
RP11-267M23.1	-0.197571815940632	1.57446508624447	-3.03354404383356	0.00296891229332179	0.0248433107343939	-1.85108319373427	NO
FRMPD1	-0.573099292341364	1.16587569201375	-3.03353820066024	0.00296896560303634	0.0248433107343939	-1.85109887855953	NO
C11orf68	-0.168460502871843	3.82647097058072	-3.03353538447696	0.00296899129657035	0.0248433107343939	-1.85110643802878	NO
PTGES3P3	-0.272263389415993	-0.0393247620675812	-3.03337333333699	0.00297047012116553	0.0248433107343939	-1.85154142121269	NO
LA16c-306E5.2	0.53478332979079	-0.318060462341964	3.03329647258845	0.00297117176460761	0.0248433107343939	-1.85174772655623	NO
FHL3	-0.287421258159947	7.83978122309168	-3.03214336393178	0.00298171661599136	0.0249061124736229	-1.85484230420606	NO
EML6	-0.239890767736897	0.742207247754884	-3.03212735198023	0.0029818632838288	0.0249061124736229	-1.85488526817402	NO
ZBTB24	-0.110563550821048	2.93774269208992	-3.03104050654885	0.00299183427142475	0.024964971946124	-1.85780108926443	NO
ASXL2	0.206844395860971	5.35335140501433	3.0304846379087	0.00299694584418806	0.024964971946124	-1.859292047217	NO
LINC00888	-0.266241294970649	2.57433965705713	-3.0304401476609	0.00299735530937923	0.024964971946124	-1.85941136949608	NO
RP11-344N10.5	0.246211026607373	0.786326994952995	3.03039933800928	0.00299773094571385	0.024964971946124	-1.85952081915567	NO
RP11-977G19.11	-0.203868296443372	1.4705526697086	-3.030343376605	0.00299824611850741	0.024964971946124	-1.8596709031041	NO
PCSK5	0.350348647544974	2.18593995464823	3.03031854976759	0.00299847469706016	0.024964971946124	-1.85973748591562	NO
C1QA	0.515590915112011	1.7440458683021	3.02997690012943	0.00300162187131494	0.0249738024455983	-1.860653705152	NO
RAB23	0.171350135744594	3.71385875076189	3.02985726854098	0.003002724602839	0.0249738024455983	-1.86097450655038	NO
TRIO	0.17058077504479	6.35231529258216	3.02955660870677	0.0030054976559757	0.0249740174471728	-1.8617807017921	NO
MAGOH	-0.14000681902229	2.2874463982575	-3.02950869648998	0.00300593977957479	0.0249740174471728	-1.86190916828747	NO
FIP1L1	-0.100177484833227	4.30416210583317	-3.0288093565424	0.00301239997990308	0.0250013260178919	-1.86378410443734	NO
EIF5AP4	-0.404315459080727	-0.450902604380386	-3.02880724271635	0.00301241952594101	0.0250013260178919	-1.86378977106537	NO
NUDT5	0.207672378856728	2.53308050395267	3.02856279914364	0.00301468062674797	0.0250068396692267	-1.86444503924442	NO
ASPN	0.527358369717337	2.15689331753691	3.02800203999823	0.0030198735681167	0.0250366542881289	-1.86594806980597	NO
ATF4P4	-0.378236856671413	0.891896502502047	-3.02746863622371	0.00302482085003337	0.0250482765817939	-1.86737755914058	NO
FLRT2	0.289978503885069	5.88086514714759	3.02738455999935	0.00302560133364683	0.0250482765817939	-1.8676028587491	NO
SMYD3	0.295590653242196	1.06065040700542	3.02733369124206	0.00302607364106724	0.0250482765817939	-1.86773916951161	NO
ZNF260	0.140453758965612	3.05196649972249	3.02641237479656	0.00303463969616004	0.0251034857980284	-1.87020764394352	NO
CLIC2	0.175392942720852	1.79425020571894	3.02627173216491	0.00303594930728982	0.0251034857980284	-1.87058441029023	NO
KIAA1614	0.274053318638509	0.586743386622702	3.02559615548166	0.0030422473013868	0.0251315559681598	-1.87239399967625	NO
EXT1	0.150139688483375	3.20150259601993	3.02556334463367	0.00304255348417285	0.0251315559681598	-1.87248187757722	NO
PAQR7	-0.256942381033597	0.440110631080365	-3.02522228192044	0.00304573788370421	0.025133238017593	-1.87339530422338	NO
MRC1	0.444751196005046	2.75233204045885	3.0251977787359	0.00304596678100961	0.025133238017593	-1.87346092474572	NO
PCDHGC5	0.334623896334654	0.5138542895302	3.02485546524447	0.00304916617551161	0.0251411625311272	-1.87437760696722	NO
AC093323.3	-0.179543573876626	2.54116877709229	-3.02466598204037	0.00305093849311953	0.0251411625311272	-1.87488498667374	NO
SLC35E2B	0.171646938283683	4.50602700216375	3.02457998416951	0.00305174318189597	0.0251411625311272	-1.87511525450818	NO
MRPL3	-0.0986748631981555	5.08260045332609	-3.0234427011859	0.00306240327926567	0.025215719114921	-1.87815991957887	NO
MYPN	0.112144218753221	9.19976706071402	3.02298479998922	0.00306670502740274	0.0252236121200983	-1.87938551029459	NO
TXNDC12	-0.125828181693609	2.67035115436039	-3.02290954263225	0.00306741256556628	0.0252236121200983	-1.8795869245093	NO
DLG3	0.184160120882778	0.807001689593113	3.02277475912038	0.00306868012048144	0.0252236121200983	-1.87994764026124	NO
ZFPM1	-0.30385733036312	0.499243913954	-3.02265526721817	0.0030698042718158	0.0252236121200983	-1.88026742026176	NO
COPA	0.118679807830117	5.98799908793141	3.02203657449952	0.00307563086976616	0.0252582354753056	-1.8819229720873	NO
PSMC1	-0.123710994059029	3.29213217550237	-3.02167084953459	0.00307907992045654	0.0252733074603091	-1.8829014753918	NO
EHD2	0.29936471673829	3.47433114658256	3.02138061789768	0.00308181955588828	0.025282543774105	-1.8836779234283	NO
RP11-543P15.1	-0.276322529684727	5.83835073945971	-3.02098348847255	0.0030855718978976	0.0253000740800913	-1.88474024926357	NO
DDX19A	-0.102351125301396	4.88127836589471	-3.02069324587966	0.00308831697005801	0.0253093312758129	-1.88551657654128	NO
DDI2	0.160604758654057	6.53164059028444	3.02042628789614	0.00309084381046442	0.0253132416149097	-1.8862305672878	NO
NR2C2	0.127325853622661	5.33898526068113	3.02020053574446	0.00309298211441657	0.0253132416149097	-1.88683430940408	NO
DNAH1	0.187851580575032	3.23802449417333	3.02013078205965	0.00309364309117791	0.0253132416149097	-1.88702084798879	NO
PCDH7	0.435728105049123	0.851361933447249	3.01988919982123	0.00309593330093564	0.0253187527028475	-1.88766687028014	NO
ARHGAP31	0.213211828994771	3.81134265973183	3.0193968115513	0.00310060600997531	0.0253349794415057	-1.88898344452964	NO
MANF	-0.161220443478459	1.24628766723337	-3.01926746436721	0.00310183457962678	0.0253349794415057	-1.88932926973565	NO
SNRPEP4	-0.196719579717364	1.34994462317139	-3.01914937250303	0.00310295663611054	0.0253349794415057	-1.88964499150096	NO
KCNJ2-AS1	-0.410323040296692	2.06651649155297	-3.01896730824585	0.00310468726415663	0.0253349794415057	-1.89013172461411	NO
ZNF765	0.138898385037064	2.04276450643856	3.01882863469035	0.00310600603586558	0.0253349794415057	-1.89050243968861	NO
KIF3A	-0.152448040325146	2.66283763519341	-3.01859913397323	0.00310818970112936	0.0253395933937464	-1.89111593060599	NO
FMOD	0.490070641200036	2.28910744829449	3.01790630654028	0.00311479045240288	0.025380194211801	-1.89296772506253	NO
C4orf32	-0.184907293315707	2.7570461804405	-3.01748045098264	0.00311885411118919	0.0254000906059979	-1.89410577578363	NO
MON1A	-0.197227901224348	2.25737866362299	-3.01704512048899	0.00312301324159411	0.025420743438984	-1.89526900611174	NO
JRK	0.153010199893207	3.94192838627844	3.01585994592349	0.0031343623122291	0.0254817840931678	-1.89843514388754	NO
RASL12	-0.257161495326065	3.29661541981934	-3.01582440120472	0.00313470327093179	0.0254817840931678	-1.89853008358982	NO
UNC119B	0.141803997179186	2.91869514291443	3.01547717502307	0.00313803580024515	0.0254817840931678	-1.8994574723301	NO
BPTF	0.14397181805027	6.40145666707764	3.01514685443355	0.00314120911206257	0.0254817840931678	-1.9003396245327	NO
PDK2	-0.268386962036081	6.29934841886965	-3.01503864251627	0.00314224932235807	0.0254817840931678	-1.90062859677081	NO
FZD7	-0.263163770522414	4.61353314004083	-3.01499261769243	0.00314269184223554	0.0254817840931678	-1.90075150012093	NO
ZNF704	0.162003595838719	5.29458375578081	3.01494595630217	0.00314314054130276	0.0254817840931678	-1.90087610171131	NO
PPP3CC	-0.1301728429762	5.46288576975039	-3.01490556974922	0.00314352894885385	0.0254817840931678	-1.90098394605416	NO
SLC35G2	0.301120707164112	-0.00256118168435794	3.01470680112032	0.00314544120203041	0.0254840944981884	-1.90151470066941	NO
PLEKHG4	0.278186332500702	0.309859981132433	3.01396082753903	0.00315262742017617	0.0255179069913853	-1.90350634382474	NO
CD34	0.207944076133517	4.96790896241461	3.01393532302857	0.00315287338154208	0.0255179069913853	-1.90357442982455	NO
C1QB	0.551674437699975	1.44150630148151	3.01363448900608	0.00315577591305224	0.0255282058751607	-1.90437748944026	NO
TRIM4	0.154968101516863	2.70546137115455	3.01297986728857	0.00316210041277317	0.0255661613652249	-1.90612473001465	NO
ZFHX4	0.32065441648658	5.37356296836757	3.01210683075326	0.00317055329036708	0.0256132181272578	-1.90845443588444	NO
RP4-682C21.2	-0.2181720296341	2.2036407512798	-3.01204100282829	0.00317119149152371	0.0256132181272578	-1.90863007501875	NO
EIF2B2	-0.108492232898499	3.71095489476752	-3.0118099489032	0.00317343249586911	0.0256181063493846	-1.90924653696259	NO
HNRNPD	0.292899201039601	4.91944227698266	3.01143037292513	0.00317711719668814	0.0256205356212624	-1.91025917491306	NO
RAB3IL1	0.273873400774463	1.03101688929255	3.01137061453216	0.00317769765572393	0.0256205356212624	-1.91041858927617	NO
XG	0.487432842316238	0.291632448971057	3.01110638886094	0.00318026536691398	0.0256205356212624	-1.91112341813721	NO
TENM1	0.31885511126187	2.06366184374519	3.01110517153274	0.00318027720118346	0.0256205356212624	-1.91112666527018	NO
NBPF1	0.319911330931158	4.44934805280494	3.01079132864118	0.00318332958461175	0.025626402821064	-1.91196378072737	NO
SUZ12P1	0.228585957177517	3.06013024324059	3.01032375391762	0.00318788215313011	0.025626402821064	-1.9132108085861	NO
DNAJC19	-0.11462697105765	4.61410654931281	-3.01006997338462	0.003190355616998	0.025626402821064	-1.91388757559228	NO
SPG11	0.153823478359899	6.03066400561376	3.01006129861968	0.00319044019661449	0.025626402821064	-1.91391070808765	NO
CHRNA10	-0.297304251287978	-0.168836374814349	-3.01005486515556	0.00319050292471434	0.025626402821064	-1.91392786379877	NO
PTGER4	-0.202874037122898	2.49213990732487	-3.01002199714298	0.00319082341492082	0.025626402821064	-1.91401551035855	NO
ZNF320	0.195612318923808	2.96453295447052	3.00962619571183	0.00319468513881714	0.0256442665089775	-1.91507089916655	NO
RP11-592N21.1	-0.272728020094144	0.338024833413423	-3.00912063656122	0.00319962401110744	0.025670753912886	-1.91641878087323	NO
ARMC6	-0.149723576125017	3.39380966754675	-3.00860526481281	0.00320466599567042	0.0256980410436224	-1.91779262587834	NO
ENSAP2	-0.210969670841056	2.55792897474817	-3.00741736804991	0.00321631536468394	0.0257716818168275	-1.92095848247403	NO
MTRF1	-0.113994081980973	3.04505404986656	-3.00733337511181	0.00321714053712392	0.0257716818168275	-1.92118229128872	NO
DUSP28	-0.224496652278743	3.72949639118594	-3.00715959117483	0.00321884846419662	0.0257721808782123	-1.92164534163008	NO
XRRA1	0.46560817117248	3.76076513383378	3.00599474023728	0.00323031809137286	0.0258426077232681	-1.92474851953365	NO
NFYA	0.253266351190665	3.19483891665606	3.00591796638245	0.00323107536303831	0.0258426077232681	-1.92495301013534	NO
ASRGL1	-0.414004349112085	0.648761323771043	-3.00576396376328	0.00323259488729214	0.0258426077232681	-1.92536318961123	NO
ZNF264	0.13147550734312	4.63912895211222	3.00549433251569	0.00323525689239322	0.0258431162745844	-1.92608129799207	NO
TATDN2	0.114977402765898	2.41368037043134	3.00542326965323	0.00323595881581381	0.0258431162745844	-1.92627055044795	NO
LGALS8	0.160149263105136	3.10199601224885	3.00523239633506	0.00323784486262703	0.0258449991812446	-1.92677885961754	NO
RN7SL2	0.359062487421669	8.68878086377054	3.00443881383715	0.00324569724532375	0.0258944801625141	-1.92889193144809	NO
FASN	0.607710012977794	3.54856716018766	3.00400456026178	0.00325000155491349	0.0259156183052445	-1.9300480172195	NO
LINC00909	-0.131476594850224	3.01581073672055	-3.00367976973871	0.00325322431145437	0.0259268582392863	-1.93091259347014	NO
RP11-454F8.2	0.313067312322609	0.818507358413315	3.00352891996126	0.00325472213130943	0.0259268582392863	-1.93131412102937	NO
POU5F2	0.405036120649213	1.51909313826691	3.00300700726686	0.00325990922442128	0.0259549762906261	-1.93270320065813	NO
TRAPPC2L	-0.15213779911179	3.60378931460345	-3.00223324394621	0.00326761340166315	0.0259889426785136	-1.93476220690975	NO
GOLGA8A	0.361682288262301	2.89906956484922	3.00222886386003	0.00326765706090874	0.0259889426785136	-1.93477386115823	NO
TMEM255A	0.317324819249529	-0.567048301321028	3.00207874084558	0.00326915376263788	0.0259889426785136	-1.93517328996265	NO
SMAP1	-0.0981515908014821	4.68186530852984	-3.00036463390009	0.00328628801892885	0.0261119008952028	-1.93973276875643	NO
ILKAP	0.129379814450242	3.83024034259042	2.99987936486421	0.00329115380414793	0.0261373020926779	-1.94102316874363	NO
WIBG	-0.170859046443372	2.42216170809207	-2.99916719902856	0.00329830671362	0.0261808319523583	-1.94291659805161	NO
LINC01125	0.232310925199632	2.09878681702029	2.99893733034731	0.00330061854682089	0.0261820750586302	-1.94352766625162	NO
PXDC1	0.258871514738583	2.61073088463954	2.9986689968496	0.00330331911864034	0.0261820750586302	-1.94424093640225	NO
CHD6	0.099162443962701	5.49449339984114	2.99861641397612	0.00330384856388184	0.0261820750586302	-1.944380703093	NO
HELZ	0.142510373244789	6.6025153957342	2.99848714012982	0.00330515052620599	0.0261820750586302	-1.94472430757662	NO
LOXL1	0.345184498512077	1.74914871648352	2.99781438024003	0.00331193377024736	0.0261951544532456	-1.94651227158677	NO
USP34	0.201589861171051	7.27857181097928	2.99724534852818	0.00331768117343035	0.0261951544532456	-1.94802429508728	NO
EAPP	-0.152813918826883	3.41965255423969	-2.99711217915497	0.00331902755451207	0.0261951544532456	-1.94837811567229	NO
CTXN3	-0.711977444677836	1.4705644432607	-2.99704151707478	0.00331974217330598	0.0261951544532456	-1.94856585384212	NO
PFDN5	-0.111265537620244	5.8818908618755	-2.99693137861289	0.00332085630707941	0.0261951544532456	-1.94885846710733	NO
ACKR3	0.351737552478684	3.47480206266622	2.99685361008155	0.00332164320224664	0.0261951544532456	-1.94906507518803	NO
NDUFB7	-0.141764449564893	5.84571594071388	-2.99681914013781	0.00332199203883791	0.0261951544532456	-1.94915665021454	NO
PSMA3-AS1	0.234765854017306	4.54419790630889	2.99673753099867	0.00332281805981854	0.0261951544532456	-1.94937345462386	NO
RP11-598F7.6	-0.539983906380835	-1.04362925453454	-2.99669900811748	0.00332320804161489	0.0261951544532456	-1.94947579350398	NO
PIK3C2A	0.18331606051381	5.17524717958302	2.99656867123024	0.00332452780459092	0.0261951544532456	-1.94982203476489	NO
HEXIM2	-0.295149362484853	2.47439644318454	-2.9965022429213	0.0033252006291458	0.0261951544532456	-1.94999849730514	NO
CSAD	0.17345782958217	3.0318217624703	2.9943354171243	0.0033472164787906	0.0263140903207695	-1.95575270365691	NO
RP11-90H3.1	-0.169061685565225	2.22130103985593	-2.99432804447132	0.00334729161692695	0.0263140903207695	-1.95577227636508	NO
LINC01341	0.332900974899903	1.06151692971768	2.99409463589896	0.00334967119650265	0.0263140903207695	-1.95639190153639	NO
SRRM1	0.206107768247675	5.40376850949838	2.99408373851891	0.00334978233242587	0.0263140903207695	-1.95642082959243	NO
RAB1B	-0.195935448162603	5.55483601714486	-2.99382217997197	0.0033524508335223	0.0263140903207695	-1.95711513289601	NO
LINC00894	0.326621944201847	2.1339385126115	2.99360885928775	0.0033546286481886	0.0263140903207695	-1.95768135123918	NO
SPTLC3	0.314934745278266	0.176662061852413	2.99357854250461	0.00335493826146412	0.0263140903207695	-1.9577618184643	NO
PCNA	-0.131857008502379	2.87041009680483	-2.99342997263996	0.00335645592753993	0.0263140903207695	-1.95815614461419	NO
ERMAP	-0.170482830153857	1.71800297268615	-2.99333994014299	0.00335737593262205	0.0263140903207695	-1.95839509591378	NO
R3HCC1	-0.170276782959439	3.8506736899229	-2.99290871947071	0.00336178562431356	0.0263140903207695	-1.95953949486365	NO
MRPL45	-0.120133030428781	3.87167347224749	-2.99284465422785	0.003362441215277	0.0263140903207695	-1.95970950301063	NO
[truncated: 13,662 more rows]
