# Supplementary material for: Mechanisms of magnoliae cortex on treating sarcopenia explored by GEO gene sequencing data combined with network pharmacology and molecular docking
Source: BMC Genom Data. 2022 Feb 17;23:15. doi: 10.1186/s12863-022-01029-x (PMC8851866; doi:10.1186/s12863-022-01029-x)
Supplement: Supplementary file 1 — Additional file 1: Table S1. Differentially expressed genes related to sarcopenia in old people of GEO series.Table S2. Integrated data of sarcopenia related pathogenic genes. Table S3. Result of GO enrichment analysis for sarcopenia related pathogenic gene products. Table S4. Result of KEGG enrichment analysis for sarcopenia related pathogenic gene products. Table S5. Result of targets prediction of MC. Table S6. Composite targets of MC and sarcopenia. Table S7. Result of GO enrichment analysis for composite targets of MC and sarcopenia. Table S8. Result of KEGG enrichment analysis for composite targets of MC and sarcopenia. Table S9. Core proteins of MC-sarcopenia composite targets. Table S10. The affinity energy of Honokiol-AKT1. Table S11. The affinity energy of Magnolol-AKT1. Table S12. The affinity energy of Honokiol-EGFR. Table S13. The affinity energy of Magnolol-EGFR. Table S14. The affinity energy of Honokiol-INS. Table S15. The affinity energy of Magnolol-INS. Table S16. The affinity energy of Obovatol-PIK3CA. Figure S1. Sarcopenia related pathogenic gene products involve in EGFR tyrosine kinase inhibitor resistance (hsa01521). Figure S2. Sarcopenia related pathogenic gene products involve in endocrine resistance (hsa01522). Figure S3. Sarcopenia related pathogenic gene products involve in longevity regulating pathway (hsa04211). Figure S4. The GO and KEGG analysis of core sarcopenia-related pathogenic proteins. Figure S5. Core sarcopenia related pathogenic gene products involve in PI3K-Akt signaling pathway (hsa04151). Figure S6. Core sarcopenia related pathogenic gene products involve in longevity regulating pathway (hsa04213). [file 12863_2022_1029_MOESM1_ESM.zip › Supplementary Table S9.xlsx]

## Sheet: score1
name	Betweenness	Closeness	Degree	Eigenvector	LAC	Network
AKT1	55.0063	0.741935	16	0.365929	6.5	15.2238
TGFB1	0.5	0.547619	5	0.155264	3.6	4.75
NR3C1	11.6333	0.589744	8	0.218863	4.5	6.33333
PIK3CA	9.96825	0.638889	11	0.3042	6.90909	9.99206
EGFR	26.8016	0.69697	14	0.344788	6.71429	13.2263
PIK3CB	2.46032	0.575	7	0.217916	5.71429	6.83333
ESR2	3.46667	0.560976	6	0.188566	4	4.9
PIK3CG	2.46032	0.575	7	0.217916	5.71429	6.83333
MAPK10	0.952381	0.479167	5	0.140874	2.8	3.5
TLR9	0	0.534884	4	0.143724	3	4
MTOR	16.1937	0.638889	11	0.29258	6.18182	9.5
AR	0.285714	0.575	7	0.227488	5.71429	6.66667
PIK3CD	0	0.479167	6	0.183468	5	6
INS	276.214	0.884615	20	0.360532	4.6	16.2024
ESR1	8.81905	0.621622	10	0.273521	6.2	8.82937
VDR	0	0.534884	4	0.129242	3	4
NOS1	3.2381	0.534884	3	0.0815515	1.33333	2
BCHE	0	0.489362	2	0.0424898	1	2
TTR	0	0.489362	2	0.0424898	1	2
HSD11B1	0	0.5	2	0.0610219	1	2
MC4R	0	0.479167	1	0.0380399	0	0
SLC5A2	0	0.479167	1	0.0380399	0	0
TNNI3	44	0.511111	3	0.0471036	0.666667	1
TNNT2	0	0.343284	1	0.00493978	0	0

## Sheet: score2
	name	Betweenness	Closeness	Degree	Eigenvector	LAC	Network
AKT1	AKT1	55.0063	0.741935	16	0.365929	6.5	15.2238
NR3C1	NR3C1	11.6333	0.589744	8	0.218863	4.5	6.33333
PIK3CA	PIK3CA	9.96825	0.638889	11	0.3042	6.90909	9.99206
EGFR	EGFR	26.8016	0.69697	14	0.344788	6.71429	13.2263
PIK3CB	PIK3CB	2.46032	0.575	7	0.217916	5.71429	6.83333
ESR2	ESR2	3.46667	0.560976	6	0.188566	4	4.9
PIK3CG	PIK3CG	2.46032	0.575	7	0.217916	5.71429	6.83333
MTOR	MTOR	16.1937	0.638889	11	0.29258	6.18182	9.5
INS	INS	276.214	0.884615	20	0.360532	4.6	16.2024
ESR1	ESR1	8.81905	0.621622	10	0.273521	6.2	8.82937

## Sheet: score3
name	Betweenness	Closeness	Degree	Eigenvector	LAC	Network
EGFR	4	1	9	0.369065	6	9
PIK3CA	4	1	9	0.368922	6	9
NR3C1	0	0.692308	5	0.238113	4	5
MTOR	0.8	0.818182	7	0.312108	5.42857	6.66667
AKT1	4	1	9	0.368922	6	9
PIK3CG	0	0.75	6	0.27618	5	6
ESR2	0	0.692308	5	0.238113	4	5
ESR1	1.2	0.818182	7	0.303517	5.14286	6.66667
PIK3CB	0	0.75	6	0.27618	5	6
INS	4	1	9	0.368922	6	9

## Sheet: score4
	name	Betweenness	Closeness	Degree	Eigenvector	LAC	Network
EGFR	EGFR	4	1	9	0.369065	6	9
PIK3CA	PIK3CA	4	1	9	0.368922	6	9
AKT1	AKT1	4	1	9	0.368922	6	9
INS	INS	4	1	9	0.368922	6	9
