# Supplementary material for: Mechanisms of magnoliae cortex on treating sarcopenia explored by GEO gene sequencing data combined with network pharmacology and molecular docking
Source: BMC Genom Data. 2022 Feb 17;23:15. doi: 10.1186/s12863-022-01029-x (PMC8851866; doi:10.1186/s12863-022-01029-x)
Supplement: Supplementary file 1 — Additional file 1: Table S1. Differentially expressed genes related to sarcopenia in old people of GEO series.Table S2. Integrated data of sarcopenia related pathogenic genes. Table S3. Result of GO enrichment analysis for sarcopenia related pathogenic gene products. Table S4. Result of KEGG enrichment analysis for sarcopenia related pathogenic gene products. Table S5. Result of targets prediction of MC. Table S6. Composite targets of MC and sarcopenia. Table S7. Result of GO enrichment analysis for composite targets of MC and sarcopenia. Table S8. Result of KEGG enrichment analysis for composite targets of MC and sarcopenia. Table S9. Core proteins of MC-sarcopenia composite targets. Table S10. The affinity energy of Honokiol-AKT1. Table S11. The affinity energy of Magnolol-AKT1. Table S12. The affinity energy of Honokiol-EGFR. Table S13. The affinity energy of Magnolol-EGFR. Table S14. The affinity energy of Honokiol-INS. Table S15. The affinity energy of Magnolol-INS. Table S16. The affinity energy of Obovatol-PIK3CA. Figure S1. Sarcopenia related pathogenic gene products involve in EGFR tyrosine kinase inhibitor resistance (hsa01521). Figure S2. Sarcopenia related pathogenic gene products involve in endocrine resistance (hsa01522). Figure S3. Sarcopenia related pathogenic gene products involve in longevity regulating pathway (hsa04211). Figure S4. The GO and KEGG analysis of core sarcopenia-related pathogenic proteins. Figure S5. Core sarcopenia related pathogenic gene products involve in PI3K-Akt signaling pathway (hsa04151). Figure S6. Core sarcopenia related pathogenic gene products involve in longevity regulating pathway (hsa04213). [file 12863_2022_1029_MOESM1_ESM.zip › Supplementary Table S16.txt]

#################################################################
# If you used AutoDock Vina in your work, please cite:          #
#                                                               #
# O. Trott, A. J. Olson,                                        #
# AutoDock Vina: improving the speed and accuracy of docking    #
# with a new scoring function, efficient optimization and       #
# multithreading, Journal of Computational Chemistry 31 (2010)  #
# 455-461                                                       #
#                                                               #
# DOI 10.1002/jcc.21334                                         #
#                                                               #
# Please see http://vina.scripps.edu for more information.      #
#################################################################

WARNING: The search space volume > 27000 Angstrom^3 (See FAQ)
Detected 4 CPUs
Reading input ... done.
Setting up the scoring function ... done.
Analyzing the binding site ... done.
Using random seed: 716570112
Performing search ... done.
Refining results ... done.

mode |   affinity | dist from best mode
     | (kcal/mol) | rmsd l.b.| rmsd u.b.
-----+------------+----------+----------
   1         -7.4      0.000      0.000
   2         -7.2     30.952     33.789
   3         -7.0     26.601     28.241
   4         -7.0     34.705     36.918
   5         -6.9     26.442     28.335
   6         -6.8      2.377      3.437
   7         -6.8     26.653     28.303
   8         -6.8     25.793     27.325
   9         -6.8     26.901     28.409
  10         -6.7     33.861     36.605
  11         -6.7      4.357      8.821
  12         -6.6     19.797     24.555
  13         -6.5      3.003      7.785
  14         -6.5     12.236     14.912
  15         -6.4      3.409      6.875
  16         -6.4     22.246     26.146
  17         -6.3     34.261     37.125
  18         -6.3     25.904     28.569
  19         -6.2     28.088     30.053
  20         -6.1     20.140     21.982
Writing output ... done.
