# Supplementary material for: Mechanisms of magnoliae cortex on treating sarcopenia explored by GEO gene sequencing data combined with network pharmacology and molecular docking
Source: BMC Genom Data. 2022 Feb 17;23:15. doi: 10.1186/s12863-022-01029-x (PMC8851866; doi:10.1186/s12863-022-01029-x)
Supplement: Supplementary file 1 — Additional file 1: Table S1. Differentially expressed genes related to sarcopenia in old people of GEO series.Table S2. Integrated data of sarcopenia related pathogenic genes. Table S3. Result of GO enrichment analysis for sarcopenia related pathogenic gene products. Table S4. Result of KEGG enrichment analysis for sarcopenia related pathogenic gene products. Table S5. Result of targets prediction of MC. Table S6. Composite targets of MC and sarcopenia. Table S7. Result of GO enrichment analysis for composite targets of MC and sarcopenia. Table S8. Result of KEGG enrichment analysis for composite targets of MC and sarcopenia. Table S9. Core proteins of MC-sarcopenia composite targets. Table S10. The affinity energy of Honokiol-AKT1. Table S11. The affinity energy of Magnolol-AKT1. Table S12. The affinity energy of Honokiol-EGFR. Table S13. The affinity energy of Magnolol-EGFR. Table S14. The affinity energy of Honokiol-INS. Table S15. The affinity energy of Magnolol-INS. Table S16. The affinity energy of Obovatol-PIK3CA. Figure S1. Sarcopenia related pathogenic gene products involve in EGFR tyrosine kinase inhibitor resistance (hsa01521). Figure S2. Sarcopenia related pathogenic gene products involve in endocrine resistance (hsa01522). Figure S3. Sarcopenia related pathogenic gene products involve in longevity regulating pathway (hsa04211). Figure S4. The GO and KEGG analysis of core sarcopenia-related pathogenic proteins. Figure S5. Core sarcopenia related pathogenic gene products involve in PI3K-Akt signaling pathway (hsa04151). Figure S6. Core sarcopenia related pathogenic gene products involve in longevity regulating pathway (hsa04213). [file 12863_2022_1029_MOESM1_ESM.zip › Supplementary Table S8.csv]

	ID	Description	GeneRatio	BgRatio	pvalue	p.adjust	qvalue	geneID	Count
hsa01522	hsa01522	Endocrine resistance	9/24	98/8108	4.26648029687105e-12	7.46634051952434e-10	2.47006754029377e-10	AKT1/EGFR/ESR1/ESR2/MAPK10/MTOR/PIK3CA/PIK3CB/PIK3CD	9
hsa04917	hsa04917	Prolactin signaling pathway	8/24	70/8108	1.34839203106493e-11	1.17984302718182e-09	3.90324008992481e-10	AKT1/ESR1/ESR2/INS/MAPK10/PIK3CA/PIK3CB/PIK3CD	8
hsa05212	hsa05212	Pancreatic cancer	8/24	76/8108	2.66482827737705e-11	1.55448316180328e-09	5.14265106160484e-10	AKT1/EGFR/MAPK10/MTOR/PIK3CA/PIK3CB/PIK3CD/TGFB1	8
hsa05210	hsa05210	Colorectal cancer	8/24	86/8108	7.36734300145631e-11	3.22321256313713e-09	1.0663259607371e-09	AKT1/EGFR/MAPK10/MTOR/PIK3CA/PIK3CB/PIK3CD/TGFB1	8
hsa05207	hsa05207	Chemical carcinogenesis - receptor activation	10/24	212/8108	1.72260081847911e-10	5.73982160370254e-09	1.89888835009708e-09	AKT1/AR/EGFR/ESR1/ESR2/MTOR/PIK3CA/PIK3CB/PIK3CD/VDR	10
hsa05215	hsa05215	Prostate cancer	8/24	97/8108	1.96793883555516e-10	5.73982160370254e-09	1.89888835009708e-09	AKT1/AR/EGFR/INS/MTOR/PIK3CA/PIK3CB/PIK3CD	8
hsa04926	hsa04926	Relaxin signaling pathway	8/24	129/8108	1.96101897811884e-09	4.85105870635115e-08	1.60486152691316e-08	AKT1/EGFR/MAPK10/NOS1/PIK3CA/PIK3CB/PIK3CD/TGFB1	8
hsa04068	hsa04068	FoxO signaling pathway	8/24	131/8108	2.2176268371891e-09	4.85105870635115e-08	1.60486152691316e-08	AKT1/EGFR/INS/MAPK10/PIK3CA/PIK3CB/PIK3CD/TGFB1	8
hsa04930	hsa04930	Type II diabetes mellitus	6/24	46/8108	2.96566106696562e-09	5.16323656806442e-08	1.708138413495e-08	INS/MAPK10/MTOR/PIK3CA/PIK3CB/PIK3CD	6
hsa05415	hsa05415	Diabetic cardiomyopathy	9/24	203/8108	3.05940249201047e-09	5.16323656806442e-08	1.708138413495e-08	AKT1/INS/MAPK10/MTOR/PIK3CA/PIK3CB/PIK3CD/TGFB1/TNNI3	9
hsa04012	hsa04012	ErbB signaling pathway	7/24	85/8108	3.24546298564049e-09	5.16323656806442e-08	1.708138413495e-08	AKT1/EGFR/MAPK10/MTOR/PIK3CA/PIK3CB/PIK3CD	7
hsa05235	hsa05235	PD-L1 expression and PD-1 checkpoint pathway in cancer	7/24	89/8108	4.4971558505925e-09	6.55835228211407e-08	2.16968045423322e-08	AKT1/EGFR/MTOR/PIK3CA/PIK3CB/PIK3CD/TLR9	7
hsa05224	hsa05224	Breast cancer	8/24	147/8108	5.55119202298217e-09	7.32246368440531e-08	2.42246918882582e-08	AKT1/EGFR/ESR1/ESR2/MTOR/PIK3CA/PIK3CB/PIK3CD	8
hsa04072	hsa04072	Phospholipase D signaling pathway	8/24	148/8108	5.85797094752425e-09	7.32246368440531e-08	2.42246918882582e-08	AKT1/EGFR/INS/MTOR/PIK3CA/PIK3CB/PIK3CD/PIK3CG	8
hsa05231	hsa05231	Choline metabolism in cancer	7/24	98/8108	8.88033150817673e-09	1.03603867595395e-07	3.42749637157699e-08	AKT1/EGFR/MAPK10/MTOR/PIK3CA/PIK3CB/PIK3CD	7
hsa05142	hsa05142	Chagas disease	7/24	102/8108	1.17664971547943e-08	1.28696062630563e-07	4.25761410206373e-08	AKT1/MAPK10/PIK3CA/PIK3CB/PIK3CD/TGFB1/TLR9	7
hsa04931	hsa04931	Insulin resistance	7/24	108/8108	1.75698553681738e-08	1.738686256439e-07	5.75204475814405e-08	AKT1/INS/MAPK10/MTOR/PIK3CA/PIK3CB/PIK3CD	7
hsa04066	hsa04066	HIF-1 signaling pathway	7/24	109/8108	1.87408741972692e-08	1.738686256439e-07	5.75204475814405e-08	AKT1/EGFR/INS/MTOR/PIK3CA/PIK3CB/PIK3CD	7
hsa04213	hsa04213	Longevity regulating pathway - multiple species	6/24	62/8108	1.88771650699091e-08	1.738686256439e-07	5.75204475814405e-08	AKT1/INS/MTOR/PIK3CA/PIK3CB/PIK3CD	6
hsa05230	hsa05230	Central carbon metabolism in cancer	6/24	70/8108	3.96504417309e-08	3.46941365145375e-07	1.14777594484184e-07	AKT1/EGFR/MTOR/PIK3CA/PIK3CB/PIK3CD	6
hsa05214	hsa05214	Glioma	6/24	75/8108	6.03124578729849e-08	5.02603815608207e-07	1.66274946517001e-07	AKT1/EGFR/MTOR/PIK3CA/PIK3CB/PIK3CD	6
hsa05205	hsa05205	Proteoglycans in cancer	8/24	205/8108	7.56935296626299e-08	6.02107622316374e-07	1.99193499112184e-07	AKT1/EGFR/ESR1/MTOR/PIK3CA/PIK3CB/PIK3CD/TGFB1	8
hsa01521	hsa01521	EGFR tyrosine kinase inhibitor resistance	6/24	79/8108	8.26217169876459e-08	6.28643498819045e-07	2.07972285323594e-07	AKT1/EGFR/MTOR/PIK3CA/PIK3CB/PIK3CD	6
hsa04910	hsa04910	Insulin signaling pathway	7/24	137/8108	9.18392450100694e-08	6.69661161531756e-07	2.21542038401483e-07	AKT1/INS/MAPK10/MTOR/PIK3CA/PIK3CB/PIK3CD	7
hsa04915	hsa04915	Estrogen signaling pathway	7/24	138/8108	9.65671848857155e-08	6.75970294200009e-07	2.23629270261657e-07	AKT1/EGFR/ESR1/ESR2/PIK3CA/PIK3CB/PIK3CD	7
hsa04140	hsa04140	Autophagy - animal	7/24	141/8108	1.12005975222823e-07	7.53886371692076e-07	2.49406017702642e-07	AKT1/INS/MAPK10/MTOR/PIK3CA/PIK3CB/PIK3CD	7
hsa05226	hsa05226	Gastric cancer	7/24	149/8108	1.63732760580731e-07	1.05906409069923e-06	3.50367067599745e-07	AKT1/EGFR/MTOR/PIK3CA/PIK3CB/PIK3CD/TGFB1	7
hsa04211	hsa04211	Longevity regulating pathway	6/24	89/8108	1.69450254511877e-07	1.05906409069923e-06	3.50367067599745e-07	AKT1/INS/MTOR/PIK3CA/PIK3CB/PIK3CD	6
hsa04932	hsa04932	Non-alcoholic fatty liver disease	7/24	155/8108	2.14658494163676e-07	1.29535298202218e-06	4.28537828638917e-07	AKT1/INS/MAPK10/PIK3CA/PIK3CB/PIK3CD/TGFB1	7
hsa04914	hsa04914	Progesterone-mediated oocyte maturation	6/24	100/8108	3.4034651467438e-07	1.92131096993601e-06	6.35621674264546e-07	AKT1/INS/MAPK10/PIK3CA/PIK3CB/PIK3CD	6
hsa04933	hsa04933	AGE-RAGE signaling pathway in diabetic complications	6/24	100/8108	3.4034651467438e-07	1.92131096993601e-06	6.35621674264546e-07	AKT1/MAPK10/PIK3CA/PIK3CB/PIK3CD/TGFB1	6
hsa05225	hsa05225	Hepatocellular carcinoma	7/24	168/8108	3.72190811376669e-07	2.03541849971616e-06	6.73371533740684e-07	AKT1/EGFR/MTOR/PIK3CA/PIK3CB/PIK3CD/TGFB1	7
hsa04620	hsa04620	Toll-like receptor signaling pathway	6/24	104/8108	4.29920481699191e-07	2.27988134234419e-06	7.54246459121387e-07	AKT1/MAPK10/PIK3CA/PIK3CB/PIK3CD/TLR9	6
hsa04923	hsa04923	Regulation of lipolysis in adipocytes	5/24	57/8108	5.51144261766486e-07	2.83677193556279e-06	9.38480941088443e-07	AKT1/INS/PIK3CA/PIK3CB/PIK3CD	5
hsa05213	hsa05213	Endometrial cancer	5/24	58/8108	6.01957459849741e-07	3.0097872992487e-06	9.95719106518368e-07	AKT1/EGFR/PIK3CA/PIK3CB/PIK3CD	5
hsa04935	hsa04935	Growth hormone synthesis, secretion and action	6/24	119/8108	9.55280880000793e-07	4.50346504389866e-06	1.48986813482362e-06	AKT1/MAPK10/MTOR/PIK3CA/PIK3CB/PIK3CD	6
hsa05167	hsa05167	Kaposi sarcoma-associated herpesvirus infection	7/24	194/8108	9.87702975068361e-07	4.50346504389866e-06	1.48986813482362e-06	AKT1/MAPK10/MTOR/PIK3CA/PIK3CB/PIK3CD/PIK3CG	7
hsa04929	hsa04929	GnRH secretion	5/24	64/8108	9.89922589830928e-07	4.50346504389866e-06	1.48986813482362e-06	AKT1/ESR2/PIK3CA/PIK3CB/PIK3CD	5
hsa04152	hsa04152	AMPK signaling pathway	6/24	120/8108	1.00362935264027e-06	4.50346504389866e-06	1.48986813482362e-06	AKT1/INS/MTOR/PIK3CA/PIK3CB/PIK3CD	6
hsa04919	hsa04919	Thyroid hormone signaling pathway	6/24	121/8108	1.05396624845399e-06	4.61110233698622e-06	1.52547746486762e-06	AKT1/ESR1/MTOR/PIK3CA/PIK3CB/PIK3CD	6
hsa05221	hsa05221	Acute myeloid leukemia	5/24	67/8108	1.24653573785044e-06	5.32057936887382e-06	1.76019167090562e-06	AKT1/MTOR/PIK3CA/PIK3CB/PIK3CD	5
hsa04664	hsa04664	Fc epsilon RI signaling pathway	5/24	68/8108	1.34283012500613e-06	5.59512552085887e-06	1.85101896930669e-06	AKT1/MAPK10/PIK3CA/PIK3CB/PIK3CD	5
hsa05211	hsa05211	Renal cell carcinoma	5/24	69/8108	1.44490112741121e-06	5.83650518632962e-06	1.93087389622935e-06	AKT1/PIK3CA/PIK3CB/PIK3CD/TGFB1	5
hsa04380	hsa04380	Osteoclast differentiation	6/24	128/8108	1.4674641611343e-06	5.83650518632962e-06	1.93087389622935e-06	AKT1/MAPK10/PIK3CA/PIK3CB/PIK3CD/TGFB1	6
hsa05218	hsa05218	Melanoma	5/24	72/8108	1.7882922273423e-06	6.80328564749787e-06	2.25071104127749e-06	AKT1/EGFR/PIK3CA/PIK3CB/PIK3CD	5
hsa05223	hsa05223	Non-small cell lung cancer	5/24	72/8108	1.7882922273423e-06	6.80328564749787e-06	2.25071104127749e-06	AKT1/EGFR/PIK3CA/PIK3CB/PIK3CD	5
hsa05220	hsa05220	Chronic myeloid leukemia	5/24	76/8108	2.34284948810248e-06	8.67264033447421e-06	2.8691441708035e-06	AKT1/PIK3CA/PIK3CB/PIK3CD/TGFB1	5
hsa05162	hsa05162	Measles	6/24	139/8108	2.37878134888435e-06	8.67264033447421e-06	2.8691441708035e-06	AKT1/MAPK10/PIK3CA/PIK3CB/PIK3CD/TLR9	6
hsa05017	hsa05017	Spinocerebellar ataxia	6/24	143/8108	2.80728676511954e-06	1.00260241611412e-05	3.31688017361063e-06	AKT1/MAPK10/MTOR/PIK3CA/PIK3CB/PIK3CD	6
hsa04014	hsa04014	Ras signaling pathway	7/24	232/8108	3.27688187729053e-06	1.14690865705168e-05	3.79428427896798e-06	AKT1/EGFR/INS/MAPK10/PIK3CA/PIK3CB/PIK3CD	7
hsa04960	hsa04960	Aldosterone-regulated sodium reabsorption	4/24	37/8108	3.65388550089897e-06	1.25378424050455e-05	4.1478576377594e-06	INS/PIK3CA/PIK3CB/PIK3CD	4
hsa04150	hsa04150	mTOR signaling pathway	6/24	155/8108	4.48588402389993e-06	1.50967250804325e-05	4.99440528976713e-06	AKT1/INS/MTOR/PIK3CA/PIK3CB/PIK3CD	6
hsa04218	hsa04218	Cellular senescence	6/24	156/8108	4.65634636303462e-06	1.53747285571898e-05	5.08637636478459e-06	AKT1/MTOR/PIK3CA/PIK3CB/PIK3CD/TGFB1	6
hsa04151	hsa04151	PI3K-Akt signaling pathway	8/24	354/8108	4.8531673755523e-06	1.57278572355862e-05	5.20320088996835e-06	AKT1/EGFR/INS/MTOR/PIK3CA/PIK3CB/PIK3CD/PIK3CG	8
hsa05131	hsa05131	Shigellosis	7/24	247/8108	4.96774778868506e-06	1.58064702367252e-05	5.22920819861585e-06	AKT1/EGFR/MAPK10/MTOR/PIK3CA/PIK3CB/PIK3CD	7
hsa05132	hsa05132	Salmonella infection	7/24	249/8108	5.24023802663022e-06	1.63757438332195e-05	5.41753931324553e-06	AKT1/MAPK10/PIK3CA/PIK3CB/PIK3CD/PIK3CG/TLR9	7
hsa04630	hsa04630	JAK-STAT signaling pathway	6/24	162/8108	5.79366350326462e-06	1.74808812598502e-05	5.78314868746923e-06	AKT1/EGFR/MTOR/PIK3CA/PIK3CB/PIK3CD	6
hsa05161	hsa05161	Hepatitis B	6/24	162/8108	5.79366350326462e-06	1.74808812598502e-05	5.78314868746923e-06	AKT1/MAPK10/PIK3CA/PIK3CB/PIK3CD/TGFB1	6
hsa05010	hsa05010	Alzheimer disease	8/24	369/8108	6.60411020211551e-06	1.95884624639019e-05	6.48039359708034e-06	AKT1/INS/MAPK10/MTOR/NOS1/PIK3CA/PIK3CB/PIK3CD	8
hsa04973	hsa04973	Carbohydrate digestion and absorption	4/24	47/8108	9.67465549282146e-06	2.82177451873959e-05	9.33519389658211e-06	AKT1/PIK3CA/PIK3CB/PIK3CD	4
hsa04625	hsa04625	C-type lectin receptor signaling pathway	5/24	104/8108	1.10380544053458e-05	3.11557987247663e-05	1.03071815330054e-05	AKT1/MAPK10/PIK3CA/PIK3CB/PIK3CD	5
hsa04660	hsa04660	T cell receptor signaling pathway	5/24	104/8108	1.10380544053458e-05	3.11557987247663e-05	1.03071815330054e-05	AKT1/MAPK10/PIK3CA/PIK3CB/PIK3CD	5
hsa04668	hsa04668	TNF signaling pathway	5/24	112/8108	1.58509457644029e-05	4.40304049011191e-05	1.45664497417236e-05	AKT1/MAPK10/PIK3CA/PIK3CB/PIK3CD	5
hsa04725	hsa04725	Cholinergic synapse	5/24	113/8108	1.65522120928888e-05	4.52599549414929e-05	1.4973218176133e-05	AKT1/PIK3CA/PIK3CB/PIK3CD/PIK3CG	5
hsa04510	hsa04510	Focal adhesion	6/24	201/8108	1.99683388633844e-05	5.37609123244965e-05	1.77855649795327e-05	AKT1/EGFR/MAPK10/PIK3CA/PIK3CB/PIK3CD	6
hsa04071	hsa04071	Sphingolipid signaling pathway	5/24	119/8108	2.12845412966748e-05	5.55939511480311e-05	1.83919838384464e-05	AKT1/MAPK10/PIK3CA/PIK3CB/PIK3CD	5
hsa04722	hsa04722	Neurotrophin signaling pathway	5/24	119/8108	2.12845412966748e-05	5.55939511480311e-05	1.83919838384464e-05	AKT1/MAPK10/PIK3CA/PIK3CB/PIK3CD	5
hsa04370	hsa04370	VEGF signaling pathway	4/24	59/8108	2.41072985314082e-05	6.2040841808771e-05	2.05247897713227e-05	AKT1/PIK3CA/PIK3CB/PIK3CD	4
hsa04015	hsa04015	Rap1 signaling pathway	6/24	210/8108	2.56062690666855e-05	6.49434360386952e-05	2.1485046509042e-05	AKT1/EGFR/INS/PIK3CA/PIK3CB/PIK3CD	6
hsa04611	hsa04611	Platelet activation	5/24	124/8108	2.59822036865005e-05	6.49555092162511e-05	2.14890406429703e-05	AKT1/PIK3CA/PIK3CB/PIK3CD/PIK3CG	5
hsa05170	hsa05170	Human immunodeficiency virus 1 infection	6/24	212/8108	2.7018753641464e-05	6.65955195388196e-05	2.20316004489328e-05	AKT1/MAPK10/MTOR/PIK3CA/PIK3CB/PIK3CD	6
hsa04024	hsa04024	cAMP signaling pathway	6/24	219/8108	3.24667313815268e-05	7.78312053666737e-05	2.57486694446139e-05	AKT1/MAPK10/PIK3CA/PIK3CB/PIK3CD/TNNI3	6
hsa05166	hsa05166	Human T-cell leukemia virus 1 infection	6/24	219/8108	3.24667313815268e-05	7.78312053666737e-05	2.57486694446139e-05	AKT1/MAPK10/PIK3CA/PIK3CB/PIK3CD/TGFB1	6
hsa05163	hsa05163	Human cytomegalovirus infection	6/24	225/8108	3.78126694251598e-05	8.94218533703103e-05	2.95831695360425e-05	AKT1/EGFR/MTOR/PIK3CA/PIK3CB/PIK3CD	6
hsa04210	hsa04210	Apoptosis	5/24	136/8108	4.0566884591134e-05	9.46560640459794e-05	3.13147881054368e-05	AKT1/MAPK10/PIK3CA/PIK3CB/PIK3CD	5
hsa05135	hsa05135	Yersinia infection	5/24	137/8108	4.20207238324671e-05	9.67582456668651e-05	3.20102466867824e-05	AKT1/MAPK10/PIK3CA/PIK3CB/PIK3CD	5
hsa05418	hsa05418	Fluid shear stress and atherosclerosis	5/24	139/8108	4.50496409143601e-05	0.000102385547532637	3.38719104619249e-05	AKT1/MAPK10/PIK3CA/PIK3CB/PIK3CD	5
hsa00562	hsa00562	Inositol phosphate metabolism	4/24	73/8108	5.60773632725683e-05	0.00012422200724936	4.10960023982846e-05	PIK3CA/PIK3CB/PIK3CD/PIK3CG	4
hsa01524	hsa01524	Platinum drug resistance	4/24	73/8108	5.60773632725683e-05	0.00012422200724936	4.10960023982846e-05	AKT1/PIK3CA/PIK3CB/PIK3CD	4
hsa05160	hsa05160	Hepatitis C	5/24	157/8108	8.06080825927458e-05	0.000176330180671631	5.83347966131713e-05	AKT1/EGFR/PIK3CA/PIK3CB/PIK3CD	5
hsa04662	hsa04662	B cell receptor signaling pathway	4/24	82/8108	8.85231522133772e-05	0.00019125372391779	6.32719086645321e-05	AKT1/PIK3CA/PIK3CB/PIK3CD	4
hsa05222	hsa05222	Small cell lung cancer	4/24	92/8108	0.000138645893966996	0.000295890627368589	9.78886286031422e-05	AKT1/PIK3CA/PIK3CB/PIK3CD	4
hsa05152	hsa05152	Tuberculosis	5/24	180/8108	0.000153870115917315	0.000324424943199159	0.000107328552637316	AKT1/MAPK10/TGFB1/TLR9/VDR	5
hsa04666	hsa04666	Fc gamma R-mediated phagocytosis	4/24	97/8108	0.000170232072908175	0.000354650151892032	0.000117327869798868	AKT1/PIK3CA/PIK3CB/PIK3CD	4
hsa04750	hsa04750	Inflammatory mediator regulation of TRP channels	4/24	98/8108	0.000177125018249963	0.000364669155220511	0.000120642427290996	MAPK10/PIK3CA/PIK3CB/PIK3CD	4
hsa04613	hsa04613	Neutrophil extracellular trap formation	5/24	190/8108	0.000198282580471564	0.000403481995145624	0.000133482765311334	AKT1/MTOR/PIK3CA/PIK3CB/PIK3CD	5
hsa05146	hsa05146	Amoebiasis	4/24	102/8108	0.000206730743397541	0.000414101046451434	0.000136995834916264	PIK3CA/PIK3CB/PIK3CD/TGFB1	4
hsa04062	hsa04062	Chemokine signaling pathway	5/24	192/8108	0.000208233669072721	0.000414101046451434	0.000136995834916264	AKT1/PIK3CA/PIK3CB/PIK3CD/PIK3CG	5
hsa05169	hsa05169	Epstein-Barr virus infection	5/24	202/8108	0.000263856802989782	0.000518819556440582	0.000171639552506659	AKT1/MAPK10/PIK3CA/PIK3CB/PIK3CD	5
hsa05145	hsa05145	Toxoplasmosis	4/24	112/8108	0.000296217223893112	0.000575977935347717	0.00019054909139323	AKT1/MAPK10/PIK3CG/TGFB1	4
hsa05165	hsa05165	Human papillomavirus infection	6/24	331/8108	0.000318850649091202	0.000613174325175389	0.000202854663967798	AKT1/EGFR/MTOR/PIK3CA/PIK3CB/PIK3CD	6
hsa05417	hsa05417	Lipid and atherosclerosis	5/24	215/8108	0.000352351106833269	0.00067023308365024	0.000221731245718876	AKT1/MAPK10/PIK3CA/PIK3CB/PIK3CD	5
hsa04810	hsa04810	Regulation of actin cytoskeleton	5/24	218/8108	0.000375642233682684	0.000706853665531932	0.000233846325439136	EGFR/INS/PIK3CA/PIK3CB/PIK3CD	5
hsa05171	hsa05171	Coronavirus disease - COVID-19	5/24	232/8108	0.000500192740410695	0.000931209889062464	0.000308069436983071	EGFR/MAPK10/PIK3CA/PIK3CB/PIK3CD	5
hsa04371	hsa04371	Apelin signaling pathway	4/24	138/8108	0.000655181535780427	0.001206913355385	0.000399279606292781	AKT1/MTOR/NOS1/PIK3CG	4
hsa04550	hsa04550	Signaling pathways regulating pluripotency of stem cells	4/24	143/8108	0.000749134583006146	0.00136560991693829	0.000451780724400636	AKT1/PIK3CA/PIK3CB/PIK3CD	4
hsa04261	hsa04261	Adrenergic signaling in cardiomyocytes	4/24	150/8108	0.000896237391211842	0.00161692312847497	0.000534921937239841	AKT1/PIK3CG/TNNI3/TNNT2	4
hsa04920	hsa04920	Adipocytokine signaling pathway	3/24	69/8108	0.00105043442547307	0.00187577575977333	0.000620557394210727	AKT1/MAPK10/MTOR	3
hsa00910	hsa00910	Nitrogen metabolism	2/24	17/8108	0.00111152086869386	0.00196480961637803	0.000650012203914536	CA3/CA4	2
hsa05100	hsa05100	Bacterial invasion of epithelial cells	3/24	77/8108	0.00144397578578582	0.00252695762512519	0.000835985981244423	PIK3CA/PIK3CB/PIK3CD	3
hsa04010	hsa04010	MAPK signaling pathway	5/24	294/8108	0.00145930170833452	0.00252849305899545	0.000836493944329323	AKT1/EGFR/INS/MAPK10/TGFB1	5
hsa05164	hsa05164	Influenza A	4/24	172/8108	0.00149106931052092	0.00255820715040354	0.000846324170058314	AKT1/PIK3CA/PIK3CB/PIK3CD	4
hsa05206	hsa05206	MicroRNAs in cancer	5/24	310/8108	0.00184593033248335	0.00313628939985035	0.0010375694255144	EGFR/MTOR/PIK3CA/PIK3CB/PIK3CD	5
hsa05410	hsa05410	Hypertrophic cardiomyopathy	3/24	90/8108	0.00226130194265823	0.00380507538428067	0.00125882193164173	TGFB1/TNNI3/TNNT2	3
hsa05168	hsa05168	Herpes simplex virus 1 infection	6/24	498/8108	0.00270869002521562	0.00448792787964539	0.00148472802033381	AKT1/MTOR/PIK3CA/PIK3CB/PIK3CD/TLR9	6
hsa05414	hsa05414	Dilated cardiomyopathy	3/24	96/8108	0.00271840202995663	0.00448792787964539	0.00148472802033381	TGFB1/TNNI3/TNNT2	3
hsa04070	hsa04070	Phosphatidylinositol signaling system	3/24	97/8108	0.00279972660305393	0.00457899210779848	0.00151485453190326	PIK3CA/PIK3CB/PIK3CD	3
hsa04659	hsa04659	Th17 cell differentiation	3/24	107/8108	0.00369666825993664	0.00598997171748993	0.00198164477871847	MAPK10/MTOR/TGFB1	3
hsa04670	hsa04670	Leukocyte transendothelial migration	3/24	114/8108	0.00441817274881267	0.00709339661506621	0.00234668760197679	PIK3CA/PIK3CB/PIK3CD	3
hsa04650	hsa04650	Natural killer cell mediated cytotoxicity	3/24	131/8108	0.00650951245461162	0.0103560425414276	0.0034260591866377	PIK3CA/PIK3CB/PIK3CD	3
hsa05020	hsa05020	Prion disease	4/24	273/8108	0.00784797491686856	0.0123729334274955	0.00409330128428422	MAPK10/PIK3CA/PIK3CB/PIK3CD	4
hsa05144	hsa05144	Malaria	2/24	50/8108	0.00943344424943309	0.0147397566397392	0.00487631046728214	TGFB1/TLR9	2
hsa04961	hsa04961	Endocrine and other factor-regulated calcium reabsorption	2/24	53/8108	0.0105545537514222	0.0163455478451229	0.00540754966304817	ESR1/VDR	2
hsa04022	hsa04022	cGMP-PKG signaling pathway	3/24	167/8108	0.0126419022527651	0.0194064288967886	0.00642017196585487	AKT1/INS/PIK3CG	3
hsa04360	hsa04360	Axon guidance	3/24	182/8108	0.0159199506881608	0.0242260119167664	0.00801462048374226	PIK3CA/PIK3CB/PIK3CD	3
hsa05120	hsa05120	Epithelial cell signaling in Helicobacter pylori infection	2/24	70/8108	0.0179410101345807	0.0270661790823415	0.00895422465881975	EGFR/MAPK10	2
hsa05203	hsa05203	Viral carcinogenesis	3/24	204/8108	0.021525667388338	0.032196511050933	0.0106514773401583	PIK3CA/PIK3CB/PIK3CD	3
hsa04260	hsa04260	Cardiac muscle contraction	2/24	87/8108	0.0269581197098391	0.0399802622815411	0.0132265529352467	TNNI3/TNNT2	2
hsa04912	hsa04912	GnRH signaling pathway	2/24	93/8108	0.0304987484587485	0.0448511006746302	0.0148379581179228	EGFR/MAPK10	2
hsa04928	hsa04928	Parathyroid hormone synthesis, secretion and action	2/24	106/8108	0.0387634885407708	0.0565300874552908	0.0187016830679157	EGFR/VDR	2
