# Supplementary material for: Mechanisms of magnoliae cortex on treating sarcopenia explored by GEO gene sequencing data combined with network pharmacology and molecular docking
Source: BMC Genom Data. 2022 Feb 17;23:15. doi: 10.1186/s12863-022-01029-x (PMC8851866; doi:10.1186/s12863-022-01029-x)
Supplement: Supplementary file 1 — Additional file 1: Table S1. Differentially expressed genes related to sarcopenia in old people of GEO series.Table S2. Integrated data of sarcopenia related pathogenic genes. Table S3. Result of GO enrichment analysis for sarcopenia related pathogenic gene products. Table S4. Result of KEGG enrichment analysis for sarcopenia related pathogenic gene products. Table S5. Result of targets prediction of MC. Table S6. Composite targets of MC and sarcopenia. Table S7. Result of GO enrichment analysis for composite targets of MC and sarcopenia. Table S8. Result of KEGG enrichment analysis for composite targets of MC and sarcopenia. Table S9. Core proteins of MC-sarcopenia composite targets. Table S10. The affinity energy of Honokiol-AKT1. Table S11. The affinity energy of Magnolol-AKT1. Table S12. The affinity energy of Honokiol-EGFR. Table S13. The affinity energy of Magnolol-EGFR. Table S14. The affinity energy of Honokiol-INS. Table S15. The affinity energy of Magnolol-INS. Table S16. The affinity energy of Obovatol-PIK3CA. Figure S1. Sarcopenia related pathogenic gene products involve in EGFR tyrosine kinase inhibitor resistance (hsa01521). Figure S2. Sarcopenia related pathogenic gene products involve in endocrine resistance (hsa01522). Figure S3. Sarcopenia related pathogenic gene products involve in longevity regulating pathway (hsa04211). Figure S4. The GO and KEGG analysis of core sarcopenia-related pathogenic proteins. Figure S5. Core sarcopenia related pathogenic gene products involve in PI3K-Akt signaling pathway (hsa04151). Figure S6. Core sarcopenia related pathogenic gene products involve in longevity regulating pathway (hsa04213). [file 12863_2022_1029_MOESM1_ESM.zip › Supplementary Table S2.xlsx]

## Sheet: GeneCards-SearchResults
Gene Symbol	Description	Category	Gifts	GC Id	Relevance score	GeneCards Link
MSTN	Myostatin	Protein Coding	45	GC02M190055	4.5343	https://www.genecards.org/cgi-bin/carddisp.pl?gene=MSTN
IGF1	Insulin Like Growth Factor 1	Protein Coding	50	GC12M102395	3.42175	https://www.genecards.org/cgi-bin/carddisp.pl?gene=IGF1
AGRN	Agrin	Protein Coding	45	GC01P001020	3.06854	https://www.genecards.org/cgi-bin/carddisp.pl?gene=AGRN
IL6	Interleukin 6	Protein Coding	50	GC07P022725	2.58821	https://www.genecards.org/cgi-bin/carddisp.pl?gene=IL6
FNDC5	Fibronectin Type III Domain Containing 5	Protein Coding	34	GC01M032866	2.58291	https://www.genecards.org/cgi-bin/carddisp.pl?gene=FNDC5
VDR	Vitamin D Receptor	Protein Coding	52	GC12M047841	2.57767	https://www.genecards.org/cgi-bin/carddisp.pl?gene=VDR
FBXO32	F-Box Protein 32	Protein Coding	41	GC08M123498	2.36485	https://www.genecards.org/cgi-bin/carddisp.pl?gene=FBXO32
CRP	C-Reactive Protein	Protein Coding	47	GC01M159719	2.26342	https://www.genecards.org/cgi-bin/carddisp.pl?gene=CRP
CST3	Cystatin C	Protein Coding	45	GC20M023627	2.11221	https://www.genecards.org/cgi-bin/carddisp.pl?gene=CST3
GHRL	Ghrelin And Obestatin Prepropeptide	Protein Coding	44	GC03M010285	2.04844	https://www.genecards.org/cgi-bin/carddisp.pl?gene=GHRL
DUSP1	Dual Specificity Phosphatase 1	Protein Coding	48	GC05M172768	1.96619	https://www.genecards.org/cgi-bin/carddisp.pl?gene=DUSP1
ALB	Albumin	Protein Coding	50	GC04P073397	1.84625	https://www.genecards.org/cgi-bin/carddisp.pl?gene=ALB
IL10	Interleukin 10	Protein Coding	48	GC01M206767	1.78112	https://www.genecards.org/cgi-bin/carddisp.pl?gene=IL10
ACTN3	Actinin Alpha 3	Protein Coding	40	GC11P066546	1.76795	https://www.genecards.org/cgi-bin/carddisp.pl?gene=ACTN3
CAV1	Caveolin 1	Protein Coding	48	GC07P116524	1.76252	https://www.genecards.org/cgi-bin/carddisp.pl?gene=CAV1
MMP3	Matrix Metallopeptidase 3	Protein Coding	51	GC11M102835	1.70314	https://www.genecards.org/cgi-bin/carddisp.pl?gene=MMP3
NPPB	Natriuretic Peptide B	Protein Coding	44	GC01M011858	1.61294	https://www.genecards.org/cgi-bin/carddisp.pl?gene=NPPB
LEP	Leptin	Protein Coding	48	GC07P128241	1.58768	https://www.genecards.org/cgi-bin/carddisp.pl?gene=LEP
GGT1	Gamma-Glutamyltransferase 1	Protein Coding	48	GC22P024583	1.58768	https://www.genecards.org/cgi-bin/carddisp.pl?gene=GGT1
PLIN2	Perilipin 2	Protein Coding	44	GC09M019127	1.54079	https://www.genecards.org/cgi-bin/carddisp.pl?gene=PLIN2
AKT1	AKT Serine/Threonine Kinase 1	Protein Coding	54	GC14M104769	1.53254	https://www.genecards.org/cgi-bin/carddisp.pl?gene=AKT1
FABP4	Fatty Acid Binding Protein 4	Protein Coding	45	GC08M081478	1.53254	https://www.genecards.org/cgi-bin/carddisp.pl?gene=FABP4
TRIM63	Tripartite Motif Containing 63	Protein Coding	41	GC01M026062	1.53254	https://www.genecards.org/cgi-bin/carddisp.pl?gene=TRIM63
ATP6AP2	ATPase H+ Transporting Accessory Protein 2	Protein Coding	45	GC0XP040582	1.50199	https://www.genecards.org/cgi-bin/carddisp.pl?gene=ATP6AP2
TP53	Tumor Protein P53	Protein Coding	54	GC17M007661	1.43202	https://www.genecards.org/cgi-bin/carddisp.pl?gene=TP53
PTH	Parathyroid Hormone	Protein Coding	47	GC11M013492	1.43202	https://www.genecards.org/cgi-bin/carddisp.pl?gene=PTH
MIR27A	MicroRNA 27a	RNA Gene	22	GC19M014109	1.43202	https://www.genecards.org/cgi-bin/carddisp.pl?gene=MIR27A
MIR23A	MicroRNA 23a	RNA Gene	20	GC19M014110	1.43202	https://www.genecards.org/cgi-bin/carddisp.pl?gene=MIR23A
MIR208B	MicroRNA 208b	RNA Gene	19	GC14M023417	1.43202	https://www.genecards.org/cgi-bin/carddisp.pl?gene=MIR208B
MIR486-1	MicroRNA 486-1	RNA Gene	16	GC08M041660	1.43202	https://www.genecards.org/cgi-bin/carddisp.pl?gene=MIR486-1
KLF5	Kruppel Like Factor 5	Protein Coding	45	GC13P073054	1.3903	https://www.genecards.org/cgi-bin/carddisp.pl?gene=KLF5
AHSG	Alpha 2-HS Glycoprotein	Protein Coding	44	GC03P186612	1.3903	https://www.genecards.org/cgi-bin/carddisp.pl?gene=AHSG
CDKN3	Cyclin Dependent Kinase Inhibitor 3	Protein Coding	43	GC14P054398	1.3903	https://www.genecards.org/cgi-bin/carddisp.pl?gene=CDKN3
NUDT3	Nudix Hydrolase 3	Protein Coding	38	GC06M047015	1.3903	https://www.genecards.org/cgi-bin/carddisp.pl?gene=NUDT3
MIR21	MicroRNA 21	RNA Gene	24	GC17P059841	1.3903	https://www.genecards.org/cgi-bin/carddisp.pl?gene=MIR21
HLA-DQB1-AS1	HLA-DQB1 Antisense RNA 1	RNA Gene	12	GC06P032659	1.3903	https://www.genecards.org/cgi-bin/carddisp.pl?gene=HLA-DQB1-AS1
TNF	Tumor Necrosis Factor	Protein Coding	51	GC06P055202	1.34083	https://www.genecards.org/cgi-bin/carddisp.pl?gene=TNF
MBNL1	Muscleblind Like Splicing Regulator 1	Protein Coding	40	GC03P152243	1.34083	https://www.genecards.org/cgi-bin/carddisp.pl?gene=MBNL1
APLN	Apelin	Protein Coding	37	GC0XM129645	1.34083	https://www.genecards.org/cgi-bin/carddisp.pl?gene=APLN
C1QA	Complement C1q A Chain	Protein Coding	47	GC01P022636	1.27635	https://www.genecards.org/cgi-bin/carddisp.pl?gene=C1QA
MYL9	Myosin Light Chain 9	Protein Coding	44	GC20P036541	1.27635	https://www.genecards.org/cgi-bin/carddisp.pl?gene=MYL9
MC4R	Melanocortin 4 Receptor	Protein Coding	47	GC18M060371	1.12068	https://www.genecards.org/cgi-bin/carddisp.pl?gene=MC4R
LEPQTL1	Leptin, Serum Levels Of	Genetic Locus	2	GC02U903086	1.0687	https://www.genecards.org/cgi-bin/carddisp.pl?gene=LEPQTL1
TTR	Transthyretin	Protein Coding	50	GC18P031557	1.02699	https://www.genecards.org/cgi-bin/carddisp.pl?gene=TTR
MYH2	Myosin Heavy Chain 2	Protein Coding	47	GC17M010521	1.02699	https://www.genecards.org/cgi-bin/carddisp.pl?gene=MYH2
MYOZ2	Myozenin 2	Protein Coding	39	GC04P119135	1.02699	https://www.genecards.org/cgi-bin/carddisp.pl?gene=MYOZ2
IGFBP3	Insulin Like Growth Factor Binding Protein 3	Protein Coding	45	GC07M045912	0.977511	https://www.genecards.org/cgi-bin/carddisp.pl?gene=IGFBP3
SOCS3	Suppressor Of Cytokine Signaling 3	Protein Coding	45	GC17M078356	0.977511	https://www.genecards.org/cgi-bin/carddisp.pl?gene=SOCS3
RPS6	Ribosomal Protein S6	Protein Coding	44	GC09M019375	0.977511	https://www.genecards.org/cgi-bin/carddisp.pl?gene=RPS6
ADIPOQ	Adiponectin, C1Q And Collagen Domain Containing	Protein Coding	45	GC03P186842	0.925666	https://www.genecards.org/cgi-bin/carddisp.pl?gene=ADIPOQ
CAST	Calpastatin	Protein Coding	46	GC05P096525	0.913031	https://www.genecards.org/cgi-bin/carddisp.pl?gene=CAST
RBP4	Retinol Binding Protein 4	Protein Coding	45	GC10M093591	0.913031	https://www.genecards.org/cgi-bin/carddisp.pl?gene=RBP4
IGFBP1	Insulin Like Growth Factor Binding Protein 1	Protein Coding	44	GC07P046838	0.913031	https://www.genecards.org/cgi-bin/carddisp.pl?gene=IGFBP1
MSBP1	Minisatellite Binding Protein 1	Protein Coding	5	GC00U990213	0.913031	https://www.genecards.org/cgi-bin/carddisp.pl?gene=MSBP1
ACE	Angiotensin I Converting Enzyme	Protein Coding	50	GC17P063477	0.882301	https://www.genecards.org/cgi-bin/carddisp.pl?gene=ACE
FOXO1	Forkhead Box O1	Protein Coding	48	GC13M040555	0.861891	https://www.genecards.org/cgi-bin/carddisp.pl?gene=FOXO1
MTOR	Mechanistic Target Of Rapamycin Kinase	Protein Coding	54	GC01M011106	0.83032	https://www.genecards.org/cgi-bin/carddisp.pl?gene=MTOR
TNFSF11	TNF Superfamily Member 11	Protein Coding	48	GC13P042562	0.783432	https://www.genecards.org/cgi-bin/carddisp.pl?gene=TNFSF11
BLM	BLM RecQ Like Helicase	Protein Coding	50	GC15P090717	0.757363	https://www.genecards.org/cgi-bin/carddisp.pl?gene=BLM
WRN	WRN RecQ Like Helicase	Protein Coding	45	GC08P031033	0.757363	https://www.genecards.org/cgi-bin/carddisp.pl?gene=WRN
HSD11B1	Hydroxysteroid 11-Beta Dehydrogenase 1	Protein Coding	50	GC01P209686	0.744624	https://www.genecards.org/cgi-bin/carddisp.pl?gene=HSD11B1
FAM210A	Family With Sequence Similarity 210 Member A	Protein Coding	29	GC18M013663	0.733955	https://www.genecards.org/cgi-bin/carddisp.pl?gene=FAM210A
KL	Klotho	Protein Coding	46	GC13P033016	0.674652	https://www.genecards.org/cgi-bin/carddisp.pl?gene=KL
GDF15	Growth Differentiation Factor 15	Protein Coding	43	GC19P026656	0.674652	https://www.genecards.org/cgi-bin/carddisp.pl?gene=GDF15
FTO	FTO Alpha-Ketoglutarate Dependent Dioxygenase	Protein Coding	45	GC16P053737	0.632941	https://www.genecards.org/cgi-bin/carddisp.pl?gene=FTO
GH1	Growth Hormone 1	Protein Coding	44	GC17M063917	0.632941	https://www.genecards.org/cgi-bin/carddisp.pl?gene=GH1
MIR203A	MicroRNA 203a	RNA Gene	19	GC14P106054	0.632941	https://www.genecards.org/cgi-bin/carddisp.pl?gene=MIR203A
MIR203B	MicroRNA 203b	RNA Gene	11	GC14M104118	0.632941	https://www.genecards.org/cgi-bin/carddisp.pl?gene=MIR203B
HPGD	15-Hydroxyprostaglandin Dehydrogenase	Protein Coding	48	GC04M174490	0.583464	https://www.genecards.org/cgi-bin/carddisp.pl?gene=HPGD
PPARGC1A	PPARG Coactivator 1 Alpha	Protein Coding	47	GC04M023755	0.583464	https://www.genecards.org/cgi-bin/carddisp.pl?gene=PPARGC1A
CXCL12	C-X-C Motif Chemokine Ligand 12	Protein Coding	46	GC10M044294	0.583464	https://www.genecards.org/cgi-bin/carddisp.pl?gene=CXCL12
FOXO3	Forkhead Box O3	Protein Coding	44	GC06P108559	0.583464	https://www.genecards.org/cgi-bin/carddisp.pl?gene=FOXO3
IL15	Interleukin 15	Protein Coding	41	GC04P141636	0.583464	https://www.genecards.org/cgi-bin/carddisp.pl?gene=IL15
PNPLA3	Patatin Like Phospholipase Domain Containing 3	Protein Coding	41	GC22P043923	0.583464	https://www.genecards.org/cgi-bin/carddisp.pl?gene=PNPLA3
MCU	Mitochondrial Calcium Uniporter	Protein Coding	37	GC10P072692	0.583464	https://www.genecards.org/cgi-bin/carddisp.pl?gene=MCU
AKT2	AKT Serine/Threonine Kinase 2	Protein Coding	54	GC19M040230	0.518984	https://www.genecards.org/cgi-bin/carddisp.pl?gene=AKT2
WNK1	WNK Lysine Deficient Protein Kinase 1	Protein Coding	47	GC12P000733	0.518984	https://www.genecards.org/cgi-bin/carddisp.pl?gene=WNK1
AGER	Advanced Glycosylation End-Product Specific Receptor	Protein Coding	45	GC06M032180	0.518984	https://www.genecards.org/cgi-bin/carddisp.pl?gene=AGER
KLHL3	Kelch Like Family Member 3	Protein Coding	43	GC05M137617	0.518984	https://www.genecards.org/cgi-bin/carddisp.pl?gene=KLHL3
IL15RA	Interleukin 15 Receptor Subunit Alpha	Protein Coding	42	GC10M005943	0.518984	https://www.genecards.org/cgi-bin/carddisp.pl?gene=IL15RA
INSL3	Insulin Like 3	Protein Coding	41	GC19M017816	0.518984	https://www.genecards.org/cgi-bin/carddisp.pl?gene=INSL3
SESN1	Sestrin 1	Protein Coding	40	GC06M108986	0.518984	https://www.genecards.org/cgi-bin/carddisp.pl?gene=SESN1
SESN2	Sestrin 2	Protein Coding	39	GC01P028270	0.518984	https://www.genecards.org/cgi-bin/carddisp.pl?gene=SESN2
MTHFR	Methylenetetrahydrofolate Reductase	Protein Coding	49	GC01M011785	0.467004	https://www.genecards.org/cgi-bin/carddisp.pl?gene=MTHFR
RPS6KB1	Ribosomal Protein S6 Kinase B1	Protein Coding	50	GC17P059893	0.381307	https://www.genecards.org/cgi-bin/carddisp.pl?gene=RPS6KB1
INS	Insulin	Protein Coding	48	GC11M002159	0.363316	https://www.genecards.org/cgi-bin/carddisp.pl?gene=INS
UBE2G1	Ubiquitin Conjugating Enzyme E2 G1	Protein Coding	44	GC17M004270	0.363316	https://www.genecards.org/cgi-bin/carddisp.pl?gene=UBE2G1
MT2A	Metallothionein 2A	Protein Coding	43	GC16P056658	0.363316	https://www.genecards.org/cgi-bin/carddisp.pl?gene=MT2A
UBE2J1	Ubiquitin Conjugating Enzyme E2 J1	Protein Coding	41	GC06M089326	0.363316	https://www.genecards.org/cgi-bin/carddisp.pl?gene=UBE2J1
MT1A	Metallothionein 1A	Protein Coding	38	GC16P056638	0.363316	https://www.genecards.org/cgi-bin/carddisp.pl?gene=MT1A
MAPK10	Mitogen-Activated Protein Kinase 10	Protein Coding	52	GC04M085990	0.348084	https://www.genecards.org/cgi-bin/carddisp.pl?gene=MAPK10
PIK3CG	Phosphatidylinositol-4,5-Bisphosphate 3-Kinase Catalytic Subunit Gamma	Protein Coding	49	GC07P106865	0.348084	https://www.genecards.org/cgi-bin/carddisp.pl?gene=PIK3CG
IGF1R	Insulin Like Growth Factor 1 Receptor	Protein Coding	55	GC15P098648	0.269625	https://www.genecards.org/cgi-bin/carddisp.pl?gene=IGF1R
NFKB1	Nuclear Factor Kappa B Subunit 1	Protein Coding	52	GC04P102501	0.269625	https://www.genecards.org/cgi-bin/carddisp.pl?gene=NFKB1
IGF2	Insulin Like Growth Factor 2	Protein Coding	48	GC11M002130	0.269625	https://www.genecards.org/cgi-bin/carddisp.pl?gene=IGF2
TTN	Titin	Protein Coding	48	GC02M178525	0.269625	https://www.genecards.org/cgi-bin/carddisp.pl?gene=TTN
FST	Follistatin	Protein Coding	47	GC05P053480	0.269625	https://www.genecards.org/cgi-bin/carddisp.pl?gene=FST
EIF4EBP1	Eukaryotic Translation Initiation Factor 4E Binding Protein 1	Protein Coding	47	GC08P038032	0.269625	https://www.genecards.org/cgi-bin/carddisp.pl?gene=EIF4EBP1
TRHR	Thyrotropin Releasing Hormone Receptor	Protein Coding	44	GC08P109084	0.269625	https://www.genecards.org/cgi-bin/carddisp.pl?gene=TRHR
SOD1	Superoxide Dismutase 1	Protein Coding	52	GC21P031659	0.220148	https://www.genecards.org/cgi-bin/carddisp.pl?gene=SOD1
ACVR2B	Activin A Receptor Type 2B	Protein Coding	51	GC03P038453	0.220148	https://www.genecards.org/cgi-bin/carddisp.pl?gene=ACVR2B
RPS6KA1	Ribosomal Protein S6 Kinase A1	Protein Coding	51	GC01P026540	0.220148	https://www.genecards.org/cgi-bin/carddisp.pl?gene=RPS6KA1
AGT	Angiotensinogen	Protein Coding	50	GC01M230702	0.220148	https://www.genecards.org/cgi-bin/carddisp.pl?gene=AGT
TF	Transferrin	Protein Coding	50	GC03P133666	0.220148	https://www.genecards.org/cgi-bin/carddisp.pl?gene=TF
EEF2	Eukaryotic Translation Elongation Factor 2	Protein Coding	49	GC19M003976	0.220148	https://www.genecards.org/cgi-bin/carddisp.pl?gene=EEF2
ACE2	Angiotensin Converting Enzyme 2	Protein Coding	49	GC0XM015494	0.220148	https://www.genecards.org/cgi-bin/carddisp.pl?gene=ACE2
QDPR	Quinoid Dihydropteridine Reductase	Protein Coding	49	GC04M017460	0.220148	https://www.genecards.org/cgi-bin/carddisp.pl?gene=QDPR
TPI1	Triosephosphate Isomerase 1	Protein Coding	48	GC12P011857	0.220148	https://www.genecards.org/cgi-bin/carddisp.pl?gene=TPI1
RYR1	Ryanodine Receptor 1	Protein Coding	47	GC19P040452	0.220148	https://www.genecards.org/cgi-bin/carddisp.pl?gene=RYR1
MYH6	Myosin Heavy Chain 6	Protein Coding	47	GC14M023380	0.220148	https://www.genecards.org/cgi-bin/carddisp.pl?gene=MYH6
MYOD1	Myogenic Differentiation 1	Protein Coding	47	GC11P017741	0.220148	https://www.genecards.org/cgi-bin/carddisp.pl?gene=MYOD1
EIF2S1	Eukaryotic Translation Initiation Factor 2 Subunit Alpha	Protein Coding	45	GC14P067359	0.220148	https://www.genecards.org/cgi-bin/carddisp.pl?gene=EIF2S1
NCOR2	Nuclear Receptor Corepressor 2	Protein Coding	45	GC12M124324	0.220148	https://www.genecards.org/cgi-bin/carddisp.pl?gene=NCOR2
SST	Somatostatin	Protein Coding	43	GC03M187668	0.220148	https://www.genecards.org/cgi-bin/carddisp.pl?gene=SST
SRF	Serum Response Factor	Protein Coding	42	GC06P043171	0.220148	https://www.genecards.org/cgi-bin/carddisp.pl?gene=SRF
GHRH	Growth Hormone Releasing Hormone	Protein Coding	40	GC20M037251	0.220148	https://www.genecards.org/cgi-bin/carddisp.pl?gene=GHRH
LMCD1	LIM And Cysteine Rich Domains 1	Protein Coding	39	GC03P008518	0.220148	https://www.genecards.org/cgi-bin/carddisp.pl?gene=LMCD1
ESR1	Estrogen Receptor 1	Protein Coding	53	GC06P151656	0.155668	https://www.genecards.org/cgi-bin/carddisp.pl?gene=ESR1
AR	Androgen Receptor	Protein Coding	53	GC0XP067544	0.155668	https://www.genecards.org/cgi-bin/carddisp.pl?gene=AR
HDAC4	Histone Deacetylase 4	Protein Coding	52	GC02M239048	0.155668	https://www.genecards.org/cgi-bin/carddisp.pl?gene=HDAC4
FOS	Fos Proto-Oncogene, AP-1 Transcription Factor Subunit	Protein Coding	51	GC14P075278	0.155668	https://www.genecards.org/cgi-bin/carddisp.pl?gene=FOS
ICAM1	Intercellular Adhesion Molecule 1	Protein Coding	51	GC19P010270	0.155668	https://www.genecards.org/cgi-bin/carddisp.pl?gene=ICAM1
SOD2	Superoxide Dismutase 2	Protein Coding	51	GC06M159669	0.155668	https://www.genecards.org/cgi-bin/carddisp.pl?gene=SOD2
PRKAA2	Protein Kinase AMP-Activated Catalytic Subunit Alpha 2	Protein Coding	51	GC01P056645	0.155668	https://www.genecards.org/cgi-bin/carddisp.pl?gene=PRKAA2
CPT2	Carnitine Palmitoyltransferase 2	Protein Coding	50	GC01P053196	0.155668	https://www.genecards.org/cgi-bin/carddisp.pl?gene=CPT2
CAT	Catalase	Protein Coding	50	GC11P034460	0.155668	https://www.genecards.org/cgi-bin/carddisp.pl?gene=CAT
FLNA	Filamin A	Protein Coding	50	GC0XM154348	0.155668	https://www.genecards.org/cgi-bin/carddisp.pl?gene=FLNA
ESR2	Estrogen Receptor 2	Protein Coding	50	GC14M064084	0.155668	https://www.genecards.org/cgi-bin/carddisp.pl?gene=ESR2
MEF2C	Myocyte Enhancer Factor 2C	Protein Coding	50	GC05M088718	0.155668	https://www.genecards.org/cgi-bin/carddisp.pl?gene=MEF2C
TNNI3	Troponin I3, Cardiac Type	Protein Coding	50	GC19M055151	0.155668	https://www.genecards.org/cgi-bin/carddisp.pl?gene=TNNI3
RRM2B	Ribonucleotide Reductase Regulatory TP53 Inducible Subunit M2B	Protein Coding	50	GC08M102204	0.155668	https://www.genecards.org/cgi-bin/carddisp.pl?gene=RRM2B
TNNT2	Troponin T2, Cardiac Type	Protein Coding	50	GC01M201359	0.155668	https://www.genecards.org/cgi-bin/carddisp.pl?gene=TNNT2
SQSTM1	Sequestosome 1	Protein Coding	49	GC05P179806	0.155668	https://www.genecards.org/cgi-bin/carddisp.pl?gene=SQSTM1
STIM1	Stromal Interaction Molecule 1	Protein Coding	49	GC11P003855	0.155668	https://www.genecards.org/cgi-bin/carddisp.pl?gene=STIM1
RHEB	Ras Homolog, MTORC1 Binding	Protein Coding	49	GC07M151466	0.155668	https://www.genecards.org/cgi-bin/carddisp.pl?gene=RHEB
GHSR	Growth Hormone Secretagogue Receptor	Protein Coding	48	GC03M172443	0.155668	https://www.genecards.org/cgi-bin/carddisp.pl?gene=GHSR
DES	Desmin	Protein Coding	48	GC02P219418	0.155668	https://www.genecards.org/cgi-bin/carddisp.pl?gene=DES
ACTA1	Actin Alpha 1, Skeletal Muscle	Protein Coding	48	GC01M229431	0.155668	https://www.genecards.org/cgi-bin/carddisp.pl?gene=ACTA1
PRKAB1	Protein Kinase AMP-Activated Non-Catalytic Subunit Beta 1	Protein Coding	48	GC12P119632	0.155668	https://www.genecards.org/cgi-bin/carddisp.pl?gene=PRKAB1
FLNB	Filamin B	Protein Coding	47	GC03P058008	0.155668	https://www.genecards.org/cgi-bin/carddisp.pl?gene=FLNB
GHR	Growth Hormone Receptor	Protein Coding	47	GC05P042429	0.155668	https://www.genecards.org/cgi-bin/carddisp.pl?gene=GHR
FHL2	Four And A Half LIM Domains 2	Protein Coding	47	GC02M105357	0.155668	https://www.genecards.org/cgi-bin/carddisp.pl?gene=FHL2
CLU	Clusterin	Protein Coding	47	GC08M027596	0.155668	https://www.genecards.org/cgi-bin/carddisp.pl?gene=CLU
ACLY	ATP Citrate Lyase	Protein Coding	47	GC17M041866	0.155668	https://www.genecards.org/cgi-bin/carddisp.pl?gene=ACLY
ACVR2A	Activin A Receptor Type 2A	Protein Coding	47	GC02P147844	0.155668	https://www.genecards.org/cgi-bin/carddisp.pl?gene=ACVR2A
UBE2D3	Ubiquitin Conjugating Enzyme E2 D3	Protein Coding	47	GC04M102794	0.155668	https://www.genecards.org/cgi-bin/carddisp.pl?gene=UBE2D3
SLC22A5	Solute Carrier Family 22 Member 5	Protein Coding	47	GC05P132369	0.155668	https://www.genecards.org/cgi-bin/carddisp.pl?gene=SLC22A5
SLC2A4	Solute Carrier Family 2 Member 4	Protein Coding	47	GC17P009071	0.155668	https://www.genecards.org/cgi-bin/carddisp.pl?gene=SLC2A4
MYBPC3	Myosin Binding Protein C3	Protein Coding	47	GC11M068997	0.155668	https://www.genecards.org/cgi-bin/carddisp.pl?gene=MYBPC3
IGF2R	Insulin Like Growth Factor 2 Receptor	Protein Coding	46	GC06P159969	0.155668	https://www.genecards.org/cgi-bin/carddisp.pl?gene=IGF2R
CKB	Creatine Kinase B	Protein Coding	46	GC14M103519	0.155668	https://www.genecards.org/cgi-bin/carddisp.pl?gene=CKB
UBE2D1	Ubiquitin Conjugating Enzyme E2 D1	Protein Coding	46	GC10P058334	0.155668	https://www.genecards.org/cgi-bin/carddisp.pl?gene=UBE2D1
NPY	Neuropeptide Y	Protein Coding	46	GC07P024290	0.155668	https://www.genecards.org/cgi-bin/carddisp.pl?gene=NPY
FLNC	Filamin C	Protein Coding	45	GC07P128830	0.155668	https://www.genecards.org/cgi-bin/carddisp.pl?gene=FLNC
IL5	Interleukin 5	Protein Coding	45	GC05M132541	0.155668	https://www.genecards.org/cgi-bin/carddisp.pl?gene=IL5
HSF1	Heat Shock Transcription Factor 1	Protein Coding	45	GC08P144291	0.155668	https://www.genecards.org/cgi-bin/carddisp.pl?gene=HSF1
IL2	Interleukin 2	Protein Coding	45	GC04M122451	0.155668	https://www.genecards.org/cgi-bin/carddisp.pl?gene=IL2
NDUFA1	NADH:Ubiquinone Oxidoreductase Subunit A1	Protein Coding	45	GC0XP119871	0.155668	https://www.genecards.org/cgi-bin/carddisp.pl?gene=NDUFA1
EHHADH	Enoyl-CoA Hydratase And 3-Hydroxyacyl CoA Dehydrogenase	Protein Coding	45	GC03M185190	0.155668	https://www.genecards.org/cgi-bin/carddisp.pl?gene=EHHADH
GFM1	G Elongation Factor Mitochondrial 1	Protein Coding	45	GC03P158644	0.155668	https://www.genecards.org/cgi-bin/carddisp.pl?gene=GFM1
BDKRB2	Bradykinin Receptor B2	Protein Coding	45	GC14P096205	0.155668	https://www.genecards.org/cgi-bin/carddisp.pl?gene=BDKRB2
CKM	Creatine Kinase, M-Type	Protein Coding	45	GC19M045306	0.155668	https://www.genecards.org/cgi-bin/carddisp.pl?gene=CKM
UBE2D2	Ubiquitin Conjugating Enzyme E2 D2	Protein Coding	45	GC05P139526	0.155668	https://www.genecards.org/cgi-bin/carddisp.pl?gene=UBE2D2
PRDM16	PR/SET Domain 16	Protein Coding	45	GC01P003068	0.155668	https://www.genecards.org/cgi-bin/carddisp.pl?gene=PRDM16
SLC22A2	Solute Carrier Family 22 Member 2	Protein Coding	45	GC06M160173	0.155668	https://www.genecards.org/cgi-bin/carddisp.pl?gene=SLC22A2
PIAS1	Protein Inhibitor Of Activated STAT 1	Protein Coding	45	GC15P068054	0.155668	https://www.genecards.org/cgi-bin/carddisp.pl?gene=PIAS1
SOCS2	Suppressor Of Cytokine Signaling 2	Protein Coding	45	GC12P093569	0.155668	https://www.genecards.org/cgi-bin/carddisp.pl?gene=SOCS2
TNNI2	Troponin I2, Fast Skeletal Type	Protein Coding	45	GC11P001839	0.155668	https://www.genecards.org/cgi-bin/carddisp.pl?gene=TNNI2
GREM1	Gremlin 1, DAN Family BMP Antagonist	Protein Coding	44	GC15P033128	0.155668	https://www.genecards.org/cgi-bin/carddisp.pl?gene=GREM1
FGF9	Fibroblast Growth Factor 9	Protein Coding	44	GC13P021671	0.155668	https://www.genecards.org/cgi-bin/carddisp.pl?gene=FGF9
RETN	Resistin	Protein Coding	44	GC19P007669	0.155668	https://www.genecards.org/cgi-bin/carddisp.pl?gene=RETN
UQCRC1	Ubiquinol-Cytochrome C Reductase Core Protein 1	Protein Coding	44	GC03M048598	0.155668	https://www.genecards.org/cgi-bin/carddisp.pl?gene=UQCRC1
TRIM32	Tripartite Motif Containing 32	Protein Coding	44	GC09P116687	0.155668	https://www.genecards.org/cgi-bin/carddisp.pl?gene=TRIM32
PIAS2	Protein Inhibitor Of Activated STAT 2	Protein Coding	44	GC18M046808	0.155668	https://www.genecards.org/cgi-bin/carddisp.pl?gene=PIAS2
MYBPC1	Myosin Binding Protein C1	Protein Coding	44	GC12P101568	0.155668	https://www.genecards.org/cgi-bin/carddisp.pl?gene=MYBPC1
ORAI1	ORAI Calcium Release-Activated Calcium Modulator 1	Protein Coding	44	GC12P123580	0.155668	https://www.genecards.org/cgi-bin/carddisp.pl?gene=ORAI1
TNNT3	Troponin T3, Fast Skeletal Type	Protein Coding	44	GC11P001920	0.155668	https://www.genecards.org/cgi-bin/carddisp.pl?gene=TNNT3
ANKRD1	Ankyrin Repeat Domain 1	Protein Coding	43	GC10M090912	0.155668	https://www.genecards.org/cgi-bin/carddisp.pl?gene=ANKRD1
TCAP	Titin-Cap	Protein Coding	43	GC17P039664	0.155668	https://www.genecards.org/cgi-bin/carddisp.pl?gene=TCAP
MYF6	Myogenic Factor 6	Protein Coding	43	GC12P080707	0.155668	https://www.genecards.org/cgi-bin/carddisp.pl?gene=MYF6
SAA1	Serum Amyloid A1	Protein Coding	43	GC11P018267	0.155668	https://www.genecards.org/cgi-bin/carddisp.pl?gene=SAA1
CA3	Carbonic Anhydrase 3	Protein Coding	42	GC08P085373	0.155668	https://www.genecards.org/cgi-bin/carddisp.pl?gene=CA3
GLYAT	Glycine-N-Acyltransferase	Protein Coding	42	GC11M069098	0.155668	https://www.genecards.org/cgi-bin/carddisp.pl?gene=GLYAT
DGCR8	DGCR8 Microprocessor Complex Subunit	Protein Coding	42	GC22P020080	0.155668	https://www.genecards.org/cgi-bin/carddisp.pl?gene=DGCR8
CNTF	Ciliary Neurotrophic Factor	Protein Coding	42	GC11P058622	0.155668	https://www.genecards.org/cgi-bin/carddisp.pl?gene=CNTF
MYOT	Myotilin	Protein Coding	42	GC05P137867	0.155668	https://www.genecards.org/cgi-bin/carddisp.pl?gene=MYOT
NEB	Nebulin	Protein Coding	41	GC02M151485	0.155668	https://www.genecards.org/cgi-bin/carddisp.pl?gene=NEB
EPO	Erythropoietin	Protein Coding	41	GC07P100720	0.155668	https://www.genecards.org/cgi-bin/carddisp.pl?gene=EPO
GDF11	Growth Differentiation Factor 11	Protein Coding	41	GC12P055743	0.155668	https://www.genecards.org/cgi-bin/carddisp.pl?gene=GDF11
CLEC1B	C-Type Lectin Domain Family 1 Member B	Protein Coding	41	GC12M015681	0.155668	https://www.genecards.org/cgi-bin/carddisp.pl?gene=CLEC1B
EEF1G	Eukaryotic Translation Elongation Factor 1 Gamma	Protein Coding	41	GC11M069243	0.155668	https://www.genecards.org/cgi-bin/carddisp.pl?gene=EEF1G
MYF5	Myogenic Factor 5	Protein Coding	41	GC12P080716	0.155668	https://www.genecards.org/cgi-bin/carddisp.pl?gene=MYF5
PIAS3	Protein Inhibitor Of Activated STAT 3	Protein Coding	41	GC01M145848	0.155668	https://www.genecards.org/cgi-bin/carddisp.pl?gene=PIAS3
TNNI1	Troponin I1, Slow Skeletal Type	Protein Coding	41	GC01M201404	0.155668	https://www.genecards.org/cgi-bin/carddisp.pl?gene=TNNI1
NEBL	Nebulette	Protein Coding	40	GC10M020779	0.155668	https://www.genecards.org/cgi-bin/carddisp.pl?gene=NEBL
PRKN	Parkin RBR E3 Ubiquitin Protein Ligase	Protein Coding	40	GC06M161348	0.155668	https://www.genecards.org/cgi-bin/carddisp.pl?gene=PRKN
PDPN	Podoplanin	Protein Coding	40	GC01P013583	0.155668	https://www.genecards.org/cgi-bin/carddisp.pl?gene=PDPN
MYH13	Myosin Heavy Chain 13	Protein Coding	40	GC17M010300	0.155668	https://www.genecards.org/cgi-bin/carddisp.pl?gene=MYH13
MYOG	Myogenin	Protein Coding	40	GC01M203083	0.155668	https://www.genecards.org/cgi-bin/carddisp.pl?gene=MYOG
EIF3E	Eukaryotic Translation Initiation Factor 3 Subunit E	Protein Coding	39	GC08M108163	0.155668	https://www.genecards.org/cgi-bin/carddisp.pl?gene=EIF3E
NDRG2	NDRG Family Member 2	Protein Coding	39	GC14M021016	0.155668	https://www.genecards.org/cgi-bin/carddisp.pl?gene=NDRG2
FSTL3	Follistatin Like 3	Protein Coding	38	GC19P000676	0.155668	https://www.genecards.org/cgi-bin/carddisp.pl?gene=FSTL3
CCAR1	Cell Division Cycle And Apoptosis Regulator 1	Protein Coding	38	GC10P068721	0.155668	https://www.genecards.org/cgi-bin/carddisp.pl?gene=CCAR1
STAU1	Staufen Double-Stranded RNA Binding Protein 1	Protein Coding	38	GC20M049113	0.155668	https://www.genecards.org/cgi-bin/carddisp.pl?gene=STAU1
MRPL19	Mitochondrial Ribosomal Protein L19	Protein Coding	38	GC02P075646	0.155668	https://www.genecards.org/cgi-bin/carddisp.pl?gene=MRPL19
UXT	Ubiquitously Expressed Prefoldin Like Chaperone	Protein Coding	37	GC0XM047651	0.155668	https://www.genecards.org/cgi-bin/carddisp.pl?gene=UXT
TRIM55	Tripartite Motif Containing 55	Protein Coding	37	GC08P066225	0.155668	https://www.genecards.org/cgi-bin/carddisp.pl?gene=TRIM55
MYOZ1	Myozenin 1	Protein Coding	37	GC10M073631	0.155668	https://www.genecards.org/cgi-bin/carddisp.pl?gene=MYOZ1
ADAMTS15	ADAM Metallopeptidase With Thrombospondin Type 1 Motif 15	Protein Coding	36	GC11P130448	0.155668	https://www.genecards.org/cgi-bin/carddisp.pl?gene=ADAMTS15
TRIM72	Tripartite Motif Containing 72	Protein Coding	36	GC16P032552	0.155668	https://www.genecards.org/cgi-bin/carddisp.pl?gene=TRIM72
SYPL2	Synaptophysin Like 2	Protein Coding	36	GC01P109466	0.155668	https://www.genecards.org/cgi-bin/carddisp.pl?gene=SYPL2
SAA2	Serum Amyloid A2	Protein Coding	36	GC11M018238	0.155668	https://www.genecards.org/cgi-bin/carddisp.pl?gene=SAA2
GMEB1	Glucocorticoid Modulatory Element Binding Protein 1	Protein Coding	35	GC01P028682	0.155668	https://www.genecards.org/cgi-bin/carddisp.pl?gene=GMEB1
DCAF6	DDB1 And CUL4 Associated Factor 6	Protein Coding	35	GC01P167935	0.155668	https://www.genecards.org/cgi-bin/carddisp.pl?gene=DCAF6
MRPL41	Mitochondrial Ribosomal Protein L41	Protein Coding	35	GC09P137551	0.155668	https://www.genecards.org/cgi-bin/carddisp.pl?gene=MRPL41
MRTFA	Myocardin Related Transcription Factor A	Protein Coding	35	GC22M049024	0.155668	https://www.genecards.org/cgi-bin/carddisp.pl?gene=MRTFA
ATP5F1B	ATP Synthase F1 Subunit Beta	Protein Coding	34	GC12M056639	0.155668	https://www.genecards.org/cgi-bin/carddisp.pl?gene=ATP5F1B
GIMAP1	GTPase, IMAP Family Member 1	Protein Coding	33	GC07P150717	0.155668	https://www.genecards.org/cgi-bin/carddisp.pl?gene=GIMAP1
NOMO1	NODAL Modulator 1	Protein Coding	33	GC16P015473	0.155668	https://www.genecards.org/cgi-bin/carddisp.pl?gene=NOMO1
SERHL	Serine Hydrolase Like (Pseudogene)	Pseudogene	22	GC22P042500	0.155668	https://www.genecards.org/cgi-bin/carddisp.pl?gene=SERHL
MIR424	MicroRNA 424	RNA Gene	16	GC0XM134651	0.155668	https://www.genecards.org/cgi-bin/carddisp.pl?gene=MIR424
MIR494	MicroRNA 494	RNA Gene	16	GC14P106333	0.155668	https://www.genecards.org/cgi-bin/carddisp.pl?gene=MIR494

## Sheet: OMIM-Gene-Map-Retrieval
Gene Map Search - 'sarcopenia (Search in: Entries with: Genemap; Retrieve: gene map)'
Downloaded:	Jul 17, 2021
Copyright (c) 1966-2021 Johns Hopkins University OMIM, data are provided for research purposes only.
Cytogenetic location	Genomic coordinates (From NCBI/GRCh38)	Gene/Locus	Gene/Locus name	Gene/Locus MIM number	Approved Symbol	Entrez Gene ID	Ensembl Gene ID	Comments	Phenotype	Phenotype MIM number	Inheritance	Pheno map key	Mouse Gene (from MGI)
3p25.3	3:9649464-9702392	MTMR14, C3orf29, HJUMPY	Myotubularin-related protein 14	611089	MTMR14	64419	ENSG00000163719,ENST00000296003.9		{Centronuclear myopathy, autosomal, modifier of}	160150	Autosomal dominant	3	Mtmr14
10q22.1	10:69180233-69209092	SUPV3L1	Suv3-like 1	605122	SUPV3L1	6832	ENSG00000156502,ENST00000359655.9					Supv3l1
15q26.1	15:89316319-89334823	POLG, POLG1, POLGA, PEO, SANDO, SCAE, MTDPS4A, MTDPS4B, MIRAS	Polymerase (DNA directed), gamma	174763	POLG	5428	ENSG00000140521,ENST00000442287.6	PEO also digenic with C10orf2	Mitochondrial DNA depletion syndrome 4A (Alpers type)	203700	Autosomal recessive	3	Polg
15q26.1	15:89316319-89334823	POLG, POLG1, POLGA, PEO, SANDO, SCAE, MTDPS4A, MTDPS4B, MIRAS	Polymerase (DNA directed), gamma	174763	POLG	5428	ENSG00000140521,ENST00000442287.6	PEO also digenic with C10orf2	Mitochondrial DNA depletion syndrome 4B (MNGIE type)	613662	Autosomal recessive	3	Polg
15q26.1	15:89316319-89334823	POLG, POLG1, POLGA, PEO, SANDO, SCAE, MTDPS4A, MTDPS4B, MIRAS	Polymerase (DNA directed), gamma	174763	POLG	5428	ENSG00000140521,ENST00000442287.6	PEO also digenic with C10orf2	Mitochondrial recessive ataxia syndrome (includes SANDO and SCAE)	607459	Autosomal recessive	3	Polg
15q26.1	15:89316319-89334823	POLG, POLG1, POLGA, PEO, SANDO, SCAE, MTDPS4A, MTDPS4B, MIRAS	Polymerase (DNA directed), gamma	174763	POLG	5428	ENSG00000140521,ENST00000442287.6	PEO also digenic with C10orf2	Progressive external ophthalmoplegia, autosomal dominant 1	157640	Autosomal dominant	3	Polg
15q26.1	15:89316319-89334823	POLG, POLG1, POLGA, PEO, SANDO, SCAE, MTDPS4A, MTDPS4B, MIRAS	Polymerase (DNA directed), gamma	174763	POLG	5428	ENSG00000140521,ENST00000442287.6	PEO also digenic with C10orf2	Progressive external ophthalmoplegia, autosomal recessive 1	258450	Autosomal recessive	3	Polg
19q13.32	19:45407333-45451546	ERCC1, UV20, COFS4	Excision repair cross complementing rodent repair deficiency, complementation group-1	126380	ERCC1	2067	ENSG00000012061,ENST00000340192.11	distal to CKM	Cerebrooculofacioskeletal syndrome 4	610758	Autosomal recessive	3	Ercc1
Phenotype Mapping Key
1 - The disorder is placed on the map due to its association with a gene, but the underlying defect is not known.
2 - The disorder was placed on the map by statistical methods.
3 - The molecular basis of the disorder is known.
4 - A contiguous gene duplication or deletion syndrome in which multiple genes are involved.

## Sheet: Pharmgkb
Gene Symbol
RYR1
CACNA1S
RYR2
ATP2A2
JSRP1
ATP2A3
ATP2A1
USB1
HRC
SLN
SYNE2
FKBP1B
CALU
DTNBP1
SRL
CASQ2
TRDN
CASQ1
JPH4
TMEM38A
ART1
TMEM109
TMEM38B
JPH2
JPH1
AKAP6
JPH3
SAR1A
RYR3
MRVI1
HAX1
FABP3
S100A1
CA4
PLN
CACNA2D1
SRI
WAS
CACNB1
PYGM
POMT1
ITPR2
ANK1
CALM3
NOS1
AKAP7
ITPR1

## Sheet: DisGeNET database
Gene Symbol
SUPV3L1
AR
FOXO4
PPARGC1A
EIF2S1
AK1
NFKBIA
OPA1
ATP5F1A
FIS1
BAX
BCL2
EIF2B5
AIFM1
MFN2
CRP
ALB
MSTN
CST3
IGF1
PTH
COPD
IL6
TNF
VDR
MTOR
GH1
GPT
REN
TTR
HGS
ADIPOQ
NLRP3
FBXO32
ACE
AFP
DMD
AGT
ESR1
IL2
CXCL8
IL15
LEP
MIP
PRKAA1
SOD1
TP53
BEST1
ZMYM2
CALCR
CD6
ATP6AP2
GDF11
CEACAM5
CAP1
SORBS1
KHDRBS1
CLU
PLIN2
PTRH1
CTAA1
CTNNB1
CTSL
GADD45A
DNAH8
EBM
EGFR
METTL21C
AHSG
EIF4EBP1
EIF4EBP2
EPO
FABP4
DKK1
FOXO1
SIRT1
ANGPTL2
BRD4
SMUG1
NUP62
GABPA
TPSG1
DKK3
EIF3K
NR3C1
CD274
GTF2H1
HFE
HLA-DQA1
HSD11B1
HSPA1A
IFNG
IL1A
IL4
IL10
ILK
INSRR
KRT19
LMNA
LNPEP
ARNTL
MIR21
ARSA
MFGE8
MMP3
MSRA
MTHFR
NCAM1
ACLY
NFE2L2
NM
OSM
DCTN4
PFKFB3
SERPINB6
PIK3CA
PIK3CB
PIK3CD
PIK3CG
PLAT
TLR9
YIPF1
PDP1
PRKAA2
PRKAB1
CMAS
FAM20C
NLN
BCHE
ACE2
RENBP
RPS6
S100B
BMP2
WNK1
SLC5A2
SLC6A8
SLC12A2
SMN1
SMN2
SNAP25
BUB1B
TGFB1
THAS
TPI1
TPMT
TWIST1
VEGFA
FZD5
ASPSCR1
PNPLA3
CALR
FZD1
TRIM63
ORAI1
PRSS12
CAV1
RUNX1
CCK
APLN
SQSTM1
ACTN3
HACD1
CD38
MYOG

## Sheet: Integration and de duplication
Gene Symbol
ACE
ACE2
ACLY
ACTA1
ACTN3
ACVR2A
ACVR2B
ADAMTS15
ADIPOQ
AFP
AGER
AGRN
AGT
AHSG
AIFM1
AK1
AKAP6
AKAP7
AKT1
AKT2
ALB
ANGPTL2
ANK1
ANKRD1
APLN
AR
ARNTL
ARSA
ART1
ASPSCR1
ATP2A1
ATP2A2
ATP2A3
ATP5F1A
ATP5F1B
ATP6AP2
BAX
BCHE
BCL2
BDKRB2
BEST1
BLM
BMP2
BRD4
BUB1B
C1QA
C7
CA3
CA4
CACNA1S
CACNA2D1
CACNB1
CALCR
CALM3
CALR
CALU
CAP1
CASQ1
CASQ2
CAST
CAT
CAV1
CCAR1
CCK
CD274
CD38
CD6
CDKN3
CDR1-AS
CEACAM5
CIDEC
CKB
CKM
CLEC1B
CLU
CMAS
CNTF
COPD
CPT2
CRP
CST3
CTAA1
CTNNB1
CTSL
CXCL12
CXCL8
DCAF6
DCTN4
DES
DGCR8
DKK1
DKK3
DMD
DNAH8
DSP
DTNBP1
DUSP1
EBM
EDIL3
EEF1G
EEF2
EGFR
EHHADH
EIF2B5
EIF2S1
EIF3E
EIF3K
EIF4EBP1
EIF4EBP2
EPO
ERCC1
ESR1
ESR2
FABP3
FABP4
FAM20C
FAM210A
FBXO32
FGF9
FHL2
FIS1
FKBP1B
FLJ41941
FLNA
FLNB
FLNC
FNDC5
FOS
FOXO1
FOXO3
FOXO4
FST
FSTL3
FTO
FZD1
FZD5
GABPA
GADD45A
GDF11
GDF15
GFM1
GGT1
GH1
GHR
GHRH
GHRL
GHSR
GIMAP1
GLYAT
GMEB1
GPC3
GPT
GREM1
GTF2H1
HACD1
HAX1
HDAC4
HFE
HGS
HLA-DQA1
HLA-DQB1-AS1
HPGD
HRC
HSD11B1
HSF1
HSPA1A
ICAM1
IFNG
IGF1
IGF1R
IGF2
IGF2R
IGFBP1
IGFBP3
IL10
IL15
IL15RA
IL1A
IL2
IL4
IL5
IL6
ILK
INS
INSL3
INSRR
ITPR1
ITPR2
JPH1
JPH2
JPH3
JPH4
JSRP1
KHDRBS1
KL
KLF5
KLHL3
KRT19
LEP
LEPQTL1
LINC00202-1
LMCD1
LMNA
LNPEP
MAPK10
MBNL1
MC4R
MCU
MEF2C
METTL21C
MFGE8
MFN2
MIP
MIR203A
MIR203B
MIR208B
MIR21
MIR23A
MIR27A
MIR424
MIR486-1
MIR494
MMP3
MMRN1
MRPL19
MRPL41
MRTFA
MRVI1
MSBP1
MSRA
MSTN
MT1A
MT2A
MTHFR
MTMR14
MTOR
MT-TA
MYBPC1
MYBPC3
MYF5
MYF6
MYH13
MYH2
MYH6
MYL9
MYOD1
MYOG
MYOT
MYOZ1
MYOZ2
NCAM1
NCOR2
NDRG2
NDUFA1
NEB
NEBL
NFE2L2
NFKB1
NFKBIA
NLN
NLRP3
NM
NOMO1
NOS1
NPPB
NPY
NR3C1
NTRK2
NUDT3
NUP62
OPA1
ORAI1
OSM
PCK1
PCOLCE2
PDE3B
PDP1
PDPN
PFKFB3
PIAS1
PIAS2
PIAS3
PIK3CA
PIK3CB
PIK3CD
PIK3CG
PKHD1L1
PLAT
PLIN1
PLIN2
PLN
PNPLA3
POLG
POMT1
PPARGC1A
PRDM16
PRG4
PRKAA1
PRKAA2
PRKAB1
PRKN
PRSS12
PTH
PTRH1
PYGM
QDPR
RBP4
REN
RENBP
RETN
RHEB
RP11-17M24.1
RP11-680G24.5
RP11-680G24.6
RPS6
RPS6KA1
RPS6KB1
RRM2B
RUNX1
RYR1
RYR2
RYR3
S100A1
S100B
SAA1
SAA2
SAR1A
SCD
SERHL
SERPINB6
SESN1
SESN2
SFRP2
SIRT1
SLC12A2
SLC19A3
SLC22A2
SLC22A5
SLC2A4
SLC5A2
SLC6A8
SLN
SMN1
SMN2
SMUG1
SNAP25
SOCS2
SOCS3
SOD1
SOD2
SORBS1
SQSTM1
SRF
SRI
SRL
SST
STAU1
STIM1
SUPV3L1
SYNE2
SYPL2
TCAP
TF
TGFB1
THAS
TLR9
TMEM109
TMEM38A
TMEM38B
TNF
TNFSF11
TNNI1
TNNI2
TNNI3
TNNT2
TNNT3
TP53
TPI1
TPMT
TPSG1
TRDN
TRHR
TRIM32
TRIM55
TRIM63
TRIM72
TTN
TTR
TUSC5
TWIST1
U2AF1
UBE2D1
UBE2D2
UBE2D3
UBE2G1
UBE2J1
UQCRC1
USB1
UXT
VDR
VEGFA
WAS
WNK1
WRN
YIPF1
ZMYM2
